# Supplementary material for: Prediction of Nucleosome Positioning Based on Transcription Factor Binding Sites
Source: PLoS One. 2010 Sep 1;5(9):e12495. doi: 10.1371/journal.pone.0012495 (PMC2931695; doi:10.1371/journal.pone.0012495)
Supplement: Table S1 — MaxRel and mRMR values of TF motifs and the absolute match numbers of each TF motif in nucleosome and linker DNA sequences. (0.01 MB XLS) [file pone.0012495.s001.xls]

## Sheet: Sheet1
TF Motif	MaxRel Value	mRMR Value	Absolute Match Number
			Nucleosome DNA Sequences	Linker DNA Sequences
GATA	0.023	0.023	12586	7485
YGCR	0.011	0.011	12490	5943
YNIT	0.016	0.008	17079	10758
MMAT	0.006	0.006	10450	6455
YMAT	0.007	0.006	10131	5415
YCAT	0.005	0.005	8648	3896
YGCN	0.004	0.004	8054	3804
CYTO	0.004	0.004	6809	2850
MREF	0.002	0.002	4762	1952
SXBP	0.002	0.002	3984	1570
ARPU	0.002	0.002	5913	2758
RDNA	0.001	0.001	2420	2187
YHSF	0.001	0.001	6878	3986
YADR	0.001	0.001	2362	952
YQA1	0.001	0.001	5848	3202
AAAU	0.001	0.001	922	281
YABF	0.001	0.001	7194	4263
ABAA	0.001	0.001	3497	1589
YGAL	0.001	0.001	3200	1358
HPHO	0.001	0.001	2552	2269
FBAS	0.001	0	1471	544
PDRE	0	0	1954	891
YSTR	0	0	2312	1144
YPAC	0	0	563	217
YCTR	0	0	780	691
NDDE	0	0	249	107
YMCM	0	-0.000	2864	1624
YRAP	0	-0.000	2008	1177
ACPF	0	-0.000	2142	1460
YREP	0	-0.000	849	460
TRBI	0	-0.000	4207	2879
MADS	0	-0.000	4289	3001
YPHO	0	-0.000	1770	886
YMIG	0	-0.001	2416	1261
YMCB	0	-0.003	3498	2654
