# Supplementary material for: Prediction of Nucleosome Positioning Based on Transcription Factor Binding Sites
Source: PLoS One. 2010 Sep 1;5(9):e12495. doi: 10.1371/journal.pone.0012495 (PMC2931695; doi:10.1371/journal.pone.0012495)
Supplement: Table S2 — IFS analysis output. It shows the accuracy rates of the Jackknife cross-validation performed in each round of the IFS analysis. (0.02 MB XLS) [file pone.0012495.s002.xls]

## Sheet: Sheet1
Index	Accuracy	Class_1	Class_2
0	0.640363	1	0
1	0.75039	0.99994	0.306046
2	0.801663	0.99976	0.448933
3	0.830989	0.999421	0.531081
4	0.850582	0.998782	0.5867
5	0.861734	0.997683	0.619666
6	0.869267	0.996006	0.643599
7	0.87281	0.993988	0.657041
8	0.874383	0.992431	0.664189
9	0.873078	0.990613	0.663798
10	0.870955	0.986499	0.66522
11	0.870047	0.983204	0.668563
12	0.869421	0.977871	0.676316
13	0.86841	0.975814	0.677169
14	0.864254	0.970641	0.674822
15	0.863	0.969543	0.673293
16	0.85965	0.962512	0.676494
17	0.856798	0.958937	0.674929
18	0.852731	0.954843	0.67091
19	0.849252	0.95031	0.66931
20	0.846246	0.947334	0.666252
21	0.843369	0.943719	0.664687
22	0.84099	0.940803	0.663265
23	0.841156	0.940783	0.663762
24	0.839289	0.938786	0.662127
25	0.839417	0.938786	0.662482
26	0.834685	0.932834	0.659922
27	0.832395	0.929698	0.659139
28	0.82916	0.925484	0.657646
29	0.827753	0.923387	0.657468
30	0.822957	0.917495	0.654623
31	0.817637	0.910585	0.652134
32	0.815309	0.90713	0.651814
33	0.81192	0.902736	0.650213
34	0.809579	0.899201	0.65
