# Supplementary material for: Prediction of Nucleosome Positioning Based on Transcription Factor Binding Sites
Source: PLoS One. 2010 Sep 1;5(9):e12495. doi: 10.1371/journal.pone.0012495 (PMC2931695; doi:10.1371/journal.pone.0012495)
Supplement: Table S3 — The features responsible for distinguishing nucleosome-forming from nucleosome-inhibiting sequences. (0.02 MB XLS) [file pone.0012495.s003.xls]

## Sheet: Sheet1
Order	Family	Further Information	Matrix	Score	Nucleosome forming(+) or inhibiting(-)
1	F$GATA	Fungal GATA binding factors	F$GATA.01	0.023	-
2	F$YGCR	Yeast activator of glycolytic genes	F$CSRE.01; F$GCR1.01;F$GCR1.02	0.011	-
3	F$YNIT	Asperg./Neurospora-activity of genes induced by nitrogen	F$NIT2.01	0.008	-
4	F$MMAT	M-box interacting with Mat1-Mc	F$MAT1MC.01	0.006	-
5	F$YMAT	Yeast mating factors	F$MATA1.01; F$MATALPHA2.01	0.006	-
6	F$YCAT	Yeast CCAAT binding factors	F$HAP234.01	0.005	-
7	F$YGCN	Yeast GCN4 factor	F$GCN4.01;F$GCN4.02	0.004	-
8	F$CYTO	Activator of cytochrome C	F$HAP1.01	0.004	+
9	F$MREF	Metal regulatory element factors	F$CUSE.01	0.002	+
