# Supplementary material for: Prediction of Nucleosome Positioning Based on Transcription Factor Binding Sites
Source: PLoS One. 2010 Sep 1;5(9):e12495. doi: 10.1371/journal.pone.0012495 (PMC2931695; doi:10.1371/journal.pone.0012495)
Supplement: Table S4 — Genomic nucleosome sites. It shows the chromosome that each nucleosome is located in as well as the start and end position of each nucleosome. (3.03 MB XLS) [file pone.0012495.s004.xls]

## Sheet: Sheet1
nuclID	chr	start	end
151	1	78	224
376	1	303	449
622	1	549	695
1022	1	949	1095
1190	1	1117	1263
1340	1	1267	1413
1594	1	1521	1667
1893	1	1820	1966
2083	1	2010	2156
2250	1	2177	2323
2401	1	2328	2474
2665	1	2592	2738
2834	1	2761	2907
3031	1	2958	3104
3216	1	3143	3289
3377	1	3304	3450
3608	1	3535	3681
3789	1	3716	3862
4082	1	4009	4155
4295	1	4222	4368
4696	1	4623	4769
4972	1	4899	5045
5187	1	5114	5260
5444	1	5371	5517
5800	1	5727	5873
6113	1	6040	6186
6334	1	6261	6407
6521	1	6448	6594
7305	1	7232	7378
7601	1	7528	7674
7790	1	7717	7863
8078	1	8005	8151
8300	1	8227	8373
8465	1	8392	8538
8757	1	8684	8830
8927	1	8854	9000
9150	1	9077	9223
9400	1	9327	9473
9568	1	9495	9641
9800	1	9727	9873
9949	1	9876	10022
10157	1	10084	10230
10448	1	10375	10521
10761	1	10688	10834
10943	1	10870	11016
11308	1	11235	11381
11542	1	11469	11615
11707	1	11634	11780
11860	1	11787	11933
12083	1	12010	12156
12245	1	12172	12318
12422	1	12349	12495
12708	1	12635	12781
12934	1	12861	13007
13234	1	13161	13307
13442	1	13369	13515
13693	1	13620	13766
13994	1	13921	14067
14161	1	14088	14234
14318	1	14245	14391
14549	1	14476	14622
14807	1	14734	14880
15012	1	14939	15085
15168	1	15095	15241
15369	1	15296	15442
15560	1	15487	15633
15721	1	15648	15794
15958	1	15885	16031
16247	1	16174	16320
16645	1	16572	16718
16792	1	16719	16865
17327	1	17254	17400
17636	1	17563	17709
17870	1	17797	17943
18074	1	18001	18147
18229	1	18156	18302
18390	1	18317	18463
18569	1	18496	18642
18720	1	18647	18793
18880	1	18807	18953
19055	1	18982	19128
19247	1	19174	19320
19583	1	19510	19656
19911	1	19838	19984
20138	1	20065	20211
20323	1	20250	20396
20630	1	20557	20703
20795	1	20722	20868
21157	1	21084	21230
21397	1	21324	21470
21547	1	21474	21620
21745	1	21672	21818
21895	1	21822	21968
22202	1	22129	22275
22570	1	22497	22643
22726	1	22653	22799
23045	1	22972	23118
23193	1	23120	23266
23542	1	23469	23615
24011	1	23938	24084
24292	1	24219	24365
24513	1	24440	24586
24680	1	24607	24753
24875	1	24802	24948
25053	1	24980	25126
25225	1	25152	25298
25400	1	25327	25473
25569	1	25496	25642
25852	1	25779	25925
26117	1	26044	26190
26388	1	26315	26461
26790	1	26717	26863
27061	1	26988	27134
27307	1	27234	27380
27490	1	27417	27563
27646	1	27573	27719
27905	1	27832	27978
28091	1	28018	28164
28329	1	28256	28402
28491	1	28418	28564
28677	1	28604	28750
28925	1	28852	28998
29154	1	29081	29227
29370	1	29297	29443
29556	1	29483	29629
29722	1	29649	29795
30201	1	30128	30274
30389	1	30316	30462
30711	1	30638	30784
30895	1	30822	30968
31282	1	31209	31355
31591	1	31518	31664
31773	1	31700	31846
31968	1	31895	32041
32145	1	32072	32218
32506	1	32433	32579
32733	1	32660	32806
32936	1	32863	33009
33208	1	33135	33281
33356	1	33283	33429
33569	1	33496	33642
33808	1	33735	33881
34026	1	33953	34099
34195	1	34122	34268
34355	1	34282	34428
34690	1	34617	34763
34858	1	34785	34931
35044	1	34971	35117
35235	1	35162	35308
35410	1	35337	35483
35698	1	35625	35771
35855	1	35782	35928
36172	1	36099	36245
36592	1	36519	36665
36778	1	36705	36851
36929	1	36856	37002
37077	1	37004	37150
37451	1	37378	37524
37627	1	37554	37700
37777	1	37704	37850
37937	1	37864	38010
38136	1	38063	38209
38292	1	38219	38365
38460	1	38387	38533
38652	1	38579	38725
38816	1	38743	38889
38979	1	38906	39052
39263	1	39190	39336
39429	1	39356	39502
39592	1	39519	39665
39759	1	39686	39832
40118	1	40045	40191
40322	1	40249	40395
40594	1	40521	40667
40759	1	40686	40832
40929	1	40856	41002
41149	1	41076	41222
41320	1	41247	41393
41611	1	41538	41684
42229	1	42156	42302
42381	1	42308	42454
42560	1	42487	42633
42738	1	42665	42811
43075	1	43002	43148
43263	1	43190	43336
43496	1	43423	43569
43644	1	43571	43717
43811	1	43738	43884
44120	1	44047	44193
44324	1	44251	44397
44484	1	44411	44557
44654	1	44581	44727
44826	1	44753	44899
44992	1	44919	45065
45176	1	45103	45249
45971	1	45898	46044
46148	1	46075	46221
46296	1	46223	46369
46473	1	46400	46546
46643	1	46570	46716
46798	1	46725	46871
46978	1	46905	47051
47151	1	47078	47224
47466	1	47393	47539
47762	1	47689	47835
47927	1	47854	48000
48091	1	48018	48164
48253	1	48180	48326
48565	1	48492	48638
48751	1	48678	48824
48926	1	48853	48999
49088	1	49015	49161
49272	1	49199	49345
49570	1	49497	49643
49739	1	49666	49812
49897	1	49824	49970
50079	1	50006	50152
50361	1	50288	50434
50882	1	50809	50955
51050	1	50977	51123
51208	1	51135	51281
51563	1	51490	51636
51956	1	51883	52029
52113	1	52040	52186
52323	1	52250	52396
52592	1	52519	52665
52868	1	52795	52941
53036	1	52963	53109
53221	1	53148	53294
53386	1	53313	53459
53554	1	53481	53627
53705	1	53632	53778
53872	1	53799	53945
54080	1	54007	54153
54251	1	54178	54324
54444	1	54371	54517
54593	1	54520	54666
54742	1	54669	54815
55141	1	55068	55214
55288	1	55215	55361
55627	1	55554	55700
55822	1	55749	55895
56128	1	56055	56201
56306	1	56233	56379
56493	1	56420	56566
56676	1	56603	56749
56826	1	56753	56899
57183	1	57110	57256
57348	1	57275	57421
57554	1	57481	57627
57721	1	57648	57794
58088	1	58015	58161
58265	1	58192	58338
58436	1	58363	58509
58703	1	58630	58776
58882	1	58809	58955
59049	1	58976	59122
59229	1	59156	59302
59419	1	59346	59492
59594	1	59521	59667
59886	1	59813	59959
60055	1	59982	60128
60218	1	60145	60291
60495	1	60422	60568
60685	1	60612	60758
60848	1	60775	60921
61022	1	60949	61095
61335	1	61262	61408
61492	1	61419	61565
61657	1	61584	61730
61809	1	61736	61882
61996	1	61923	62069
62195	1	62122	62268
62345	1	62272	62418
62539	1	62466	62612
62812	1	62739	62885
63139	1	63066	63212
63318	1	63245	63391
63476	1	63403	63549
63663	1	63590	63736
63954	1	63881	64027
64248	1	64175	64321
64413	1	64340	64486
64621	1	64548	64694
64942	1	64869	65015
65314	1	65241	65387
65831	1	65758	65904
66041	1	65968	66114
66199	1	66126	66272
66505	1	66432	66578
66670	1	66597	66743
66877	1	66804	66950
67092	1	67019	67165
67314	1	67241	67387
67487	1	67414	67560
67651	1	67578	67724
67819	1	67746	67892
68058	1	67985	68131
68256	1	68183	68329
68708	1	68635	68781
68898	1	68825	68971
69060	1	68987	69133
69383	1	69310	69456
69543	1	69470	69616
69944	1	69871	70017
70108	1	70035	70181
70302	1	70229	70375
70478	1	70405	70551
70790	1	70717	70863
71833	1	71760	71906
72078	1	72005	72151
72464	1	72391	72537
72726	1	72653	72799
72886	1	72813	72959
73090	1	73017	73163
73548	1	73475	73621
73887	1	73814	73960
74053	1	73980	74126
74226	1	74153	74299
74391	1	74318	74464
74606	1	74533	74679
74761	1	74688	74834
75084	1	75011	75157
75261	1	75188	75334
75503	1	75430	75576
75817	1	75744	75890
75985	1	75912	76058
76149	1	76076	76222
76446	1	76373	76519
76603	1	76530	76676
76785	1	76712	76858
77085	1	77012	77158
77264	1	77191	77337
77420	1	77347	77493
77573	1	77500	77646
77738	1	77665	77811
77917	1	77844	77990
78112	1	78039	78185
78371	1	78298	78444
78643	1	78570	78716
78864	1	78791	78937
79082	1	79009	79155
79269	1	79196	79342
79428	1	79355	79501
79735	1	79662	79808
79887	1	79814	79960
80050	1	79977	80123
80359	1	80286	80432
80525	1	80452	80598
80783	1	80710	80856
80948	1	80875	81021
81163	1	81090	81236
81357	1	81284	81430
81655	1	81582	81728
81832	1	81759	81905
81998	1	81925	82071
82218	1	82145	82291
82516	1	82443	82589
82758	1	82685	82831
82917	1	82844	82990
83086	1	83013	83159
83389	1	83316	83462
83615	1	83542	83688
83777	1	83704	83850
83951	1	83878	84024
84103	1	84030	84176
84282	1	84209	84355
84451	1	84378	84524
84861	1	84788	84934
85045	1	84972	85118
85211	1	85138	85284
85397	1	85324	85470
85585	1	85512	85658
85889	1	85816	85962
86053	1	85980	86126
86225	1	86152	86298
86373	1	86300	86446
86540	1	86467	86613
86688	1	86615	86761
86881	1	86808	86954
87036	1	86963	87109
87311	1	87238	87384
87652	1	87579	87725
88011	1	87938	88084
88234	1	88161	88307
88520	1	88447	88593
88689	1	88616	88762
88855	1	88782	88928
89030	1	88957	89103
89344	1	89271	89417
89532	1	89459	89605
89843	1	89770	89916
90014	1	89941	90087
90216	1	90143	90289
90381	1	90308	90454
90543	1	90470	90616
90724	1	90651	90797
90965	1	90892	91038
91194	1	91121	91267
91395	1	91322	91468
91654	1	91581	91727
91806	1	91733	91879
92118	1	92045	92191
92442	1	92369	92515
92902	1	92829	92975
93076	1	93003	93149
93240	1	93167	93313
93412	1	93339	93485
93751	1	93678	93824
93957	1	93884	94030
94161	1	94088	94234
94434	1	94361	94507
94654	1	94581	94727
94976	1	94903	95049
95310	1	95237	95383
95483	1	95410	95556
95720	1	95647	95793
96093	1	96020	96166
96280	1	96207	96353
96539	1	96466	96612
96843	1	96770	96916
97063	1	96990	97136
97307	1	97234	97380
97462	1	97389	97535
97618	1	97545	97691
97787	1	97714	97860
98102	1	98029	98175
98404	1	98331	98477
98581	1	98508	98654
98814	1	98741	98887
99015	1	98942	99088
99216	1	99143	99289
99399	1	99326	99472
99564	1	99491	99637
99739	1	99666	99812
99921	1	99848	99994
100181	1	100108	100254
100484	1	100411	100557
100644	1	100571	100717
100797	1	100724	100870
100971	1	100898	101044
101137	1	101064	101210
101605	1	101532	101678
101766	1	101693	101839
101936	1	101863	102009
102112	1	102039	102185
102310	1	102237	102383
102660	1	102587	102733
102840	1	102767	102913
103000	1	102927	103073
103304	1	103231	103377
103600	1	103527	103673
103897	1	103824	103970
104207	1	104134	104280
104443	1	104370	104516
104713	1	104640	104786
104867	1	104794	104940
105035	1	104962	105108
105271	1	105198	105344
105423	1	105350	105496
105584	1	105511	105657
105751	1	105678	105824
105932	1	105859	106005
106177	1	106104	106250
106367	1	106294	106440
106549	1	106476	106622
106732	1	106659	106805
106881	1	106808	106954
107060	1	106987	107133
107257	1	107184	107330
107494	1	107421	107567
107774	1	107701	107847
108054	1	107981	108127
108216	1	108143	108289
108429	1	108356	108502
108602	1	108529	108675
108947	1	108874	109020
109108	1	109035	109181
109285	1	109212	109358
109443	1	109370	109516
109599	1	109526	109672
109787	1	109714	109860
110068	1	109995	110141
110246	1	110173	110319
110412	1	110339	110485
110834	1	110761	110907
110985	1	110912	111058
111167	1	111094	111240
111449	1	111376	111522
111631	1	111558	111704
111912	1	111839	111985
112063	1	111990	112136
112220	1	112147	112293
112404	1	112331	112477
112564	1	112491	112637
112720	1	112647	112793
112870	1	112797	112943
113024	1	112951	113097
113189	1	113116	113262
113363	1	113290	113436
113627	1	113554	113700
113787	1	113714	113860
113941	1	113868	114014
114247	1	114174	114320
114414	1	114341	114487
114586	1	114513	114659
114854	1	114781	114927
115024	1	114951	115097
115183	1	115110	115256
115369	1	115296	115442
115529	1	115456	115602
115678	1	115605	115751
115861	1	115788	115934
116166	1	116093	116239
116397	1	116324	116470
116658	1	116585	116731
116807	1	116734	116880
116964	1	116891	117037
117116	1	117043	117189
117319	1	117246	117392
117593	1	117520	117666
117748	1	117675	117821
118119	1	118046	118192
118721	1	118648	118794
118941	1	118868	119014
119112	1	119039	119185
119269	1	119196	119342
119455	1	119382	119528
119907	1	119834	119980
120078	1	120005	120151
120284	1	120211	120357
120612	1	120539	120685
120782	1	120709	120855
120956	1	120883	121029
121128	1	121055	121201
121314	1	121241	121387
121650	1	121577	121723
121829	1	121756	121902
122011	1	121938	122084
122348	1	122275	122421
122783	1	122710	122856
123084	1	123011	123157
123322	1	123249	123395
123489	1	123416	123562
123816	1	123743	123889
124007	1	123934	124080
124212	1	124139	124285
124856	1	124783	124929
125014	1	124941	125087
125191	1	125118	125264
125340	1	125267	125413
125514	1	125441	125587
125807	1	125734	125880
126287	1	126214	126360
126466	1	126393	126539
126628	1	126555	126701
127007	1	126934	127080
127169	1	127096	127242
127363	1	127290	127436
127530	1	127457	127603
127705	1	127632	127778
127883	1	127810	127956
128035	1	127962	128108
128387	1	128314	128460
128674	1	128601	128747
128831	1	128758	128904
129016	1	128943	129089
129285	1	129212	129358
129460	1	129387	129533
129630	1	129557	129703
129795	1	129722	129868
130110	1	130037	130183
130294	1	130221	130367
130456	1	130383	130529
130830	1	130757	130903
131129	1	131056	131202
131280	1	131207	131353
131634	1	131561	131707
131815	1	131742	131888
131997	1	131924	132070
132235	1	132162	132308
132395	1	132322	132468
132563	1	132490	132636
132744	1	132671	132817
133052	1	132979	133125
133230	1	133157	133303
133562	1	133489	133635
133764	1	133691	133837
134030	1	133957	134103
134314	1	134241	134387
134664	1	134591	134737
134854	1	134781	134927
135152	1	135079	135225
135323	1	135250	135396
135480	1	135407	135553
135651	1	135578	135724
135862	1	135789	135935
136038	1	135965	136111
136366	1	136293	136439
136534	1	136461	136607
136695	1	136622	136768
136919	1	136846	136992
137078	1	137005	137151
137243	1	137170	137316
137397	1	137324	137470
137870	1	137797	137943
138029	1	137956	138102
138373	1	138300	138446
138649	1	138576	138722
138838	1	138765	138911
139052	1	138979	139125
139573	1	139500	139646
139740	1	139667	139813
139919	1	139846	139992
140082	1	140009	140155
140371	1	140298	140444
140554	1	140481	140627
140798	1	140725	140871
141021	1	140948	141094
141359	1	141286	141432
141576	1	141503	141649
142238	1	142165	142311
142425	1	142352	142498
142641	1	142568	142714
143031	1	142958	143104
143771	1	143698	143844
143957	1	143884	144030
144137	1	144064	144210
144286	1	144213	144359
144445	1	144372	144518
144752	1	144679	144825
144901	1	144828	144974
145090	1	145017	145163
145242	1	145169	145315
145394	1	145321	145467
145616	1	145543	145689
145821	1	145748	145894
145993	1	145920	146066
146150	1	146077	146223
146482	1	146409	146555
146695	1	146622	146768
146844	1	146771	146917
147027	1	146954	147100
147185	1	147112	147258
147463	1	147390	147536
147781	1	147708	147854
147999	1	147926	148072
148163	1	148090	148236
148320	1	148247	148393
148509	1	148436	148582
149012	1	148939	149085
149204	1	149131	149277
149387	1	149314	149460
149550	1	149477	149623
149721	1	149648	149794
149937	1	149864	150010
150243	1	150170	150316
150449	1	150376	150522
150654	1	150581	150727
150836	1	150763	150909
150992	1	150919	151065
151144	1	151071	151217
151836	1	151763	151909
152260	1	152187	152333
152435	1	152362	152508
152588	1	152515	152661
152771	1	152698	152844
152970	1	152897	153043
153264	1	153191	153337
153411	1	153338	153484
153574	1	153501	153647
153833	1	153760	153906
154173	1	154100	154246
154394	1	154321	154467
154555	1	154482	154628
154728	1	154655	154801
154995	1	154922	155068
155150	1	155077	155223
155323	1	155250	155396
155487	1	155414	155560
155659	1	155586	155732
155813	1	155740	155886
155969	1	155896	156042
156122	1	156049	156195
156320	1	156247	156393
156485	1	156412	156558
156637	1	156564	156710
156818	1	156745	156891
156974	1	156901	157047
157253	1	157180	157326
157492	1	157419	157565
157643	1	157570	157716
157829	1	157756	157902
157987	1	157914	158060
158141	1	158068	158214
158301	1	158228	158374
158462	1	158389	158535
158641	1	158568	158714
158915	1	158842	158988
159089	1	159016	159162
159405	1	159332	159478
159596	1	159523	159669
159752	1	159679	159825
160096	1	160023	160169
160287	1	160214	160360
160446	1	160373	160519
160699	1	160626	160772
160908	1	160835	160981
161126	1	161053	161199
161310	1	161237	161383
161675	1	161602	161748
161922	1	161849	161995
162224	1	162151	162297
162426	1	162353	162499
162625	1	162552	162698
162780	1	162707	162853
163008	1	162935	163081
163157	1	163084	163230
163342	1	163269	163415
163521	1	163448	163594
163797	1	163724	163870
164012	1	163939	164085
164160	1	164087	164233
164312	1	164239	164385
164474	1	164401	164547
164650	1	164577	164723
164823	1	164750	164896
165026	1	164953	165099
165212	1	165139	165285
165401	1	165328	165474
165548	1	165475	165621
165721	1	165648	165794
166034	1	165961	166107
166454	1	166381	166527
166623	1	166550	166696
166826	1	166753	166899
167025	1	166952	167098
167173	1	167100	167246
167339	1	167266	167412
167654	1	167581	167727
167804	1	167731	167877
167959	1	167886	168032
168152	1	168079	168225
168477	1	168404	168550
168627	1	168554	168700
168789	1	168716	168862
168973	1	168900	169046
169138	1	169065	169211
169433	1	169360	169506
169612	1	169539	169685
169908	1	169835	169981
170125	1	170052	170198
170487	1	170414	170560
170664	1	170591	170737
170872	1	170799	170945
171043	1	170970	171116
171347	1	171274	171420
171532	1	171459	171605
171690	1	171617	171763
171955	1	171882	172028
172287	1	172214	172360
172518	1	172445	172591
172695	1	172622	172768
172853	1	172780	172926
173047	1	172974	173120
173197	1	173124	173270
173375	1	173302	173448
173663	1	173590	173736
173939	1	173866	174012
174120	1	174047	174193
174296	1	174223	174369
174465	1	174392	174538
174613	1	174540	174686
174770	1	174697	174843
174922	1	174849	174995
175127	1	175054	175200
175328	1	175255	175401
175529	1	175456	175602
175677	1	175604	175750
175860	1	175787	175933
176364	1	176291	176437
176739	1	176666	176812
176928	1	176855	177001
177222	1	177149	177295
177398	1	177325	177471
177586	1	177513	177659
177784	1	177711	177857
178065	1	177992	178138
178220	1	178147	178293
178402	1	178329	178475
178565	1	178492	178638
178764	1	178691	178837
179078	1	179005	179151
179348	1	179275	179421
179561	1	179488	179634
179713	1	179640	179786
179902	1	179829	179975
180081	1	180008	180154
180267	1	180194	180340
180447	1	180374	180520
180624	1	180551	180697
180771	1	180698	180844
180969	1	180896	181042
181361	1	181288	181434
181556	1	181483	181629
181719	1	181646	181792
181874	1	181801	181947
182050	1	181977	182123
182211	1	182138	182284
182395	1	182322	182468
182748	1	182675	182821
182908	1	182835	182981
183251	1	183178	183324
183427	1	183354	183500
183686	1	183613	183759
183877	1	183804	183950
184159	1	184086	184232
184441	1	184368	184514
184619	1	184546	184692
184880	1	184807	184953
185059	1	184986	185132
185208	1	185135	185281
185374	1	185301	185447
185529	1	185456	185602
185702	1	185629	185775
185915	1	185842	185988
186116	1	186043	186189
186280	1	186207	186353
186471	1	186398	186544
186626	1	186553	186699
186811	1	186738	186884
187003	1	186930	187076
187328	1	187255	187401
187590	1	187517	187663
187911	1	187838	187984
188080	1	188007	188153
188263	1	188190	188336
188460	1	188387	188533
188652	1	188579	188725
188866	1	188793	188939
189030	1	188957	189103
189215	1	189142	189288
189405	1	189332	189478
189555	1	189482	189628
189703	1	189630	189776
189905	1	189832	189978
190065	1	189992	190138
190503	1	190430	190576
190801	1	190728	190874
191013	1	190940	191086
191175	1	191102	191248
191411	1	191338	191484
191616	1	191543	191689
191792	1	191719	191865
191950	1	191877	192023
192134	1	192061	192207
192306	1	192233	192379
192625	1	192552	192698
192786	1	192713	192859
193006	1	192933	193079
193306	1	193233	193379
193577	1	193504	193650
193757	1	193684	193830
194090	1	194017	194163
194368	1	194295	194441
194520	1	194447	194593
194733	1	194660	194806
194885	1	194812	194958
195196	1	195123	195269
195379	1	195306	195452
195563	1	195490	195636
195841	1	195768	195914
196039	1	195966	196112
196186	1	196113	196259
196427	1	196354	196500
196620	1	196547	196693
196831	1	196758	196904
197143	1	197070	197216
197314	1	197241	197387
197662	1	197589	197735
197837	1	197764	197910
198046	1	197973	198119
198213	1	198140	198286
198446	1	198373	198519
198803	1	198730	198876
198963	1	198890	199036
199141	1	199068	199214
199367	1	199294	199440
199668	1	199595	199741
200383	1	200310	200456
200580	1	200507	200653
200740	1	200667	200813
200999	1	200926	201072
201296	1	201223	201369
201474	1	201401	201547
201830	1	201757	201903
201992	1	201919	202065
202148	1	202075	202221
202314	1	202241	202387
202467	1	202394	202540
202823	1	202750	202896
202975	1	202902	203048
203177	1	203104	203250
203486	1	203413	203559
203715	1	203642	203788
204093	1	204020	204166
204301	1	204228	204374
204573	1	204500	204646
204974	1	204901	205047
205246	1	205173	205319
205515	1	205442	205588
205790	1	205717	205863
206016	1	205943	206089
206197	1	206124	206270
206466	1	206393	206539
206695	1	206622	206768
206892	1	206819	206965
207125	1	207052	207198
207302	1	207229	207375
207468	1	207395	207541
207825	1	207752	207898
207997	1	207924	208070
208459	1	208386	208532
208694	1	208621	208767
208951	1	208878	209024
209269	1	209196	209342
209426	1	209353	209499
209644	1	209571	209717
209799	1	209726	209872
209946	1	209873	210019
210108	1	210035	210181
210257	1	210184	210330
210462	1	210389	210535
210689	1	210616	210762
210936	1	210863	211009
211103	1	211030	211176
211298	1	211225	211371
211463	1	211390	211536
211775	1	211702	211848
211957	1	211884	212030
212183	1	212110	212256
212523	1	212450	212596
212859	1	212786	212932
213051	1	212978	213124
213228	1	213155	213301
213389	1	213316	213462
213539	1	213466	213612
213708	1	213635	213781
213866	1	213793	213939
214016	1	213943	214089
214223	1	214150	214296
214462	1	214389	214535
214767	1	214694	214840
215115	1	215042	215188
215506	1	215433	215579
215655	1	215582	215728
215809	1	215736	215882
216048	1	215975	216121
216310	1	216237	216383
216557	1	216484	216630
216718	1	216645	216791
216908	1	216835	216981
217269	1	217196	217342
217477	1	217404	217550
217733	1	217660	217806
217966	1	217893	218039
218119	1	218046	218192
218324	1	218251	218397
218597	1	218524	218670
218839	1	218766	218912
219077	1	219004	219150
219265	1	219192	219338
219431	1	219358	219504
219631	1	219558	219704
219948	1	219875	220021
220144	1	220071	220217
220359	1	220286	220432
220513	1	220440	220586
220689	1	220616	220762
221139	1	221066	221212
221352	1	221279	221425
221617	1	221544	221690
221804	1	221731	221877
222146	1	222073	222219
222309	1	222236	222382
222481	1	222408	222554
222633	1	222560	222706
222821	1	222748	222894
223036	1	222963	223109
223330	1	223257	223403
223688	1	223615	223761
223891	1	223818	223964
224081	1	224008	224154
224252	1	224179	224325
224462	1	224389	224535
224617	1	224544	224690
224950	1	224877	225023
225193	1	225120	225266
225366	1	225293	225439
225534	1	225461	225607
225720	1	225647	225793
225883	1	225810	225956
226042	1	225969	226115
226242	1	226169	226315
226628	1	226555	226701
226777	1	226704	226850
227040	1	226967	227113
227229	1	227156	227302
227531	1	227458	227604
227706	1	227633	227779
227862	1	227789	227935
228024	1	227951	228097
228196	1	228123	228269
228511	1	228438	228584
228669	1	228596	228742
228820	1	228747	228893
229045	1	228972	229118
229192	1	229119	229265
229600	1	229527	229673
229946	1	229873	230019
418	2	345	491
598	2	525	671
777	2	704	850
942	2	869	1015
1136	2	1063	1209
1335	2	1262	1408
1567	2	1494	1640
1801	2	1728	1874
2109	2	2036	2182
2303	2	2230	2376
2477	2	2404	2550
2735	2	2662	2808
2951	2	2878	3024
3266	2	3193	3339
3445	2	3372	3518
3620	2	3547	3693
3789	2	3716	3862
4060	2	3987	4133
4290	2	4217	4363
4548	2	4475	4621
4714	2	4641	4787
4909	2	4836	4982
5229	2	5156	5302
5412	2	5339	5485
5765	2	5692	5838
6029	2	5956	6102
6177	2	6104	6250
6429	2	6356	6502
6828	2	6755	6901
6987	2	6914	7060
7144	2	7071	7217
7389	2	7316	7462
7693	2	7620	7766
7881	2	7808	7954
8193	2	8120	8266
8481	2	8408	8554
8629	2	8556	8702
8782	2	8709	8855
8970	2	8897	9043
9219	2	9146	9292
9374	2	9301	9447
9798	2	9725	9871
9975	2	9902	10048
10128	2	10055	10201
10498	2	10425	10571
10756	2	10683	10829
10953	2	10880	11026
11300	2	11227	11373
11465	2	11392	11538
11631	2	11558	11704
11810	2	11737	11883
11961	2	11888	12034
12258	2	12185	12331
12469	2	12396	12542
12783	2	12710	12856
12962	2	12889	13035
13113	2	13040	13186
13292	2	13219	13365
13495	2	13422	13568
13755	2	13682	13828
14042	2	13969	14115
14190	2	14117	14263
14351	2	14278	14424
14635	2	14562	14708
14958	2	14885	15031
15150	2	15077	15223
15346	2	15273	15419
15547	2	15474	15620
15725	2	15652	15798
15909	2	15836	15982
16199	2	16126	16272
16413	2	16340	16486
16595	2	16522	16668
16756	2	16683	16829
17061	2	16988	17134
17220	2	17147	17293
17399	2	17326	17472
17566	2	17493	17639
17718	2	17645	17791
17902	2	17829	17975
18190	2	18117	18263
18352	2	18279	18425
18550	2	18477	18623
18874	2	18801	18947
19166	2	19093	19239
19351	2	19278	19424
19587	2	19514	19660
19775	2	19702	19848
19931	2	19858	20004
20100	2	20027	20173
20425	2	20352	20498
20614	2	20541	20687
20912	2	20839	20985
21082	2	21009	21155
21246	2	21173	21319
21479	2	21406	21552
21999	2	21926	22072
22216	2	22143	22289
22400	2	22327	22473
22576	2	22503	22649
22918	2	22845	22991
23083	2	23010	23156
23242	2	23169	23315
23407	2	23334	23480
23745	2	23672	23818
24044	2	23971	24117
24201	2	24128	24274
24354	2	24281	24427
24507	2	24434	24580
24684	2	24611	24757
25033	2	24960	25106
25190	2	25117	25263
25379	2	25306	25452
25616	2	25543	25689
25786	2	25713	25859
25996	2	25923	26069
26199	2	26126	26272
26426	2	26353	26499
26621	2	26548	26694
26774	2	26701	26847
27014	2	26941	27087
27346	2	27273	27419
27493	2	27420	27566
27659	2	27586	27732
27817	2	27744	27890
27992	2	27919	28065
28216	2	28143	28289
28371	2	28298	28444
28590	2	28517	28663
28785	2	28712	28858
28934	2	28861	29007
29118	2	29045	29191
29279	2	29206	29352
29462	2	29389	29535
29768	2	29695	29841
29930	2	29857	30003
30138	2	30065	30211
30389	2	30316	30462
30573	2	30500	30646
30780	2	30707	30853
31100	2	31027	31173
31274	2	31201	31347
31424	2	31351	31497
31693	2	31620	31766
31901	2	31828	31974
32079	2	32006	32152
32259	2	32186	32332
32445	2	32372	32518
32623	2	32550	32696
32797	2	32724	32870
32977	2	32904	33050
33240	2	33167	33313
33430	2	33357	33503
33597	2	33524	33670
33929	2	33856	34002
34195	2	34122	34268
34532	2	34459	34605
34717	2	34644	34790
34924	2	34851	34997
35145	2	35072	35218
35395	2	35322	35468
35548	2	35475	35621
35732	2	35659	35805
35916	2	35843	35989
36071	2	35998	36144
36251	2	36178	36324
36778	2	36705	36851
36958	2	36885	37031
37123	2	37050	37196
37421	2	37348	37494
37708	2	37635	37781
37929	2	37856	38002
38229	2	38156	38302
38426	2	38353	38499
38646	2	38573	38719
38950	2	38877	39023
39167	2	39094	39240
39356	2	39283	39429
39623	2	39550	39696
39816	2	39743	39889
40046	2	39973	40119
40515	2	40442	40588
40817	2	40744	40890
40970	2	40897	41043
41154	2	41081	41227
41463	2	41390	41536
41650	2	41577	41723
41951	2	41878	42024
42156	2	42083	42229
42474	2	42401	42547
42647	2	42574	42720
42840	2	42767	42913
43029	2	42956	43102
43319	2	43246	43392
43476	2	43403	43549
43650	2	43577	43723
43943	2	43870	44016
44146	2	44073	44219
44466	2	44393	44539
44645	2	44572	44718
44818	2	44745	44891
44976	2	44903	45049
45638	2	45565	45711
45817	2	45744	45890
46028	2	45955	46101
46241	2	46168	46314
46645	2	46572	46718
46803	2	46730	46876
46960	2	46887	47033
47136	2	47063	47209
47378	2	47305	47451
47555	2	47482	47628
47721	2	47648	47794
47900	2	47827	47973
48260	2	48187	48333
48435	2	48362	48508
48602	2	48529	48675
48843	2	48770	48916
49015	2	48942	49088
49213	2	49140	49286
49598	2	49525	49671
49758	2	49685	49831
49916	2	49843	49989
50222	2	50149	50295
50442	2	50369	50515
50608	2	50535	50681
50771	2	50698	50844
50944	2	50871	51017
51093	2	51020	51166
51360	2	51287	51433
51595	2	51522	51668
51832	2	51759	51905
52062	2	51989	52135
52255	2	52182	52328
52451	2	52378	52524
52676	2	52603	52749
52841	2	52768	52914
53046	2	52973	53119
53204	2	53131	53277
53368	2	53295	53441
53647	2	53574	53720
53901	2	53828	53974
54053	2	53980	54126
54271	2	54198	54344
54547	2	54474	54620
54733	2	54660	54806
55065	2	54992	55138
55249	2	55176	55322
55448	2	55375	55521
55694	2	55621	55767
55926	2	55853	55999
56178	2	56105	56251
56442	2	56369	56515
56595	2	56522	56668
56777	2	56704	56850
57005	2	56932	57078
57199	2	57126	57272
57579	2	57506	57652
57890	2	57817	57963
58160	2	58087	58233
58347	2	58274	58420
58541	2	58468	58614
58835	2	58762	58908
59005	2	58932	59078
59194	2	59121	59267
59385	2	59312	59458
59558	2	59485	59631
59905	2	59832	59978
60077	2	60004	60150
60364	2	60291	60437
60562	2	60489	60635
60740	2	60667	60813
61229	2	61156	61302
61400	2	61327	61473
61689	2	61616	61762
61977	2	61904	62050
62284	2	62211	62357
62470	2	62397	62543
62647	2	62574	62720
62907	2	62834	62980
63221	2	63148	63294
63469	2	63396	63542
63722	2	63649	63795
64078	2	64005	64151
64268	2	64195	64341
64450	2	64377	64523
64610	2	64537	64683
64804	2	64731	64877
65079	2	65006	65152
65294	2	65221	65367
65550	2	65477	65623
65728	2	65655	65801
65940	2	65867	66013
66097	2	66024	66170
66269	2	66196	66342
66439	2	66366	66512
66638	2	66565	66711
67293	2	67220	67366
67490	2	67417	67563
67694	2	67621	67767
67870	2	67797	67943
68129	2	68056	68202
68448	2	68375	68521
68608	2	68535	68681
68824	2	68751	68897
68984	2	68911	69057
69140	2	69067	69213
69344	2	69271	69417
69776	2	69703	69849
69940	2	69867	70013
70113	2	70040	70186
70284	2	70211	70357
70498	2	70425	70571
70801	2	70728	70874
71126	2	71053	71199
71360	2	71287	71433
71605	2	71532	71678
71753	2	71680	71826
71952	2	71879	72025
72109	2	72036	72182
72260	2	72187	72333
72446	2	72373	72519
72601	2	72528	72674
72904	2	72831	72977
73084	2	73011	73157
73239	2	73166	73312
73393	2	73320	73466
73548	2	73475	73621
73848	2	73775	73921
74009	2	73936	74082
74200	2	74127	74273
74359	2	74286	74432
74528	2	74455	74601
74691	2	74618	74764
74966	2	74893	75039
75241	2	75168	75314
75418	2	75345	75491
75589	2	75516	75662
75916	2	75843	75989
76085	2	76012	76158
76361	2	76288	76434
76627	2	76554	76700
76909	2	76836	76982
77076	2	77003	77149
77251	2	77178	77324
77421	2	77348	77494
77632	2	77559	77705
77882	2	77809	77955
78206	2	78133	78279
78363	2	78290	78436
78634	2	78561	78707
78915	2	78842	78988
79098	2	79025	79171
79298	2	79225	79371
79466	2	79393	79539
79658	2	79585	79731
80014	2	79941	80087
80161	2	80088	80234
80384	2	80311	80457
80565	2	80492	80638
80717	2	80644	80790
80962	2	80889	81035
81159	2	81086	81232
81355	2	81282	81428
81546	2	81473	81619
81807	2	81734	81880
81977	2	81904	82050
82141	2	82068	82214
82339	2	82266	82412
82544	2	82471	82617
82717	2	82644	82790
82957	2	82884	83030
83200	2	83127	83273
83619	2	83546	83692
83889	2	83816	83962
84075	2	84002	84148
84248	2	84175	84321
84566	2	84493	84639
84735	2	84662	84808
84923	2	84850	84996
85091	2	85018	85164
85368	2	85295	85441
85594	2	85521	85667
85862	2	85789	85935
86234	2	86161	86307
86399	2	86326	86472
86591	2	86518	86664
86774	2	86701	86847
87086	2	87013	87159
87255	2	87182	87328
87430	2	87357	87503
87619	2	87546	87692
87775	2	87702	87848
88662	2	88589	88735
88822	2	88749	88895
89045	2	88972	89118
89257	2	89184	89330
89426	2	89353	89499
90000	2	89927	90073
90160	2	90087	90233
90440	2	90367	90513
90712	2	90639	90785
90863	2	90790	90936
91059	2	90986	91132
91219	2	91146	91292
91504	2	91431	91577
91653	2	91580	91726
91839	2	91766	91912
92156	2	92083	92229
92414	2	92341	92487
92587	2	92514	92660
92751	2	92678	92824
92944	2	92871	93017
93213	2	93140	93286
93405	2	93332	93478
93659	2	93586	93732
93816	2	93743	93889
93986	2	93913	94059
94231	2	94158	94304
94445	2	94372	94518
94754	2	94681	94827
95054	2	94981	95127
95277	2	95204	95350
95443	2	95370	95516
95603	2	95530	95676
95764	2	95691	95837
95927	2	95854	96000
96118	2	96045	96191
96336	2	96263	96409
96729	2	96656	96802
96950	2	96877	97023
97216	2	97143	97289
97547	2	97474	97620
97708	2	97635	97781
97916	2	97843	97989
98208	2	98135	98281
98479	2	98406	98552
98752	2	98679	98825
98930	2	98857	99003
99127	2	99054	99200
99299	2	99226	99372
99476	2	99403	99549
99788	2	99715	99861
99947	2	99874	100020
100121	2	100048	100194
100560	2	100487	100633
100865	2	100792	100938
101155	2	101082	101228
101321	2	101248	101394
101667	2	101594	101740
101912	2	101839	101985
102083	2	102010	102156
102254	2	102181	102327
102426	2	102353	102499
102587	2	102514	102660
102881	2	102808	102954
103055	2	102982	103128
103286	2	103213	103359
103473	2	103400	103546
103774	2	103701	103847
103948	2	103875	104021
104127	2	104054	104200
104299	2	104226	104372
104783	2	104710	104856
104965	2	104892	105038
105519	2	105446	105592
105877	2	105804	105950
106034	2	105961	106107
106275	2	106202	106348
106453	2	106380	106526
106616	2	106543	106689
107082	2	107009	107155
107265	2	107192	107338
107465	2	107392	107538
107712	2	107639	107785
107957	2	107884	108030
108262	2	108189	108335
108442	2	108369	108515
108689	2	108616	108762
108980	2	108907	109053
109130	2	109057	109203
109286	2	109213	109359
109521	2	109448	109594
109809	2	109736	109882
110170	2	110097	110243
110340	2	110267	110413
110527	2	110454	110600
110727	2	110654	110800
110988	2	110915	111061
111160	2	111087	111233
111446	2	111373	111519
111624	2	111551	111697
111945	2	111872	112018
112223	2	112150	112296
112438	2	112365	112511
112717	2	112644	112790
112884	2	112811	112957
113071	2	112998	113144
113235	2	113162	113308
113409	2	113336	113482
113699	2	113626	113772
113865	2	113792	113938
114024	2	113951	114097
114333	2	114260	114406
114532	2	114459	114605
114853	2	114780	114926
115684	2	115611	115757
115879	2	115806	115952
116027	2	115954	116100
116320	2	116247	116393
116501	2	116428	116574
116658	2	116585	116731
116843	2	116770	116916
117146	2	117073	117219
117450	2	117377	117523
117635	2	117562	117708
117827	2	117754	117900
117979	2	117906	118052
118145	2	118072	118218
118305	2	118232	118378
118493	2	118420	118566
118687	2	118614	118760
118961	2	118888	119034
119132	2	119059	119205
119506	2	119433	119579
119777	2	119704	119850
119933	2	119860	120006
120137	2	120064	120210
120332	2	120259	120405
120504	2	120431	120577
120692	2	120619	120765
120869	2	120796	120942
121033	2	120960	121106
121411	2	121338	121484
121587	2	121514	121660
121752	2	121679	121825
121911	2	121838	121984
122103	2	122030	122176
122501	2	122428	122574
122851	2	122778	122924
123080	2	123007	123153
123334	2	123261	123407
123622	2	123549	123695
123784	2	123711	123857
123981	2	123908	124054
124259	2	124186	124332
124441	2	124368	124514
124614	2	124541	124687
124782	2	124709	124855
125092	2	125019	125165
125251	2	125178	125324
125444	2	125371	125517
125621	2	125548	125694
125912	2	125839	125985
126146	2	126073	126219
126483	2	126410	126556
126690	2	126617	126763
126990	2	126917	127063
127199	2	127126	127272
127362	2	127289	127435
127600	2	127527	127673
127898	2	127825	127971
128114	2	128041	128187
128306	2	128233	128379
128544	2	128471	128617
128847	2	128774	128920
129089	2	129016	129162
129351	2	129278	129424
129616	2	129543	129689
129770	2	129697	129843
129980	2	129907	130053
130325	2	130252	130398
130594	2	130521	130667
130876	2	130803	130949
131119	2	131046	131192
131295	2	131222	131368
131474	2	131401	131547
131660	2	131587	131733
131810	2	131737	131883
131979	2	131906	132052
132164	2	132091	132237
132467	2	132394	132540
132814	2	132741	132887
132969	2	132896	133042
133266	2	133193	133339
133462	2	133389	133535
133632	2	133559	133705
134047	2	133974	134120
134200	2	134127	134273
134480	2	134407	134553
134778	2	134705	134851
135000	2	134927	135073
135161	2	135088	135234
135319	2	135246	135392
135495	2	135422	135568
135685	2	135612	135758
136108	2	136035	136181
136384	2	136311	136457
136661	2	136588	136734
136873	2	136800	136946
137084	2	137011	137157
137232	2	137159	137305
137407	2	137334	137480
137747	2	137674	137820
137935	2	137862	138008
138084	2	138011	138157
138420	2	138347	138493
138570	2	138497	138643
138808	2	138735	138881
139002	2	138929	139075
139265	2	139192	139338
139475	2	139402	139548
139793	2	139720	139866
139949	2	139876	140022
140144	2	140071	140217
140313	2	140240	140386
140731	2	140658	140804
140979	2	140906	141052
141278	2	141205	141351
141434	2	141361	141507
141648	2	141575	141721
141867	2	141794	141940
142165	2	142092	142238
142315	2	142242	142388
142510	2	142437	142583
142668	2	142595	142741
142857	2	142784	142930
143068	2	142995	143141
143314	2	143241	143387
143541	2	143468	143614
144045	2	143972	144118
144249	2	144176	144322
144439	2	144366	144512
144637	2	144564	144710
144791	2	144718	144864
144957	2	144884	145030
145126	2	145053	145199
145275	2	145202	145348
145433	2	145360	145506
145583	2	145510	145656
145739	2	145666	145812
146147	2	146074	146220
146337	2	146264	146410
146503	2	146430	146576
146848	2	146775	146921
147002	2	146929	147075
147174	2	147101	147247
147349	2	147276	147422
147664	2	147591	147737
148112	2	148039	148185
148280	2	148207	148353
148488	2	148415	148561
148810	2	148737	148883
149059	2	148986	149132
149221	2	149148	149294
149378	2	149305	149451
149530	2	149457	149603
149688	2	149615	149761
149919	2	149846	149992
150210	2	150137	150283
150664	2	150591	150737
150872	2	150799	150945
151044	2	150971	151117
151483	2	151410	151556
151631	2	151558	151704
151809	2	151736	151882
151966	2	151893	152039
152143	2	152070	152216
152496	2	152423	152569
152659	2	152586	152732
152824	2	152751	152897
152989	2	152916	153062
153173	2	153100	153246
153327	2	153254	153400
153505	2	153432	153578
153960	2	153887	154033
154145	2	154072	154218
154314	2	154241	154387
154485	2	154412	154558
154709	2	154636	154782
154871	2	154798	154944
155086	2	155013	155159
155257	2	155184	155330
155431	2	155358	155504
155610	2	155537	155683
156053	2	155980	156126
156258	2	156185	156331
156474	2	156401	156547
156691	2	156618	156764
156907	2	156834	156980
157257	2	157184	157330
157419	2	157346	157492
157579	2	157506	157652
157726	2	157653	157799
157919	2	157846	157992
158072	2	157999	158145
158249	2	158176	158322
158424	2	158351	158497
158691	2	158618	158764
158843	2	158770	158916
159035	2	158962	159108
159348	2	159275	159421
159514	2	159441	159587
159666	2	159593	159739
160151	2	160078	160224
160311	2	160238	160384
160498	2	160425	160571
160652	2	160579	160725
160958	2	160885	161031
161279	2	161206	161352
161720	2	161647	161793
161892	2	161819	161965
162059	2	161986	162132
162243	2	162170	162316
162421	2	162348	162494
162606	2	162533	162679
163051	2	162978	163124
163349	2	163276	163422
163597	2	163524	163670
163851	2	163778	163924
164099	2	164026	164172
164523	2	164450	164596
164683	2	164610	164756
164883	2	164810	164956
165526	2	165453	165599
165798	2	165725	165871
166001	2	165928	166074
166253	2	166180	166326
166561	2	166488	166634
166863	2	166790	166936
167185	2	167112	167258
167652	2	167579	167725
167826	2	167753	167899
168614	2	168541	168687
168875	2	168802	168948
169102	2	169029	169175
169287	2	169214	169360
169583	2	169510	169656
169834	2	169761	169907
170097	2	170024	170170
170363	2	170290	170436
170624	2	170551	170697
170780	2	170707	170853
170955	2	170882	171028
171230	2	171157	171303
171452	2	171379	171525
171645	2	171572	171718
171817	2	171744	171890
172085	2	172012	172158
172260	2	172187	172333
172555	2	172482	172628
172868	2	172795	172941
173040	2	172967	173113
173209	2	173136	173282
173511	2	173438	173584
173870	2	173797	173943
174031	2	173958	174104
174300	2	174227	174373
174505	2	174432	174578
174997	2	174924	175070
175317	2	175244	175390
175593	2	175520	175666
175847	2	175774	175920
176082	2	176009	176155
176298	2	176225	176371
176585	2	176512	176658
176734	2	176661	176807
176891	2	176818	176964
177068	2	176995	177141
177226	2	177153	177299
177404	2	177331	177477
177596	2	177523	177669
178057	2	177984	178130
178205	2	178132	178278
178377	2	178304	178450
178527	2	178454	178600
178717	2	178644	178790
178928	2	178855	179001
179179	2	179106	179252
179439	2	179366	179512
179710	2	179637	179783
179978	2	179905	180051
180228	2	180155	180301
180382	2	180309	180455
180546	2	180473	180619
180729	2	180656	180802
180887	2	180814	180960
181042	2	180969	181115
181201	2	181128	181274
181369	2	181296	181442
181629	2	181556	181702
182070	2	181997	182143
182356	2	182283	182429
182512	2	182439	182585
182680	2	182607	182753
182869	2	182796	182942
183060	2	182987	183133
183336	2	183263	183409
183485	2	183412	183558
183650	2	183577	183723
183822	2	183749	183895
183999	2	183926	184072
184361	2	184288	184434
184523	2	184450	184596
184717	2	184644	184790
184884	2	184811	184957
185054	2	184981	185127
185221	2	185148	185294
185422	2	185349	185495
185799	2	185726	185872
185949	2	185876	186022
186114	2	186041	186187
186294	2	186221	186367
186461	2	186388	186534
186751	2	186678	186824
186931	2	186858	187004
187114	2	187041	187187
187301	2	187228	187374
187458	2	187385	187531
187634	2	187561	187707
187800	2	187727	187873
187961	2	187888	188034
188160	2	188087	188233
188442	2	188369	188515
188725	2	188652	188798
188986	2	188913	189059
189144	2	189071	189217
189462	2	189389	189535
189630	2	189557	189703
189779	2	189706	189852
189929	2	189856	190002
190107	2	190034	190180
190394	2	190321	190467
190592	2	190519	190665
190744	2	190671	190817
191042	2	190969	191115
191366	2	191293	191439
191549	2	191476	191622
191727	2	191654	191800
191992	2	191919	192065
192159	2	192086	192232
192575	2	192502	192648
192890	2	192817	192963
193051	2	192978	193124
193219	2	193146	193292
193377	2	193304	193450
193952	2	193879	194025
194219	2	194146	194292
194472	2	194399	194545
194784	2	194711	194857
195023	2	194950	195096
195182	2	195109	195255
195341	2	195268	195414
195544	2	195471	195617
195703	2	195630	195776
196090	2	196017	196163
196316	2	196243	196389
196531	2	196458	196604
196697	2	196624	196770
196850	2	196777	196923
197850	2	197777	197923
198013	2	197940	198086
198321	2	198248	198394
198560	2	198487	198633
198710	2	198637	198783
198884	2	198811	198957
199172	2	199099	199245
199387	2	199314	199460
199535	2	199462	199608
199692	2	199619	199765
199869	2	199796	199942
200226	2	200153	200299
200449	2	200376	200522
200732	2	200659	200805
200897	2	200824	200970
201050	2	200977	201123
201220	2	201147	201293
201394	2	201321	201467
201572	2	201499	201645
201737	2	201664	201810
202029	2	201956	202102
202235	2	202162	202308
202390	2	202317	202463
202605	2	202532	202678
202812	2	202739	202885
203072	2	202999	203145
203338	2	203265	203411
203510	2	203437	203583
203663	2	203590	203736
203822	2	203749	203895
203989	2	203916	204062
204337	2	204264	204410
204511	2	204438	204584
204686	2	204613	204759
204848	2	204775	204921
205010	2	204937	205083
205212	2	205139	205285
205381	2	205308	205454
205531	2	205458	205604
205767	2	205694	205840
205917	2	205844	205990
206192	2	206119	206265
206374	2	206301	206447
206565	2	206492	206638
206749	2	206676	206822
206908	2	206835	206981
207217	2	207144	207290
207375	2	207302	207448
207541	2	207468	207614
207716	2	207643	207789
207879	2	207806	207952
208042	2	207969	208115
208202	2	208129	208275
208390	2	208317	208463
208541	2	208468	208614
208728	2	208655	208801
208981	2	208908	209054
209209	2	209136	209282
209419	2	209346	209492
209625	2	209552	209698
209799	2	209726	209872
209969	2	209896	210042
210130	2	210057	210203
210458	2	210385	210531
210632	2	210559	210705
210779	2	210706	210852
210942	2	210869	211015
211162	2	211089	211235
211342	2	211269	211415
211519	2	211446	211592
211818	2	211745	211891
212180	2	212107	212253
212341	2	212268	212414
212727	2	212654	212800
212927	2	212854	213000
213192	2	213119	213265
213487	2	213414	213560
213685	2	213612	213758
213866	2	213793	213939
214126	2	214053	214199
214426	2	214353	214499
214654	2	214581	214727
214816	2	214743	214889
214965	2	214892	215038
215114	2	215041	215187
215377	2	215304	215450
215612	2	215539	215685
215906	2	215833	215979
216053	2	215980	216126
216203	2	216130	216276
216366	2	216293	216439
216655	2	216582	216728
216814	2	216741	216887
217116	2	217043	217189
217379	2	217306	217452
217567	2	217494	217640
217736	2	217663	217809
217922	2	217849	217995
218131	2	218058	218204
218448	2	218375	218521
218632	2	218559	218705
218842	2	218769	218915
219069	2	218996	219142
219217	2	219144	219290
219469	2	219396	219542
219847	2	219774	219920
220116	2	220043	220189
220333	2	220260	220406
220546	2	220473	220619
220799	2	220726	220872
221008	2	220935	221081
221159	2	221086	221232
221329	2	221256	221402
221533	2	221460	221606
221797	2	221724	221870
221989	2	221916	222062
222176	2	222103	222249
222372	2	222299	222445
222544	2	222471	222617
[truncated: 51,022 more rows]
