# Supplementary material for: Prediction of Nucleosome Positioning Based on Transcription Factor Binding Sites
Source: PLoS One. 2010 Sep 1;5(9):e12495. doi: 10.1371/journal.pone.0012495 (PMC2931695; doi:10.1371/journal.pone.0012495)
Supplement: Table S6 — Genomic linker sites. It shows the positions of all linkers between nucleosomes. It is similar to Additional file 1, showing the chromosome as well as the start and end position of each linker. (2.87 MB XLS) [file pone.0012495.s006.xls]

## Sheet: Sheet1
linkID	chr	start	end
376	1	225	302
622	1	450	548
1022	1	696	948
1190	1	1096	1116
1594	1	1414	1520
1893	1	1668	1819
2083	1	1967	2009
2250	1	2157	2176
2665	1	2475	2591
2834	1	2739	2760
3031	1	2908	2957
3216	1	3105	3142
3377	1	3290	3303
3608	1	3451	3534
3789	1	3682	3715
4082	1	3863	4008
4295	1	4156	4221
4696	1	4369	4622
4972	1	4770	4898
5187	1	5046	5113
5444	1	5261	5370
5800	1	5518	5726
6113	1	5874	6039
6334	1	6187	6260
6521	1	6408	6447
7305	1	6595	7231
7601	1	7379	7527
7790	1	7675	7716
8078	1	7864	8004
8300	1	8152	8226
8465	1	8374	8391
8757	1	8539	8683
8927	1	8831	8853
9150	1	9001	9076
9400	1	9224	9326
9568	1	9474	9494
9800	1	9642	9726
10157	1	10023	10083
10448	1	10231	10374
10761	1	10522	10687
10943	1	10835	10869
11308	1	11017	11234
11542	1	11382	11468
11707	1	11616	11633
11860	1	11781	11786
12083	1	11934	12009
12245	1	12157	12171
12422	1	12319	12348
12708	1	12496	12634
12934	1	12782	12860
13234	1	13008	13160
13442	1	13308	13368
13693	1	13516	13619
13994	1	13767	13920
14161	1	14068	14087
14318	1	14235	14244
14549	1	14392	14475
14807	1	14623	14733
15012	1	14881	14938
15168	1	15086	15094
15369	1	15242	15295
15560	1	15443	15486
15721	1	15634	15647
15958	1	15795	15884
16247	1	16032	16173
16645	1	16321	16571
17327	1	16866	17253
17636	1	17401	17562
17870	1	17710	17796
18074	1	17944	18000
18229	1	18148	18155
18390	1	18303	18316
18569	1	18464	18495
18880	1	18794	18806
19055	1	18954	18981
19247	1	19129	19173
19583	1	19321	19509
19911	1	19657	19837
20138	1	19985	20064
20323	1	20212	20249
20630	1	20397	20556
20795	1	20704	20721
21157	1	20869	21083
21397	1	21231	21323
21745	1	21621	21671
22202	1	21969	22128
22570	1	22276	22496
22726	1	22644	22652
23045	1	22800	22971
23542	1	23267	23468
24011	1	23616	23937
24292	1	24085	24218
24513	1	24366	24439
24680	1	24587	24606
24875	1	24754	24801
25053	1	24949	24979
25225	1	25127	25151
25400	1	25299	25326
25569	1	25474	25495
25852	1	25643	25778
26117	1	25926	26043
26388	1	26191	26314
26790	1	26462	26716
27061	1	26864	26987
27307	1	27135	27233
27490	1	27381	27416
27646	1	27564	27572
27905	1	27720	27831
28091	1	27979	28017
28329	1	28165	28255
28491	1	28403	28417
28677	1	28565	28603
28925	1	28751	28851
29154	1	28999	29080
29370	1	29228	29296
29556	1	29444	29482
29722	1	29630	29648
30201	1	29796	30127
30389	1	30275	30315
30711	1	30463	30637
30895	1	30785	30821
31282	1	30969	31208
31591	1	31356	31517
31773	1	31665	31699
31968	1	31847	31894
32145	1	32042	32071
32506	1	32219	32432
32733	1	32580	32659
32936	1	32807	32862
33208	1	33010	33134
33569	1	33430	33495
33808	1	33643	33734
34026	1	33882	33952
34195	1	34100	34121
34355	1	34269	34281
34690	1	34429	34616
34858	1	34764	34784
35044	1	34932	34970
35235	1	35118	35161
35410	1	35309	35336
35698	1	35484	35624
35855	1	35772	35781
36172	1	35929	36098
36592	1	36246	36518
36778	1	36666	36704
37451	1	37151	37377
37627	1	37525	37553
37937	1	37851	37863
38136	1	38011	38062
38292	1	38210	38218
38460	1	38366	38386
38652	1	38534	38578
38816	1	38726	38742
38979	1	38890	38905
39263	1	39053	39189
39429	1	39337	39355
39592	1	39503	39518
39759	1	39666	39685
40118	1	39833	40044
40322	1	40192	40248
40594	1	40396	40520
40759	1	40668	40685
40929	1	40833	40855
41149	1	41003	41075
41320	1	41223	41246
41611	1	41394	41537
42229	1	41685	42155
42560	1	42455	42486
42738	1	42634	42664
43075	1	42812	43001
43263	1	43149	43189
43496	1	43337	43422
43811	1	43718	43737
44120	1	43885	44046
44324	1	44194	44250
44484	1	44398	44410
44654	1	44558	44580
44826	1	44728	44752
44992	1	44900	44918
45176	1	45066	45102
45971	1	45250	45897
46148	1	46045	46074
46473	1	46370	46399
46643	1	46547	46569
46798	1	46717	46724
46978	1	46872	46904
47151	1	47052	47077
47466	1	47225	47392
47762	1	47540	47688
47927	1	47836	47853
48091	1	48001	48017
48253	1	48165	48179
48565	1	48327	48491
48751	1	48639	48677
48926	1	48825	48852
49088	1	49000	49014
49272	1	49162	49198
49570	1	49346	49496
49739	1	49644	49665
49897	1	49813	49823
50079	1	49971	50005
50361	1	50153	50287
50882	1	50435	50808
51050	1	50956	50976
51208	1	51124	51134
51563	1	51282	51489
51956	1	51637	51882
52113	1	52030	52039
52323	1	52187	52249
52592	1	52397	52518
52868	1	52666	52794
53036	1	52942	52962
53221	1	53110	53147
53386	1	53295	53312
53554	1	53460	53480
53872	1	53779	53798
54080	1	53946	54006
54251	1	54154	54177
54444	1	54325	54370
55141	1	54816	55067
55627	1	55362	55553
55822	1	55701	55748
56128	1	55896	56054
56306	1	56202	56232
56493	1	56380	56419
56676	1	56567	56602
57183	1	56900	57109
57348	1	57257	57274
57554	1	57422	57480
57721	1	57628	57647
58088	1	57795	58014
58265	1	58162	58191
58436	1	58339	58362
58703	1	58510	58629
58882	1	58777	58808
59049	1	58956	58975
59229	1	59123	59155
59419	1	59303	59345
59594	1	59493	59520
59886	1	59668	59812
60055	1	59960	59981
60218	1	60129	60144
60495	1	60292	60421
60685	1	60569	60611
60848	1	60759	60774
61022	1	60922	60948
61335	1	61096	61261
61492	1	61409	61418
61657	1	61566	61583
61996	1	61883	61922
62195	1	62070	62121
62539	1	62419	62465
62812	1	62613	62738
63139	1	62886	63065
63318	1	63213	63244
63476	1	63392	63402
63663	1	63550	63589
63954	1	63737	63880
64248	1	64028	64174
64413	1	64322	64339
64621	1	64487	64547
64942	1	64695	64868
65314	1	65016	65240
65831	1	65388	65757
66041	1	65905	65967
66199	1	66115	66125
66505	1	66273	66431
66670	1	66579	66596
66877	1	66744	66803
67092	1	66951	67018
67314	1	67166	67240
67487	1	67388	67413
67651	1	67561	67577
67819	1	67725	67745
68058	1	67893	67984
68256	1	68132	68182
68708	1	68330	68634
68898	1	68782	68824
69060	1	68972	68986
69383	1	69134	69309
69543	1	69457	69469
69944	1	69617	69870
70108	1	70018	70034
70302	1	70182	70228
70478	1	70376	70404
70790	1	70552	70716
71833	1	70864	71759
72078	1	71907	72004
72464	1	72152	72390
72726	1	72538	72652
72886	1	72800	72812
73090	1	72960	73016
73548	1	73164	73474
73887	1	73622	73813
74053	1	73961	73979
74226	1	74127	74152
74391	1	74300	74317
74606	1	74465	74532
74761	1	74680	74687
75084	1	74835	75010
75261	1	75158	75187
75503	1	75335	75429
75817	1	75577	75743
75985	1	75891	75911
76149	1	76059	76075
76446	1	76223	76372
76603	1	76520	76529
76785	1	76677	76711
77085	1	76859	77011
77264	1	77159	77190
77420	1	77338	77346
77573	1	77494	77499
77738	1	77647	77664
77917	1	77812	77843
78112	1	77991	78038
78371	1	78186	78297
78643	1	78445	78569
78864	1	78717	78790
79082	1	78938	79008
79269	1	79156	79195
79428	1	79343	79354
79735	1	79502	79661
80050	1	79961	79976
80359	1	80124	80285
80525	1	80433	80451
80783	1	80599	80709
80948	1	80857	80874
81163	1	81022	81089
81357	1	81237	81283
81655	1	81431	81581
81832	1	81729	81758
81998	1	81906	81924
82218	1	82072	82144
82516	1	82292	82442
82758	1	82590	82684
82917	1	82832	82843
83086	1	82991	83012
83389	1	83160	83315
83615	1	83463	83541
83777	1	83689	83703
83951	1	83851	83877
84282	1	84177	84208
84451	1	84356	84377
84861	1	84525	84787
85045	1	84935	84971
85211	1	85119	85137
85397	1	85285	85323
85585	1	85471	85511
85889	1	85659	85815
86053	1	85963	85979
86225	1	86127	86151
86540	1	86447	86466
86881	1	86762	86807
87036	1	86955	86962
87311	1	87110	87237
87652	1	87385	87578
88011	1	87726	87937
88234	1	88085	88160
88520	1	88308	88446
88689	1	88594	88615
88855	1	88763	88781
89030	1	88929	88956
89344	1	89104	89270
89532	1	89418	89458
89843	1	89606	89769
90014	1	89917	89940
90216	1	90088	90142
90381	1	90290	90307
90543	1	90455	90469
90724	1	90617	90650
90965	1	90798	90891
91194	1	91039	91120
91395	1	91268	91321
91654	1	91469	91580
92118	1	91880	92044
92442	1	92192	92368
92902	1	92516	92828
93076	1	92976	93002
93240	1	93150	93166
93412	1	93314	93338
93751	1	93486	93677
93957	1	93825	93883
94161	1	94031	94087
94434	1	94235	94360
94654	1	94508	94580
94976	1	94728	94902
95310	1	95050	95236
95483	1	95384	95409
95720	1	95557	95646
96093	1	95794	96019
96280	1	96167	96206
96539	1	96354	96465
96843	1	96613	96769
97063	1	96917	96989
97307	1	97137	97233
97462	1	97381	97388
97618	1	97536	97544
97787	1	97692	97713
98102	1	97861	98028
98404	1	98176	98330
98581	1	98478	98507
98814	1	98655	98740
99015	1	98888	98941
99216	1	99089	99142
99399	1	99290	99325
99564	1	99473	99490
99739	1	99638	99665
99921	1	99813	99847
100181	1	99995	100107
100484	1	100255	100410
100644	1	100558	100570
100797	1	100718	100723
100971	1	100871	100897
101137	1	101045	101063
101605	1	101211	101531
101766	1	101679	101692
101936	1	101840	101862
102112	1	102010	102038
102310	1	102186	102236
102660	1	102384	102586
102840	1	102734	102766
103000	1	102914	102926
103304	1	103074	103230
103600	1	103378	103526
103897	1	103674	103823
104207	1	103971	104133
104443	1	104281	104369
104713	1	104517	104639
104867	1	104787	104793
105035	1	104941	104961
105271	1	105109	105197
105584	1	105497	105510
105751	1	105658	105677
105932	1	105825	105858
106177	1	106006	106103
106367	1	106251	106293
106549	1	106441	106475
106732	1	106623	106658
107060	1	106955	106986
107257	1	107134	107183
107494	1	107331	107420
107774	1	107568	107700
108054	1	107848	107980
108216	1	108128	108142
108429	1	108290	108355
108602	1	108503	108528
108947	1	108676	108873
109108	1	109021	109034
109285	1	109182	109211
109443	1	109359	109369
109599	1	109517	109525
109787	1	109673	109713
110068	1	109861	109994
110246	1	110142	110172
110412	1	110320	110338
110834	1	110486	110760
111167	1	111059	111093
111449	1	111241	111375
111631	1	111523	111557
111912	1	111705	111838
112220	1	112137	112146
112404	1	112294	112330
112564	1	112478	112490
112720	1	112638	112646
113024	1	112944	112950
113189	1	113098	113115
113363	1	113263	113289
113627	1	113437	113553
113787	1	113701	113713
113941	1	113861	113867
114247	1	114015	114173
114414	1	114321	114340
114586	1	114488	114512
114854	1	114660	114780
115024	1	114928	114950
115183	1	115098	115109
115369	1	115257	115295
115529	1	115443	115455
115861	1	115752	115787
116166	1	115935	116092
116397	1	116240	116323
116658	1	116471	116584
116964	1	116881	116890
117319	1	117190	117245
117593	1	117393	117519
117748	1	117667	117674
118119	1	117822	118045
118721	1	118193	118647
118941	1	118795	118867
119112	1	119015	119038
119269	1	119186	119195
119455	1	119343	119381
119907	1	119529	119833
120078	1	119981	120004
120284	1	120152	120210
120612	1	120358	120538
120782	1	120686	120708
120956	1	120856	120882
121128	1	121030	121054
121314	1	121202	121240
121650	1	121388	121576
121829	1	121724	121755
122011	1	121903	121937
122348	1	122085	122274
122783	1	122422	122709
123084	1	122857	123010
123322	1	123158	123248
123489	1	123396	123415
123816	1	123563	123742
124007	1	123890	123933
124212	1	124081	124138
124856	1	124286	124782
125014	1	124930	124940
125191	1	125088	125117
125514	1	125414	125440
125807	1	125588	125733
126287	1	125881	126213
126466	1	126361	126392
126628	1	126540	126554
127007	1	126702	126933
127169	1	127081	127095
127363	1	127243	127289
127530	1	127437	127456
127705	1	127604	127631
127883	1	127779	127809
128387	1	128109	128313
128674	1	128461	128600
128831	1	128748	128757
129016	1	128905	128942
129285	1	129090	129211
129460	1	129359	129386
129630	1	129534	129556
129795	1	129704	129721
130110	1	129869	130036
130294	1	130184	130220
130456	1	130368	130382
130830	1	130530	130756
131129	1	130904	131055
131634	1	131354	131560
131815	1	131708	131741
131997	1	131889	131923
132235	1	132071	132161
132395	1	132309	132321
132563	1	132469	132489
132744	1	132637	132670
133052	1	132818	132978
133230	1	133126	133156
133562	1	133304	133488
133764	1	133636	133690
134030	1	133838	133956
134314	1	134104	134240
134664	1	134388	134590
134854	1	134738	134780
135152	1	134928	135078
135323	1	135226	135249
135480	1	135397	135406
135651	1	135554	135577
135862	1	135725	135788
136038	1	135936	135964
136366	1	136112	136292
136534	1	136440	136460
136695	1	136608	136621
136919	1	136769	136845
137078	1	136993	137004
137243	1	137152	137169
137397	1	137317	137323
137870	1	137471	137796
138029	1	137944	137955
138373	1	138103	138299
138649	1	138447	138575
138838	1	138723	138764
139052	1	138912	138978
139573	1	139126	139499
139740	1	139647	139666
139919	1	139814	139845
140082	1	139993	140008
140371	1	140156	140297
140554	1	140445	140480
140798	1	140628	140724
141021	1	140872	140947
141359	1	141095	141285
141576	1	141433	141502
142238	1	141650	142164
142425	1	142312	142351
142641	1	142499	142567
143031	1	142715	142957
143771	1	143105	143697
143957	1	143845	143883
144137	1	144031	144063
144445	1	144360	144371
144752	1	144519	144678
145090	1	144975	145016
145616	1	145468	145542
145821	1	145690	145747
145993	1	145895	145919
146150	1	146067	146076
146482	1	146224	146408
146695	1	146556	146621
147027	1	146918	146953
147185	1	147101	147111
147463	1	147259	147389
147781	1	147537	147707
147999	1	147855	147925
148163	1	148073	148089
148320	1	148237	148246
148509	1	148394	148435
149012	1	148583	148938
149204	1	149086	149130
149387	1	149278	149313
149550	1	149461	149476
149721	1	149624	149647
149937	1	149795	149863
150243	1	150011	150169
150449	1	150317	150375
150654	1	150523	150580
150836	1	150728	150762
150992	1	150910	150918
151836	1	151218	151762
152260	1	151910	152186
152435	1	152334	152361
152588	1	152509	152514
152771	1	152662	152697
152970	1	152845	152896
153264	1	153044	153190
153574	1	153485	153500
153833	1	153648	153759
154173	1	153907	154099
154394	1	154247	154320
154555	1	154468	154481
154728	1	154629	154654
154995	1	154802	154921
155150	1	155069	155076
155323	1	155224	155249
155487	1	155397	155413
155659	1	155561	155585
155813	1	155733	155739
155969	1	155887	155895
156122	1	156043	156048
156320	1	156196	156246
156485	1	156394	156411
156818	1	156711	156744
156974	1	156892	156900
157253	1	157048	157179
157492	1	157327	157418
157829	1	157717	157755
157987	1	157903	157913
158141	1	158061	158067
158301	1	158215	158227
158462	1	158375	158388
158641	1	158536	158567
158915	1	158715	158841
159089	1	158989	159015
159405	1	159163	159331
159596	1	159479	159522
159752	1	159670	159678
160096	1	159826	160022
160287	1	160170	160213
160446	1	160361	160372
160699	1	160520	160625
160908	1	160773	160834
161126	1	160982	161052
161310	1	161200	161236
161675	1	161384	161601
161922	1	161749	161848
162224	1	161996	162150
162426	1	162298	162352
162625	1	162500	162551
162780	1	162699	162706
163008	1	162854	162934
163342	1	163231	163268
163521	1	163416	163447
163797	1	163595	163723
164012	1	163871	163938
164474	1	164386	164400
164650	1	164548	164576
164823	1	164724	164749
165026	1	164897	164952
165212	1	165100	165138
165401	1	165286	165327
165721	1	165622	165647
166034	1	165795	165960
166454	1	166108	166380
166623	1	166528	166549
166826	1	166697	166752
167025	1	166900	166951
167339	1	167247	167265
167654	1	167413	167580
167959	1	167878	167885
168152	1	168033	168078
168477	1	168226	168403
168789	1	168701	168715
168973	1	168863	168899
169138	1	169047	169064
169433	1	169212	169359
169612	1	169507	169538
169908	1	169686	169834
170125	1	169982	170051
170487	1	170199	170413
170664	1	170561	170590
170872	1	170738	170798
171043	1	170946	170969
171347	1	171117	171273
171532	1	171421	171458
171690	1	171606	171616
171955	1	171764	171881
172287	1	172029	172213
172518	1	172361	172444
172695	1	172592	172621
172853	1	172769	172779
173047	1	172927	172973
173375	1	173271	173301
173663	1	173449	173589
173939	1	173737	173865
174120	1	174013	174046
174296	1	174194	174222
174465	1	174370	174391
174770	1	174687	174696
175127	1	174996	175053
175328	1	175201	175254
175529	1	175402	175455
175860	1	175751	175786
176364	1	175934	176290
176739	1	176438	176665
176928	1	176813	176854
177222	1	177002	177148
177398	1	177296	177324
177586	1	177472	177512
177784	1	177660	177710
178065	1	177858	177991
178220	1	178139	178146
178402	1	178294	178328
178565	1	178476	178491
178764	1	178639	178690
179078	1	178838	179004
179348	1	179152	179274
179561	1	179422	179487
179902	1	179787	179828
180081	1	179976	180007
180267	1	180155	180193
180447	1	180341	180373
180624	1	180521	180550
180969	1	180845	180895
181361	1	181043	181287
181556	1	181435	181482
181719	1	181630	181645
181874	1	181793	181800
182050	1	181948	181976
182211	1	182124	182137
182395	1	182285	182321
182748	1	182469	182674
182908	1	182822	182834
183251	1	182982	183177
183427	1	183325	183353
183686	1	183501	183612
183877	1	183760	183803
184159	1	183951	184085
184441	1	184233	184367
184619	1	184515	184545
184880	1	184693	184806
185059	1	184954	184985
185374	1	185282	185300
185529	1	185448	185455
185702	1	185603	185628
185915	1	185776	185841
186116	1	185989	186042
186280	1	186190	186206
186471	1	186354	186397
186626	1	186545	186552
186811	1	186700	186737
187003	1	186885	186929
187328	1	187077	187254
187590	1	187402	187516
187911	1	187664	187837
188080	1	187985	188006
188263	1	188154	188189
188460	1	188337	188386
188652	1	188534	188578
188866	1	188726	188792
189030	1	188940	188956
189215	1	189104	189141
189405	1	189289	189331
189905	1	189777	189831
190065	1	189979	189991
190503	1	190139	190429
190801	1	190577	190727
191013	1	190875	190939
191175	1	191087	191101
191411	1	191249	191337
191616	1	191485	191542
191792	1	191690	191718
191950	1	191866	191876
192134	1	192024	192060
192306	1	192208	192232
192625	1	192380	192551
192786	1	192699	192712
193006	1	192860	192932
193306	1	193080	193232
193577	1	193380	193503
193757	1	193651	193683
194090	1	193831	194016
194368	1	194164	194294
194733	1	194594	194659
195196	1	194959	195122
195379	1	195270	195305
195563	1	195453	195489
195841	1	195637	195767
196039	1	195915	195965
196427	1	196260	196353
196620	1	196501	196546
196831	1	196694	196757
197143	1	196905	197069
197314	1	197217	197240
197662	1	197388	197588
197837	1	197736	197763
198046	1	197911	197972
198213	1	198120	198139
198446	1	198287	198372
198803	1	198520	198729
198963	1	198877	198889
199141	1	199037	199067
199367	1	199215	199293
199668	1	199441	199594
200383	1	199742	200309
200580	1	200457	200506
200740	1	200654	200666
200999	1	200814	200925
201296	1	201073	201222
201474	1	201370	201400
201830	1	201548	201756
201992	1	201904	201918
202148	1	202066	202074
202314	1	202222	202240
202467	1	202388	202393
202823	1	202541	202749
203177	1	203049	203103
203486	1	203251	203412
203715	1	203560	203641
204093	1	203789	204019
204301	1	204167	204227
204573	1	204375	204499
204974	1	204647	204900
205246	1	205048	205172
205515	1	205320	205441
205790	1	205589	205716
206016	1	205864	205942
206197	1	206090	206123
206466	1	206271	206392
206695	1	206540	206621
206892	1	206769	206818
207125	1	206966	207051
207302	1	207199	207228
207468	1	207376	207394
207825	1	207542	207751
207997	1	207899	207923
208459	1	208071	208385
208694	1	208533	208620
208951	1	208768	208877
209269	1	209025	209195
209426	1	209343	209352
209644	1	209500	209570
209799	1	209718	209725
210108	1	210020	210034
210462	1	210331	210388
210689	1	210536	210615
210936	1	210763	210862
211103	1	211010	211029
211298	1	211177	211224
211463	1	211372	211389
211775	1	211537	211701
211957	1	211849	211883
212183	1	212031	212109
212523	1	212257	212449
212859	1	212597	212785
213051	1	212933	212977
213228	1	213125	213154
213389	1	213302	213315
213708	1	213613	213634
213866	1	213782	213792
214223	1	214090	214149
214462	1	214297	214388
214767	1	214536	214693
215115	1	214841	215041
215506	1	215189	215432
215809	1	215729	215735
216048	1	215883	215974
216310	1	216122	216236
216557	1	216384	216483
216718	1	216631	216644
216908	1	216792	216834
217269	1	216982	217195
217477	1	217343	217403
217733	1	217551	217659
217966	1	217807	217892
218119	1	218040	218045
218324	1	218193	218250
218597	1	218398	218523
218839	1	218671	218765
219077	1	218913	219003
219265	1	219151	219191
219431	1	219339	219357
219631	1	219505	219557
219948	1	219705	219874
220144	1	220022	220070
220359	1	220218	220285
220513	1	220433	220439
220689	1	220587	220615
221139	1	220763	221065
221352	1	221213	221278
221617	1	221426	221543
221804	1	221691	221730
222146	1	221878	222072
222309	1	222220	222235
222481	1	222383	222407
222821	1	222707	222747
223036	1	222895	222962
223330	1	223110	223256
223688	1	223404	223614
223891	1	223762	223817
224081	1	223965	224007
224252	1	224155	224178
224462	1	224326	224388
224617	1	224536	224543
224950	1	224691	224876
225193	1	225024	225119
225366	1	225267	225292
225534	1	225440	225460
225720	1	225608	225646
225883	1	225794	225809
226042	1	225957	225968
226242	1	226116	226168
226628	1	226316	226554
227040	1	226851	226966
227229	1	227114	227155
227531	1	227303	227457
227706	1	227605	227632
227862	1	227780	227788
228024	1	227936	227950
228196	1	228098	228122
228511	1	228270	228437
228669	1	228585	228595
229045	1	228894	228971
229600	1	229266	229526
229946	1	229674	229872
598	2	492	524
777	2	672	703
942	2	851	868
1136	2	1016	1062
1335	2	1210	1261
1567	2	1409	1493
1801	2	1641	1727
2109	2	1875	2035
2303	2	2183	2229
2477	2	2377	2403
2735	2	2551	2661
2951	2	2809	2877
3266	2	3025	3192
3445	2	3340	3371
3620	2	3519	3546
3789	2	3694	3715
4060	2	3863	3986
4290	2	4134	4216
4548	2	4364	4474
4714	2	4622	4640
4909	2	4788	4835
5229	2	4983	5155
5412	2	5303	5338
5765	2	5486	5691
6029	2	5839	5955
6429	2	6251	6355
6828	2	6503	6754
6987	2	6902	6913
7144	2	7061	7070
7389	2	7218	7315
7693	2	7463	7619
7881	2	7767	7807
8193	2	7955	8119
8481	2	8267	8407
8782	2	8703	8708
8970	2	8856	8896
9219	2	9044	9145
9374	2	9293	9300
9798	2	9448	9724
9975	2	9872	9901
10128	2	10049	10054
10498	2	10202	10424
10756	2	10572	10682
10953	2	10830	10879
11300	2	11027	11226
11465	2	11374	11391
11631	2	11539	11557
11810	2	11705	11736
12258	2	12035	12184
12469	2	12332	12395
12783	2	12543	12709
12962	2	12857	12888
13292	2	13187	13218
13495	2	13366	13421
13755	2	13569	13681
14042	2	13829	13968
14351	2	14264	14277
14635	2	14425	14561
14958	2	14709	14884
15150	2	15032	15076
15346	2	15224	15272
15547	2	15420	15473
15725	2	15621	15651
15909	2	15799	15835
16199	2	15983	16125
16413	2	16273	16339
16595	2	16487	16521
16756	2	16669	16682
17061	2	16830	16987
17220	2	17135	17146
17399	2	17294	17325
17566	2	17473	17492
17902	2	17792	17828
18190	2	17976	18116
18352	2	18264	18278
18550	2	18426	18476
18874	2	18624	18800
19166	2	18948	19092
19351	2	19240	19277
19587	2	19425	19513
19775	2	19661	19701
19931	2	19849	19857
20100	2	20005	20026
20425	2	20174	20351
20614	2	20499	20540
20912	2	20688	20838
21082	2	20986	21008
21246	2	21156	21172
21479	2	21320	21405
21999	2	21553	21925
22216	2	22073	22142
22400	2	22290	22326
22576	2	22474	22502
22918	2	22650	22844
23083	2	22992	23009
23242	2	23157	23168
23407	2	23316	23333
23745	2	23481	23671
24044	2	23819	23970
24201	2	24118	24127
24354	2	24275	24280
24507	2	24428	24433
24684	2	24581	24610
25033	2	24758	24959
25190	2	25107	25116
25379	2	25264	25305
25616	2	25453	25542
25786	2	25690	25712
25996	2	25860	25922
26199	2	26070	26125
26426	2	26273	26352
26621	2	26500	26547
26774	2	26695	26700
27014	2	26848	26940
27346	2	27088	27272
27659	2	27567	27585
27817	2	27733	27743
27992	2	27891	27918
28216	2	28066	28142
28371	2	28290	28297
28590	2	28445	28516
28785	2	28664	28711
29118	2	29008	29044
29279	2	29192	29205
29462	2	29353	29388
29768	2	29536	29694
29930	2	29842	29856
30138	2	30004	30064
30389	2	30212	30315
30573	2	30463	30499
30780	2	30647	30706
31100	2	30854	31026
31274	2	31174	31200
31693	2	31498	31619
31901	2	31767	31827
32079	2	31975	32005
32259	2	32153	32185
32445	2	32333	32371
32623	2	32519	32549
32797	2	32697	32723
32977	2	32871	32903
33240	2	33051	33166
33430	2	33314	33356
33597	2	33504	33523
33929	2	33671	33855
34195	2	34003	34121
34532	2	34269	34458
34717	2	34606	34643
34924	2	34791	34850
35145	2	34998	35071
35395	2	35219	35321
35548	2	35469	35474
35732	2	35622	35658
35916	2	35806	35842
36071	2	35990	35997
36251	2	36145	36177
36778	2	36325	36704
36958	2	36852	36884
37123	2	37032	37049
37421	2	37197	37347
37708	2	37495	37634
37929	2	37782	37855
38229	2	38003	38155
38426	2	38303	38352
38646	2	38500	38572
38950	2	38720	38876
39167	2	39024	39093
39356	2	39241	39282
39623	2	39430	39549
39816	2	39697	39742
40046	2	39890	39972
40515	2	40120	40441
40817	2	40589	40743
40970	2	40891	40896
41154	2	41044	41080
41463	2	41228	41389
41650	2	41537	41576
41951	2	41724	41877
42156	2	42025	42082
42474	2	42230	42400
42647	2	42548	42573
42840	2	42721	42766
43029	2	42914	42955
43319	2	43103	43245
43476	2	43393	43402
43650	2	43550	43576
43943	2	43724	43869
44146	2	44017	44072
44466	2	44220	44392
44645	2	44540	44571
44818	2	44719	44744
44976	2	44892	44902
45638	2	45050	45564
45817	2	45712	45743
46028	2	45891	45954
46241	2	46102	46167
46645	2	46315	46571
46803	2	46719	46729
46960	2	46877	46886
47136	2	47034	47062
47378	2	47210	47304
47555	2	47452	47481
47721	2	47629	47647
47900	2	47795	47826
48260	2	47974	48186
48435	2	48334	48361
48602	2	48509	48528
48843	2	48676	48769
49015	2	48917	48941
49213	2	49089	49139
49598	2	49287	49524
49758	2	49672	49684
49916	2	49832	49842
50222	2	49990	50148
50442	2	50296	50368
50608	2	50516	50534
50771	2	50682	50697
50944	2	50845	50870
51360	2	51167	51286
51595	2	51434	51521
51832	2	51669	51758
52062	2	51906	51988
52255	2	52136	52181
52451	2	52329	52377
52676	2	52525	52602
52841	2	52750	52767
53046	2	52915	52972
53204	2	53120	53130
53368	2	53278	53294
53647	2	53442	53573
53901	2	53721	53827
54271	2	54127	54197
54547	2	54345	54473
54733	2	54621	54659
55065	2	54807	54991
55249	2	55139	55175
55448	2	55323	55374
55694	2	55522	55620
55926	2	55768	55852
56178	2	56000	56104
56442	2	56252	56368
56595	2	56516	56521
56777	2	56669	56703
57005	2	56851	56931
57199	2	57079	57125
57579	2	57273	57505
57890	2	57653	57816
58160	2	57964	58086
58347	2	58234	58273
58541	2	58421	58467
58835	2	58615	58761
59005	2	58909	58931
59194	2	59079	59120
59385	2	59268	59311
59558	2	59459	59484
59905	2	59632	59831
60077	2	59979	60003
60364	2	60151	60290
60562	2	60438	60488
60740	2	60636	60666
61229	2	60814	61155
61400	2	61303	61326
61689	2	61474	61615
61977	2	61763	61903
62284	2	62051	62210
62470	2	62358	62396
62647	2	62544	62573
62907	2	62721	62833
63221	2	62981	63147
63469	2	63295	63395
63722	2	63543	63648
64078	2	63796	64004
64268	2	64152	64194
64450	2	64342	64376
64610	2	64524	64536
64804	2	64684	64730
65079	2	64878	65005
65294	2	65153	65220
65550	2	65368	65476
65728	2	65624	65654
65940	2	65802	65866
66097	2	66014	66023
66269	2	66171	66195
66439	2	66343	66365
66638	2	66513	66564
67293	2	66712	67219
67490	2	67367	67416
67694	2	67564	67620
67870	2	67768	67796
68129	2	67944	68055
68448	2	68203	68374
68608	2	68522	68534
68824	2	68682	68750
68984	2	68898	68910
69140	2	69058	69066
69344	2	69214	69270
69776	2	69418	69702
69940	2	69850	69866
70113	2	70014	70039
70284	2	70187	70210
70498	2	70358	70424
70801	2	70572	70727
71126	2	70875	71052
71360	2	71200	71286
71605	2	71434	71531
71952	2	71827	71878
72109	2	72026	72035
72446	2	72334	72372
72601	2	72520	72527
72904	2	72675	72830
73084	2	72978	73010
73239	2	73158	73165
73393	2	73313	73319
73548	2	73467	73474
73848	2	73622	73774
74009	2	73922	73935
74200	2	74083	74126
74359	2	74274	74285
74528	2	74433	74454
74691	2	74602	74617
74966	2	74765	74892
75241	2	75040	75167
75418	2	75315	75344
75589	2	75492	75515
75916	2	75663	75842
76085	2	75990	76011
76361	2	76159	76287
76627	2	76435	76553
76909	2	76701	76835
77076	2	76983	77002
77251	2	77150	77177
77421	2	77325	77347
77632	2	77495	77558
77882	2	77706	77808
78206	2	77956	78132
78363	2	78280	78289
78634	2	78437	78560
78915	2	78708	78841
79098	2	78989	79024
79298	2	79172	79224
79466	2	79372	79392
79658	2	79540	79584
80014	2	79732	79940
80384	2	80235	80310
80565	2	80458	80491
80962	2	80791	80888
81159	2	81036	81085
81355	2	81233	81281
81546	2	81429	81472
81807	2	81620	81733
81977	2	81881	81903
82141	2	82051	82067
82339	2	82215	82265
82544	2	82413	82470
82717	2	82618	82643
82957	2	82791	82883
83200	2	83031	83126
83619	2	83274	83545
83889	2	83693	83815
84075	2	83963	84001
84248	2	84149	84174
84566	2	84322	84492
84735	2	84640	84661
84923	2	84809	84849
85091	2	84997	85017
85368	2	85165	85294
85594	2	85442	85520
85862	2	85668	85788
86234	2	85936	86160
86399	2	86308	86325
86591	2	86473	86517
86774	2	86665	86700
87086	2	86848	87012
87255	2	87160	87181
87430	2	87329	87356
87619	2	87504	87545
87775	2	87693	87701
88662	2	87849	88588
88822	2	88736	88748
89045	2	88896	88971
89257	2	89119	89183
89426	2	89331	89352
90000	2	89500	89926
90160	2	90074	90086
90440	2	90234	90366
90712	2	90514	90638
91059	2	90937	90985
91219	2	91133	91145
91504	2	91293	91430
91839	2	91727	91765
92156	2	91913	92082
92414	2	92230	92340
92587	2	92488	92513
92751	2	92661	92677
92944	2	92825	92870
93213	2	93018	93139
93405	2	93287	93331
93659	2	93479	93585
93816	2	93733	93742
93986	2	93890	93912
94231	2	94060	94157
94445	2	94305	94371
94754	2	94519	94680
95054	2	94828	94980
95277	2	95128	95203
95443	2	95351	95369
95603	2	95517	95529
95764	2	95677	95690
95927	2	95838	95853
96118	2	96001	96044
96336	2	96192	96262
96729	2	96410	96655
96950	2	96803	96876
97216	2	97024	97142
97547	2	97290	97473
97708	2	97621	97634
97916	2	97782	97842
98208	2	97990	98134
98479	2	98282	98405
98752	2	98553	98678
98930	2	98826	98856
99127	2	99004	99053
99299	2	99201	99225
99476	2	99373	99402
99788	2	99550	99714
99947	2	99862	99873
100121	2	100021	100047
100560	2	100195	100486
100865	2	100634	100791
101155	2	100939	101081
101321	2	101229	101247
101667	2	101395	101593
101912	2	101741	101838
102083	2	101986	102009
102254	2	102157	102180
102426	2	102328	102352
102587	2	102500	102513
102881	2	102661	102807
103055	2	102955	102981
103286	2	103129	103212
103473	2	103360	103399
103774	2	103547	103700
103948	2	103848	103874
104127	2	104022	104053
104299	2	104201	104225
104783	2	104373	104709
104965	2	104857	104891
105519	2	105039	105445
105877	2	105593	105803
106034	2	105951	105960
106275	2	106108	106201
106453	2	106349	106379
106616	2	106527	106542
107082	2	106690	107008
107265	2	107156	107191
107465	2	107339	107391
107712	2	107539	107638
107957	2	107786	107883
108262	2	108031	108188
108442	2	108336	108368
108689	2	108516	108615
108980	2	108763	108906
109286	2	109204	109212
109521	2	109360	109447
109809	2	109595	109735
110170	2	109883	110096
110340	2	110244	110266
110527	2	110414	110453
110727	2	110601	110653
110988	2	110801	110914
111160	2	111062	111086
111446	2	111234	111372
111624	2	111520	111550
111945	2	111698	111871
112223	2	112019	112149
112438	2	112297	112364
112717	2	112512	112643
112884	2	112791	112810
113071	2	112958	112997
113235	2	113145	113161
113409	2	113309	113335
113699	2	113483	113625
113865	2	113773	113791
114024	2	113939	113950
114333	2	114098	114259
114532	2	114407	114458
114853	2	114606	114779
115684	2	114927	115610
115879	2	115758	115805
116320	2	116101	116246
116501	2	116394	116427
116658	2	116575	116584
116843	2	116732	116769
117146	2	116917	117072
117450	2	117220	117376
117635	2	117524	117561
117827	2	117709	117753
118145	2	118053	118071
118305	2	118219	118231
118493	2	118379	118419
118687	2	118567	118613
118961	2	118761	118887
119132	2	119035	119058
119506	2	119206	119432
119777	2	119580	119703
119933	2	119851	119859
120137	2	120007	120063
120332	2	120211	120258
120504	2	120406	120430
120692	2	120578	120618
120869	2	120766	120795
121033	2	120943	120959
121411	2	121107	121337
121587	2	121485	121513
121752	2	121661	121678
121911	2	121826	121837
122103	2	121985	122029
122501	2	122177	122427
122851	2	122575	122777
123080	2	122925	123006
123334	2	123154	123260
123622	2	123408	123548
123784	2	123696	123710
123981	2	123858	123907
124259	2	124055	124185
124441	2	124333	124367
124614	2	124515	124540
124782	2	124688	124708
125092	2	124856	125018
125251	2	125166	125177
125444	2	125325	125370
125621	2	125518	125547
125912	2	125695	125838
126146	2	125986	126072
126483	2	126220	126409
126690	2	126557	126616
126990	2	126764	126916
127199	2	127064	127125
127362	2	127273	127288
127600	2	127436	127526
127898	2	127674	127824
128114	2	127972	128040
128306	2	128188	128232
128544	2	128380	128470
128847	2	128618	128773
129089	2	128921	129015
129351	2	129163	129277
129616	2	129425	129542
129770	2	129690	129696
129980	2	129844	129906
130325	2	130054	130251
130594	2	130399	130520
130876	2	130668	130802
131119	2	130950	131045
131295	2	131193	131221
131474	2	131369	131400
131660	2	131548	131586
131979	2	131884	131905
132164	2	132053	132090
132467	2	132238	132393
132814	2	132541	132740
132969	2	132888	132895
133266	2	133043	133192
133462	2	133340	133388
133632	2	133536	133558
134047	2	133706	133973
134200	2	134121	134126
134480	2	134274	134406
134778	2	134554	134704
135000	2	134852	134926
135161	2	135074	135087
135319	2	135235	135245
135495	2	135393	135421
135685	2	135569	135611
136108	2	135759	136034
136384	2	136182	136310
136661	2	136458	136587
136873	2	136735	136799
137084	2	136947	137010
137407	2	137306	137333
137747	2	137481	137673
137935	2	137821	137861
138420	2	138158	138346
138808	2	138644	138734
139002	2	138882	138928
139265	2	139076	139191
139475	2	139339	139401
139793	2	139549	139719
139949	2	139867	139875
140144	2	140023	140070
140313	2	140218	140239
140731	2	140387	140657
140979	2	140805	140905
141278	2	141053	141204
141434	2	141352	141360
141648	2	141508	141574
141867	2	141722	141793
142165	2	141941	142091
142510	2	142389	142436
142668	2	142584	142594
142857	2	142742	142783
143068	2	142931	142994
143314	2	143142	143240
143541	2	143388	143467
144045	2	143615	143971
144249	2	144119	144175
144439	2	144323	144365
144637	2	144513	144563
144791	2	144711	144717
144957	2	144865	144883
145126	2	145031	145052
145433	2	145349	145359
145739	2	145657	145665
146147	2	145813	146073
146337	2	146221	146263
146503	2	146411	146429
146848	2	146577	146774
147002	2	146922	146928
147174	2	147076	147100
147349	2	147248	147275
147664	2	147423	147590
148112	2	147738	148038
148280	2	148186	148206
148488	2	148354	148414
148810	2	148562	148736
149059	2	148884	148985
149221	2	149133	149147
149378	2	149295	149304
149688	2	149604	149614
149919	2	149762	149845
150210	2	149993	150136
150664	2	150284	150590
150872	2	150738	150798
151044	2	150946	150970
151483	2	151118	151409
151809	2	151705	151735
151966	2	151883	151892
152143	2	152040	152069
152496	2	152217	152422
152659	2	152570	152585
152824	2	152733	152750
152989	2	152898	152915
153173	2	153063	153099
153327	2	153247	153253
153505	2	153401	153431
153960	2	153579	153886
154145	2	154034	154071
154314	2	154219	154240
154485	2	154388	154411
154709	2	154559	154635
154871	2	154783	154797
155086	2	154945	155012
155257	2	155160	155183
155431	2	155331	155357
155610	2	155505	155536
156053	2	155684	155979
156258	2	156127	156184
156474	2	156332	156400
156691	2	156548	156617
156907	2	156765	156833
157257	2	156981	157183
157419	2	157331	157345
157579	2	157493	157505
157919	2	157800	157845
158072	2	157993	157998
158249	2	158146	158175
158424	2	158323	158350
158691	2	158498	158617
159035	2	158917	158961
159348	2	159109	159274
159514	2	159422	159440
160151	2	159740	160077
160311	2	160225	160237
160498	2	160385	160424
160652	2	160572	160578
160958	2	160726	160884
161279	2	161032	161205
161720	2	161353	161646
161892	2	161794	161818
162059	2	161966	161985
162243	2	162133	162169
162421	2	162317	162347
162606	2	162495	162532
163051	2	162680	162977
163349	2	163125	163275
163597	2	163423	163523
163851	2	163671	163777
164099	2	163925	164025
164523	2	164173	164449
164683	2	164597	164609
164883	2	164757	164809
165526	2	164957	165452
165798	2	165600	165724
166001	2	165872	165927
166253	2	166075	166179
166561	2	166327	166487
166863	2	166635	166789
167185	2	166937	167111
167652	2	167259	167578
167826	2	167726	167752
168614	2	167900	168540
168875	2	168688	168801
169102	2	168949	169028
169287	2	169176	169213
169583	2	169361	169509
169834	2	169657	169760
170097	2	169908	170023
170363	2	170171	170289
170624	2	170437	170550
170780	2	170698	170706
170955	2	170854	170881
171230	2	171029	171156
171452	2	171304	171378
171645	2	171526	171571
171817	2	171719	171743
172085	2	171891	172011
172260	2	172159	172186
172555	2	172334	172481
172868	2	172629	172794
173040	2	172942	172966
173209	2	173114	173135
173511	2	173283	173437
173870	2	173585	173796
174031	2	173944	173957
174300	2	174105	174226
174505	2	174374	174431
174997	2	174579	174923
175317	2	175071	175243
175593	2	175391	175519
175847	2	175667	175773
176082	2	175921	176008
176298	2	176156	176224
176585	2	176372	176511
176891	2	176808	176817
177068	2	176965	176994
177226	2	177142	177152
177404	2	177300	177330
177596	2	177478	177522
178057	2	177670	177983
178377	2	178279	178303
178717	2	178601	178643
178928	2	178791	178854
179179	2	179002	179105
179439	2	179253	179365
179710	2	179513	179636
179978	2	179784	179904
180228	2	180052	180154
180382	2	180302	180308
180546	2	180456	180472
180729	2	180620	180655
180887	2	180803	180813
181042	2	180961	180968
181201	2	181116	181127
181369	2	181275	181295
181629	2	181443	181555
182070	2	181703	181996
182356	2	182144	182282
182512	2	182430	182438
182680	2	182586	182606
182869	2	182754	182795
183060	2	182943	182986
183336	2	183134	183262
183650	2	183559	183576
183822	2	183724	183748
183999	2	183896	183925
184361	2	184073	184287
184523	2	184435	184449
184717	2	184597	184643
184884	2	184791	184810
185054	2	184958	184980
185221	2	185128	185147
185422	2	185295	185348
185799	2	185496	185725
186114	2	186023	186040
186294	2	186188	186220
186461	2	186368	186387
186751	2	186535	186677
186931	2	186825	186857
187114	2	187005	187040
187301	2	187188	187227
187458	2	187375	187384
187634	2	187532	187560
187800	2	187708	187726
187961	2	187874	187887
188160	2	188035	188086
188442	2	188234	188368
188725	2	188516	188651
188986	2	188799	188912
189144	2	189060	189070
189462	2	189218	189388
189630	2	189536	189556
190107	2	190003	190033
190394	2	190181	190320
190592	2	190468	190518
191042	2	190818	190968
191366	2	191116	191292
191549	2	191440	191475
191727	2	191623	191653
191992	2	191801	191918
192159	2	192066	192085
192575	2	192233	192501
192890	2	192649	192816
193051	2	192964	192977
193219	2	193125	193145
193377	2	193293	193303
193952	2	193451	193878
194219	2	194026	194145
194472	2	194293	194398
194784	2	194546	194710
195023	2	194858	194949
195182	2	195097	195108
195341	2	195256	195267
195544	2	195415	195470
195703	2	195618	195629
196090	2	195777	196016
196316	2	196164	196242
196531	2	196390	196457
196697	2	196605	196623
196850	2	196771	196776
197850	2	196924	197776
198013	2	197924	197939
198321	2	198087	198247
198560	2	198395	198486
198884	2	198784	198810
199172	2	198958	199098
199387	2	199246	199313
199692	2	199609	199618
199869	2	199766	199795
200226	2	199943	200152
200449	2	200300	200375
200732	2	200523	200658
200897	2	200806	200823
201050	2	200971	200976
201220	2	201124	201146
201394	2	201294	201320
201572	2	201468	201498
201737	2	201646	201663
202029	2	201811	201955
202235	2	202103	202161
202390	2	202309	202316
202605	2	202464	202531
202812	2	202679	202738
203072	2	202886	202998
203338	2	203146	203264
203510	2	203412	203436
203663	2	203584	203589
203822	2	203737	203748
203989	2	203896	203915
204337	2	204063	204263
204511	2	204411	204437
204686	2	204585	204612
204848	2	204760	204774
205010	2	204922	204936
205212	2	205084	205138
205381	2	205286	205307
205767	2	205605	205693
206192	2	205991	206118
206374	2	206266	206300
206565	2	206448	206491
206749	2	206639	206675
206908	2	206823	206834
207217	2	206982	207143
207375	2	207291	207301
207541	2	207449	207467
207716	2	207615	207642
207879	2	207790	207805
208042	2	207953	207968
208202	2	208116	208128
208390	2	208276	208316
208728	2	208615	208654
208981	2	208802	208907
209209	2	209055	209135
209419	2	209283	209345
209625	2	209493	209551
209799	2	209699	209725
209969	2	209873	209895
210130	2	210043	210056
210458	2	210204	210384
210632	2	210532	210558
210942	2	210853	210868
211162	2	211016	211088
211342	2	211236	211268
211519	2	211416	211445
211818	2	211593	211744
212180	2	211892	212106
212341	2	212254	212267
212727	2	212415	212653
212927	2	212801	212853
213192	2	213001	213118
213487	2	213266	213413
213685	2	213561	213611
213866	2	213759	213792
214126	2	213940	214052
214426	2	214200	214352
214654	2	214500	214580
214816	2	214728	214742
215377	2	215188	215303
215612	2	215451	215538
215906	2	215686	215832
216366	2	216277	216292
216655	2	216440	216581
216814	2	216729	216740
217116	2	216888	217042
217379	2	217190	217305
217567	2	217453	217493
217736	2	217641	217662
217922	2	217810	217848
218131	2	217996	218057
218448	2	218205	218374
218632	2	218522	218558
218842	2	218706	218768
219069	2	218916	218995
219469	2	219291	219395
219847	2	219543	219773
220116	2	219921	220042
220333	2	220190	220259
220546	2	220407	220472
220799	2	220620	220725
221008	2	220873	220934
221329	2	221233	221255
221533	2	221403	221459
221797	2	221607	221723
221989	2	221871	221915
222176	2	222063	222102
222372	2	222250	222298
222544	2	222446	222470
222727	2	222618	222653
222888	2	222801	222814
223187	2	222962	223113
223402	2	223261	223328
223678	2	223476	223604
223857	2	223752	223783
224041	2	223931	223967
224420	2	224266	224346
224777	2	224494	224703
224973	2	224851	224899
225277	2	225047	225203
225522	2	225351	225448
225885	2	225596	225811
226070	2	225959	225996
226291	2	226144	226217
226503	2	226365	226429
226743	2	226577	226669
226907	2	226817	226833
227260	2	226981	227186
227587	2	227334	227513
227751	2	227661	227677
227929	2	227825	227855
228092	2	228003	228018
228392	2	228166	228318
228674	2	228466	228600
229011	2	228748	228937
229338	2	229085	229264
229634	2	229412	229560
229851	2	229708	229777
230065	2	229925	229991
230245	2	230139	230171
230401	2	230319	230327
230590	2	230475	230516
230749	2	230664	230675
231004	2	230823	230930
231190	2	231078	231116
231466	2	231264	231392
231752	2	231540	231678
231947	2	231826	231873
232232	2	232021	232158
232580	2	232306	232506
232778	2	232654	232704
232944	2	232852	232870
233118	2	233018	233044
233386	2	233192	233312
233585	2	233460	233511
233751	2	233659	233677
233938	2	233825	233864
234210	2	234012	234136
234418	2	234284	234344
234634	2	234492	234560
234978	2	234708	234904
235162	2	235052	235088
235528	2	235236	235454
235707	2	235602	235633
236549	2	235781	236475
236713	2	236623	236639
236947	2	236787	236873
237292	2	237021	237218
237478	2	237366	237404
237734	2	237552	237660
237956	2	237808	237882
238520	2	238177	238446
238681	2	238594	238607
238857	2	238755	238783
239046	2	238931	238972
239421	2	239270	239347
239758	2	239643	239684
239985	2	239832	239911
240192	2	240059	240118
240393	2	240266	240319
240671	2	240467	240597
240896	2	240745	240822
241207	2	240970	241133
241505	2	241281	241431
241716	2	241579	241642
241875	2	241790	241801
242028	2	241949	241954
242209	2	242102	242135
242536	2	242283	242462
242833	2	242610	242759
243018	2	242907	242944
243335	2	243092	243261
243503	2	243409	243429
243675	2	243577	243601
243863	2	243749	243789
244032	2	243937	243958
244208	2	244106	244134
244419	2	244282	244345
244602	2	244493	244528
245055	2	244824	244981
245458	2	245129	245384
245646	2	245532	245572
245889	2	245720	245815
246059	2	245963	245985
246322	2	246133	246248
246500	2	246396	246426
246662	2	246574	246588
246899	2	246736	246825
247096	2	246973	247022
247282	2	247170	247208
247439	2	247356	247365
247606	2	247513	247532
247838	2	247680	247764
247994	2	247912	247920
248406	2	248218	248332
248878	2	248480	248804
249042	2	248952	248968
249281	2	249116	249207
249472	2	249355	249398
249668	2	249546	249594
249825	2	249742	249751
250032	2	249899	249958
250239	2	250106	250165
250407	2	250313	250333
250593	2	250481	250519
250757	2	250667	250683
250937	2	250831	250863
251196	2	251011	251122
251390	2	251270	251316
251590	2	251464	251516
251807	2	251664	251733
252017	2	251881	251943
252428	2	252091	252354
252616	2	252502	252542
252786	2	252690	252712
253104	2	252860	253030
253502	2	253328	253428
253743	2	253576	253669
253906	2	253817	253832
[truncated: 48,300 more rows]
