# Supplementary material for: Prediction of Nucleosome Positioning Based on Transcription Factor Binding Sites
Source: PLoS One. 2010 Sep 1;5(9):e12495. doi: 10.1371/journal.pone.0012495 (PMC2931695; doi:10.1371/journal.pone.0012495)
Supplement: Table S7 — Genomic linker sequences. It shows the genomic DNA sequences of all linkers between nucleosomes. (5.19 MB TXT) [file pone.0012495.s007.txt]

>L-chr1-376
TCCAATTACCCATATCCAACCCACTGCCACTTACCCTACCATTACCCTACCATCCACCATGACCTACTCACCATACTG
>L-chr1-622
ACCATCTCAAACTTACCCTACTCTCAGATTCCACTTCACTCCATGGCCCATCTCTCACTGAATCAGTACCAAATGCACTCACATCATTATGCACGGCAC
>L-chr1-1022
CACTCCATTTATATACACTTATGTCAATATTACAGAAAAATCCCCACAAAAATCACCTAAACATAAAAATATTCTACTTTTCAACAATAATACATAAACATATTGGCTTGTGGTAGCAACACTATCATGGTATCACTAACGTAAAAGTTCCTCAATATTGCAATTTGCTTGAACGGATGCTATTTCAGAATATTTCGTACTTACACAGGCCATACATTAGAATAATATGTCACATCACTGTCGTAACACTCTT
>L-chr1-1190
CGAAGGGACTATATCTAGTCA
>L-chr1-1594
CTGCAATCTTGTTCTTAGAAGTGACGCATATTCTATACGGCCCGACGCGACGCGCCAAAAAATGAAAAACGAAGCAGCGACTCATTTTTATTTAAGGACAAAGGTTG
>L-chr1-1893
CAAATAGGTCTATAATATTAATATACATTTATATAATCTACGGTATTTATATCATCAAAAAAAAGTAGTTTTTTTATTTTATTTTGTTCGTTAATTTTCAATTTCTATGGAAACCCGTTCGTAAAATTGGCGTTTGTCTCTAGTTTGCGATA
>L-chr1-2083
TCAGCAACTTCGACTGGGTAGGTTTCAGTTGGGTGGGCGGCTT
>L-chr1-2250
TTAATTTGACCATTGTATTT
>L-chr1-2665
TGGGAATGCCAATTATAGGGGTGCCGAGGTGCCTTATAAAACCCTTTTCTGTGCCTGTGACATTTCCTTTTTCGGTCAAAAAGAATATCCGAATTTTAGATTTGGACCCTCGTACAG
>L-chr1-2834
CCTTGGTGCAATTACGTAATTT
>L-chr1-3031
ACGTTCGGCTACTCTTCTTTCTAAGTGGGATTTTTCTTAATCCTTGGATT
>L-chr1-3216
CTCATTTATAATGATTGATAAGAATTGTATTTGTGTCC
>L-chr1-3377
CAGTGAAAATTCTC
>L-chr1-3608
AAATGACTTAAACTTAGCAGTTTCGTCTTTTTTCAAAGAGAATGGTTGAAGAAGAATTGTTTTGGACGCTTATTGACAATCTGT
>L-chr1-3789
TTATGAGAAAAATACATGAATGACAGGTAAAAAT
>L-chr1-4082
TAAGCTATTTTTGAAAATATTCTGAGGTAAAAGCCATTAAGGTCCAGATAACCAAGGGACAATAAACCTATGCTTTTCTTGTCTTCAATTTCAGTATCTTTCCATTTTGATAATGAGCATGTGATCCGGAAAGCTACTTTATGATG
>L-chr1-4295
GGAAGCAAGTAAGAATAAGTCAATTTCTACTTACCTCATTAGGGAAAAATTTAATAGCAGTTGTTA
>L-chr1-4696
GATAAATTGAATTTTCTCTGTTTAGTACTTGCCGAATAGTTACTTGTTAGTTGCAGATGCTTTTTGATGACAAAGTTATCAATCTCAATATTAAACTTTTTAGGCTTTCAGGTTTAATCTTTCTTTGAGGGTGTATTAATTTTCATACAAATATTTGATTCATTATTCGTTTTACTGTTACATTAGACCTGCTCATTACATGGAGTAACTTAAGTTTTCTCAAACGCTTGATAGCATGATTTGATGTAGTAAAA
>L-chr1-4972
CAGTCATTGCAAAATTTTACGAGATTTAAAATTTGTGAACCCGACCTTACCGAGAAATGATGAGCTAATTTTTATAGGTCGACCCTTCTGTCGCTTACTGGGTTGATTATCTTGTGCTTTCTTAGTATC
>L-chr1-5187
TAGATATTAAATATACATTTTGCATTTTTTTTTTTTTCTGTATTGAAGATTTGTATATGAAAGATGTT
>L-chr1-5444
GTTCTTAACCTAACATTTGATGACCTTTGATGCGTTGGTTATGTTGAAGACAAATTGCCTCTAATCAGTTCCATTAAGAAATCTTCTTAACTCCTCCAAATATTCTGCCC
>L-chr1-5800
ATGATATAAAAACTCGGACCCTGTTTTACTTCTTTTATAGAACCTTATTTTTGACGCAGGGAGGCGACATTTATCCAAATTAAGTTTTGACATGGCGCATCAGGGAATAAAAAAAACTTTATTATGTGGCCGAATCAACATTAATCAAATGCACTAATATTGTAACGTTCTTACAAAGGGCAGACAACTTGAGAACTTTCATGCGTGCA
>L-chr1-6113
GAATGATAACTGCATTCGGACTATGAAAGAAAAAATGGTAGTAGCAAAGGATAGCATCGCCGTATTTACTACTTTGTAAACCAGTGGATTTTTGCTCAACATATAAAAAACTAAAGACCTTTTTTTCATCAATATACTTCTGAGACGTGCAGATGTGATATTCGGG
>L-chr1-6334
TTACTTCCACATAAGTTCTAATGTTACGTAGTTCAATTTTAGTCGACCTAGCTTCATATTTATTTTAGAAGCAA
>L-chr1-6521
AAATGCGTTCTGAAGTTTCTTAAATAACCCGGATTGGTTA
>L-chr1-7305
GAACTTAATTAAAAGTACATTGTAGTTCAAAAAATAAATATCAAACTTTTGGACCCTCTCTTATTGCCTCCCAATTAATTAAAACATCTTTTCTTCCAATCTACAGGTTTGAAAAGGTAATAAGTAATATAAACTTGAGAACCAAAAAAAAAAAAAAAAAAATACTGATCCTTACAGGTTTTAAGGTTGCAAAGGGAACATTTATTGAAAGGAGCTAACAATAGTGGGTATGAGTAAAGATATATAGATCGATATTTTGAATTCTAAATGATGAACTAGGGAAGTAATTTAGGTGAAACATTGCAACCAATCATTTTACACTTTTGGTTGCACGTAATGTACCTTTTTATGATATTTTTTTTTTATAGTAGTAGTGTGAAAATTTCTTCAGGACTTGCAAAAAGAATCTAACTGATCTTCGGATGAGCCTTTATCGATTATTTTTTTCCTAAATATAATACTTTACAAGCGAATGTTTTGTTAGGAGAAAGATATAAAAATTATGCGGCATAGGCATATTATCCAATAAAAAGGAAATTTATATATAAACTTCATTTACGTCATAAGAAAATGTTAAGTTCTCTTAACGAAAACTGTGCGAATTTTGTGTTAAAGCTGGATGATGAGAAATTATTCT
>L-chr1-7601
TCCAAATGGAGAGACAAAAAGCAGAACATGCAGTGAAAGTAAACCCCTTTAAATACCTGGGAGCTTCTTCTGTTTTCCAAACCAAAACACTTATCCATGCGGTAGATGATTGAGCCATAATATTCATTGTAACTAAAGTAATAGCTCTA
>L-chr1-7790
AAAACCTGAGTAAAAATAATCGCAAACCAACGAGAGTGTAAT
>L-chr1-8078
CAACAGAAAATATTCCATAAAGTTAAAATGTATATTTTCCAATCACTGAAAATTGTTTTCCACAGTTTAATATCGAATACTTTTGTTTCAAAATCACTTTTACCTGTTTGGTTTTCTTTTAATCTTTTCCTCGCCAACCTA
>L-chr1-8300
GATGAATATACGGCTGACTGGATCCCACCAGCGGATAGAATACCGATATACTGGCCCAAATAGTAAAAAGCAGAA
>L-chr1-8465
GACCAACATAAGTCGAGG
>L-chr1-8757
GCGTTGTTTATATTAACCGTATCCAGATATTTCACCCAATAAGCAATACAAGAATAAAAGGCTAAAAGGACATCCAATTTAATTAATAATTTTTTTTCTTTGAAAGAGGTACCCTGTTTGAACCAACTATACCATTTATTGTGAG
>L-chr1-8927
CTTTTTCACTTGTAGTCGTGATG
>L-chr1-9150
TTAACAATTGAATACATGTATGTTATTTATATATGCAGTAGTTCTCTTTGTAATTTTTTTTAACAAATAGAGAGTA
>L-chr1-9400
CTTTCGTATTTTTTTATTTATTTATTATTTGTAGCAGTTTTTTTCCAGTGACACAATCTTTACCATTACACAGTTTTTACTATTTCTAATGATTACATTGGAC
>L-chr1-9568
ATTGGTGGATATTCAACAAGA
>L-chr1-9800
ATATCTCACCAAGCTATTCGATATTATAGATAAAGTTTGTATCTTAGTTATGCATTGTGAGTTGGTTGCTCTACTCGCGGTTACC
>L-chr1-10157
TTTGATCATAATGACGGACATCATGATATAATAACGTTATACGGATAACTTTATTTCAAAA
>L-chr1-10448
TCATGCTTACAAAGCTTACTGTCTTTCTCTTTAACTTATTTTTCTACAGGCTACGAATTCTTTGCAGGCTTACTTTACTCATATTATCATTACCTGTACAAATATATATTAAAGAAATCCAAACAAAAATGCTTGAAAAGCATA
>L-chr1-10761
TAAAGGATCTAAAATCAGACTCACCCCAAAAACCAAAATTTTGATATTCAACTTTAGTATTAGCCAGTCTTAAAATGATTTTTTGCCAAGAAAGCCGAAGTTTAACGAGCGTTTTAAAATATGCACAAGTCCATTAATTAAATTTGATCACAGTGATTACCAATTT
>L-chr1-10943
CCTAATGTATGCAATTTGTTAAATAAAAATGAAGA
>L-chr1-11308
TCTCTGCATTTTTTAAGCATTAAGCGTACATAACATAAAGTCACTGAGATATTAGAGGTTATAAAAAAAGACTACGTGGGTGTTTACCTAAGATTTTCACAACTTGTTTATTAATTGGATAAATAGTATTTTTCTTGGCATTTACAAACTTTATGTTTTTAGGTGTATTTGCAGTTCCATTAAGGGAAATAAGTCATAAGCTTTTTTGGAAAACAGAT
>L-chr1-11542
CAACACATCTGAAACAAAATAATGCAAAGCCGAATAGTTAGGCTAAAAATGTACTCTTAGACATTTAAAAAGGTTTATGAATCCTAT
>L-chr1-11707
TATTGGTCAACAGACCAT
>L-chr1-11860
CAACAC
>L-chr1-12083
CACTGGTAGCACTGTTCATTTTAGAGCTGACAGACTCTTCATTCGTAGTCTGTGGCCTCCATGTTGGATAGACCGT
>L-chr1-12245
TTCTGTGGTAACGCC
>L-chr1-12422
CTCTGTGGTAGAAATAGGGCACCATGTGGT
>L-chr1-12708
TGAAGAAGCAGTTTCCTGGCTTGTTGTTGTACTGATAACAGGTGGTAATGATGAAGTAATTTCCTGACTTGCTGTCGCACTGGTAACAGGTGGTAATGAAGAAGTAATTTCCTGACTTGTTGTTGTACTGGTAACAGGT
>L-chr1-12934
AATGATGAAGCAGTTTCCTGGCTTGTTGTTGCAGTGGTAATAGGTGGTAATGATGAAGACGAATATGTAGACTTTGGTG
>L-chr1-13234
TGACAGGGGAAGAAATGAATGAAGAAGAAATGACTGGAGAAGAAGTGACTAGAGAAGAAGTGACTGAGGAAGAAATGACTAGAGAAGAAGTGTCTGAGGAAGAAATTACTGAGGAGGAAATCACAGAAGTTCCATTGCTAGGATAGAATGGGG
>L-chr1-13442
TCTCAGTAGAAGTCGAAGTGGTAGTTGCGATGGTGCTAGTAGTATGTTTTGAAGGATCAGG
>L-chr1-13693
AGTAGAATCCAGCATACATATACACAGTCCCTGCAATGTTATCGGGCAATCTTCCTTGCCATGGCTTGATACCATTAATCGTAAAGTTTGTGGATGTAATTGGA
>L-chr1-13994
ATAGTATAGAAACCAAGTAAATCAGTACTCCAATAGGTCTTTCCTGGCTATTTTGAACATTCACTATGACCTCTGCATCCCCAGTTTCCATAAGCATCTGATTGAGCACATTTAAAAGTTCCTGAAGAGATAACACAAGAAAGATCGTAGTCAA
>L-chr1-14161
AAGCATGCTTGTGTACTTCC
>L-chr1-14318
CTTCATATGT
>L-chr1-14549
ACGCAGATTCCATTGCATTATTACCTTCCCCTTCCCAGAAACGATTTATTACGACTCAACAAGTTCAAGAAAAAAATTAAAAAG
>L-chr1-14807
TACGATAAGCTCCGAAGTGCCAAATTTTATTATCAAAAAAAAATATTTGTACGAGCGGAAAAGGATTATACTCTTCCTCTTTTGCTTCATCACAAGAGGATTATTTTGACG
>L-chr1-15012
TTTTAAACCTAATGCAAAATAAGCTTTTCTTGGAAAATAAGATTTTCGGCAATAAAAG
>L-chr1-15168
GTATCTCGT
>L-chr1-15369
ATTAGGATGCAGCATGATTTTTTATATTGCTTCACTTCCTAAAGTATGAATTTT
>L-chr1-15560
CCTATTGACGGTTTTCTTTTGATTTTCAGCATCTTCCTCTAAGA
>L-chr1-15721
AAATTTTAGTACGA
>L-chr1-15958
TATTTTAATCATGTCAATAATTTTACTGGTGAGTAGCATTTATGACCAAAAGCGTACTTAAATTAGCAGCAAAAAAATTTTTAATAACGA
>L-chr1-16247
ATAGGGTACAGAGCTTAATGCTTTACATGTGCTTTATTTTCGGTACTTTCCTTAAAGTGTCTACATTATCTCTCAGGACTTGAATGTCTTCGGCTGAATTACTATAAAATCTTGAGTTTTCTCTGAAGTTTAATCCTAAGAC
>L-chr1-16645
TATAAACACCATTCTTACGGAATTATAATGGAAATAAAACATCAGTACGTGTTGCTGTCGGTGATAGAGGGGTAACAGAACCTTAATTGAAAAATTAGCACAGTGCATAATTTATTAACATGATTGTTTTCTGTGGGAAATAAGAAATTTCAGCACCAGTAAAAGACGAGAAATATAGGGCACATAAATGCGCTCTTACTCGTATGTTCCAGGATGAAAATGTTTAGGGCATCAAGTATTGCCGAAAGGGC
>L-chr1-17327
GTTTTTTTTTTTTTGTATTAATCAAAGTGCACTACGTGACAAAAATAAAAAGTGGATGAAAACAAAAAAATCACAGATTTTCATAAAAATAACATGGTATTCTTAATCGTATATCGTAATGGATTGTCAAAAATAAAGAGAATATAGTCGGTTCAAACCACTTTGTACGTCTACAGAGTATAGTGTAGAAATTATAGTTAGGATTGTGACATCCCTTTTTCTTTAACATAATAAGTTTGCTTCAAATTAATTGATCAATTAGGATAATAACTCTCAACACCTTTATTATTTATGTTTAGAGAGTTTATGGTCAGATGGTGATTGGTATTGATACTTATACTTTTTTTCTCATTAGTATAATACGCTATATTCCATGTTTGAATAGATC
>L-chr1-17636
ATCATTATCATACCAGATTGAATCTTATTTTTTAATTTTTAGTCTATTTGATGACGGCTACTGAATCTTTACATTACTTGAGCTGAGAAGTAAAATTGCATTATTCATATTAAACAAAAAAATCAATTTCCCATAAAGACAATAGCTCAACTTCATCACGTC
>L-chr1-17870
GATATATATTTCCATTCTATATTCCAGGTTCTCTTTCACAATTTTATTGAATGAAATACCTGAGCTACCAAATCAGTCTTAATAACA
>L-chr1-18074
AAACTTGTAACTCAATATATCTCGATACAACATTACGTTTTGTAAATTTATCACAAA
>L-chr1-18229
TTGTAAAT
>L-chr1-18390
CTTTAGTGAAGTAT
>L-chr1-18569
ATAATCTGCTGGTAGAGTTAGTCTATAATGAT
>L-chr1-18880
CAATTCATAATTT
>L-chr1-19055
GTACTCCGTAATATCTTCTTATTTGGCA
>L-chr1-19247
CTGTTTTCCTTCTTTTCGCAAAAGTAATTGCAGATTTAATAGCAG
>L-chr1-19583
AAGATATTAAAGTTGAGTAAAAACAAAGCTGATATGAGAAAAATACGTAATTGCTCCACATAATACGTGGGTCAGACATAAAGGTAGAATACTTGATACAGAAGAGATTATTCGGTACTCTTGATGGCGTGCTTGAACTGGTGCCTCTTAACAACCGGTAATATAGTCAGATGAGTCACTACGAGTGTG
>L-chr1-19911
GTGACCGCAAATAGTACTATGATGTGGTTGGCAATATAACTTAAAAGGAAATAACCACAAGGAATTGCACCCATGTACACAGTTTTTCCCGGAAATTGGGAAACCAGTACGAACATATATCAATTACTTTTACATTATCTTGATTGGAAAACTGGCACAATTGACTGTGACGTTAGTAGTA
>L-chr1-20138
GTGTGAAAGCCGAACAATTATAATCCTCGGTAGACAACAGATTTATTGTACTAAAGTTACTCTTCCTGTTATCTTCCTTG
>L-chr1-20323
CTCAGAGAAAATTCAGGATTTATTGTAATCCAGCTACT
>L-chr1-20630
CTGAAAATGCTTACAATACTCCATAGGTAACATGATTTTTTTATTAAAAAAGTATACTGTTCCTTTGGGTAAAAATTATGCAACCCTTGAGTGTCCGATGAAGATAAGACTACGAAACAATTTGCGGTAAATTTTTTCTGCTATTGACATTTACACATGC
>L-chr1-20795
TTTTAAACTATAGTTGAC
>L-chr1-21157
TTAAGGGGAACTTGCTTTTTCCTTTTGCTTCATCATAAGCGCAATATTCGCAGCGGTGGCGTCGCGTCTTACCATTTATCGGCACATTTTTCCGAAAAGGAAGGAAAATGGCGGTGTCAAACGGTCTGGTGTGACATCTAGAAGTTCGGCATTGCAAGTTAATCTACGGGAAAAAGAAAATTTTCTTATAACCCTAATGTATAATAAGGTTTTCG
>L-chr1-21397
TACTTAGTCAATATGGCTGCGCTTTTAAAATGAGTATCTTTTATTTTTTGACAAGGAAGAAAAAGATGCAAGCAAAGAGAAATTTACTAAGTA
>L-chr1-21745
TTTACATATGCAACAATTTGAAAGTCAGGTCAAAGACAGATTCCGGTTCCC
>L-chr1-22202
TGATTAGTTAAAAATAGCAGTGTTCAATGATGATTTGATAGGGTTCATAACTGGTACCAGCGTAGTACAATTACGATTATCCATGAACATAAAAGTGGTTTAAGTACTATATATCAGTGAAGCTTCAAAGTAAGCAAACGAGATACCAAGATCTTGTAGG
>L-chr1-22570
TTACTAGTATATTATATACGGTGTGAAAAGACGACATGAAGATTGAGGAAATGGTCCCAAGATCTAATGGACACTGAAATGCAAAAGTTGATAATGTAACATGAAAATTAAGGACAGCATATTAAACAGAAGAGGAAATAATGGTATTTTTACATAGAGATATGAATTTCCCTTTTTCTTTGTTCCTATATCTCTGATAATAAGTTATAATATACTTTGTG
>L-chr1-22726
CAATGATTA
>L-chr1-23045
CCCTGATCAAAAACTTTATTTTGATACTGTTCGAAAAGAGAAATAAGGACAACGTTCTAATTTATACAAATATAACCAGTAGGCTTTATCGTAAAATCCTCGAACTTGCTTCTCATCACAGAAGTATAAAAAGTAAAGAGGTCAAGCAAGAAACGAATAACCACCAAATTTT
>L-chr1-23542
TTGGACCCCTTTTGAATGTCGAGTATGAAGTATCAATTTTAGGGCAAGTAGTTTTACAATAATTTTGGTGCACTTTTACGTCTCTGCTGATATTTTTAATACTAGTGCAAAAGAATTCGAAATAAATATAAAAGAACAAGGAGGATTAACATACTTTAAATAACTAATTATCACCATTATTTCAAGTTTCAAGTACTGCGTA
>L-chr1-24011
GTTAATGATAAGTACTCATACTTCTGTTTCTATAAGTGTTAGTTGTAACTTATGAAATATCGATTTAAATTCGAAGTGTTGTTTGCAGGATATAAATCAAAAAAAAAAAAAAAAAAAAAAAATTAAATAAATAAATAAAATAAATACAATGATATCGATAACGGTGAAATTCTTTTCATGGATTTTTGTTGCCCAAGAAAATAACAATAACGTTTTCTTTATGATACATATATCTACTTTTTCAAAAAAGGAAGCGCAAGAATTATCATTTAGTTCAATTTGAATATTTGAAAGTTTGGAGGAGAAACAGTTAAAAAATAAT
>L-chr1-24292
TGAAATTTCTAAAGAAGCTGTACTAGATCCTACCATGCTACTTGCTGGTGTGCTACGAGGCTGTTGCGACATAGTACTCAACCCGGAACTTGTTAGACTCTTGGTGTTGCCAGTTTCGGATACAGAAACAACAC
>L-chr1-24513
CACTGGTAGCACTGTTCATTTTAGAGCTGACAGACTGTTCATTCGTAGTCTGTGGCCTCCATGTAGAATAGACC
>L-chr1-24680
TATTCTGTGGTAACGCCATT
>L-chr1-24875
CGTAGTTTGCTTTGTTATCTCTGTGGTAGAAATAGGGCACCATGTGGT
>L-chr1-25053
TGAAGAAGTAATTTCCTGACTTGTTGTTGCA
>L-chr1-25225
TTAGATGATTCAGAGAGTATAGAAG
>L-chr1-25400
AAGTTCCATTGCTAGGATAGAATGGGGT
>L-chr1-25569
AGTAGATGTAGAGGTGAAAGTA
>L-chr1-25852
TCAGTGGTGGTGCTGATTAGACCTTCACTAGTTGGAGTTCTGATGACAATGACGGTTTCGTCAGTTGGAACGCCGTTGGTACCGGTGACGGTGGTCATTTCAGTGGATGTAGAGGTAAAAGTGTCGTTCCATGGCT
>L-chr1-26117
TGGCAGTAGTGGCTGTTGTTGGTGTTCTGATGACAATGATGGTTTCATCAGTTGGCAAACCGTTGGTACCGGTGACGGTGGTCATTTCAGTGGATGTAGAGGTAAAAGTGTCGTTCCA
>L-chr1-26388
AGTTATGGCAGTAGTGGCTGTTGTTGGTGTTCTGATGACAATGATGGTTTCATCAGTTGGCAAACCGTTGGTACCGGTGACGGTGGTCATTTCAGTGGATGTAGAGGTAAAAGTGTCGTTCCAT
>L-chr1-26790
GTCATGGCAGTAGTGGCTGTTGTTGGTGTTCTGATGACAATGATGGTCTCATCAGTTGGCAAACCATTGGTACCGGTGACTGTGGTCAATTCGGTAGAAGTAGAGGTAAAAGTGTCGTTCCATGGCTGAGTTGTAGTCATGGCAGTAGTGGCTGTTGTTGGTGTTCTGATGACAATGATGGTCTCATCAGTTGGCAAACCATTGGTACCGGTGACTGTGGTCAATTCGGTAGAAGTAGAGGTAAAAGTGTCGTTC
>L-chr1-27061
GTAGTTATGGCAGTAGTGGCTGTTGTTGGTGTTCTGATTACAATGATGGTTTCGTCAGTTCGTACACCATTGGTGCCAGTGACTGTGGTCAATTCGGTAGAAGTAGAGGTAAAAGTGCTGTTCC
>L-chr1-27307
TAGTTATGGTAGTACTGACAGTATAATTTGAAGGGTCTGGAATGGTACAGTTTGGCTGGCTTAGATTGTTGTCAAAAGTATATACGTACCCTTCAAAGT
>L-chr1-27490
TCCATGGCTTGATACCATTGATGGTGAAGTTAGTCG
>L-chr1-27646
CGTTTGTTG
>L-chr1-27905
TATAATCAATCGAGATATCAGTTTGTCCTCCGACAGAACCCAGTTTAGTTTTTGAGGCATATCCATAAGCCATATATGCTGCATTCGAATATGTGGAGGAATCTCTCAATGA
>L-chr1-28091
TTTTATTGTACAATTGTTCTTTTTAAATTGCAATTTAAA
>L-chr1-28329
AAAAATTTTTTAGCTGCTTAAATTTCTGTGTTATACCACCCGATAGATTTTGAGTTATGCTTTCTAATTGATCTGACTGCGAACGTTTTCT
>L-chr1-28491
ATCGTGCAATGTTGA
>L-chr1-28677
CATAATTTTGGTGCACGACTAAAAAATTCTAGAACACTA
>L-chr1-28925
TACAAAGCAGCAAAAAATTTGACATCGCACGGTATTCCCTGAAAAAGGAGCAGGCAGGTGCTGTATATTTTTTTCGGTTCCTGCCTCTTACATGGCGTCGG
>L-chr1-29154
AAGTATTTATTGGTTAGTTATACTTAATTCTTATACGTCCTTTAAAACCAGTGTGCAGTAAGTCTGTCACACAAAAATATGA
>L-chr1-29370
ATACCTGCCAAGCTTGCTGCACTTGGAAGGCAACTCCGTTTTTCAGAGATTAGATCCTTTTTTTTTTGA
>L-chr1-29556
TGACCAAATTTTTACTCGTGAAAAATTTGTTCCAGCCGG
>L-chr1-29722
AATTATAGAAATTTTGAGA
>L-chr1-30201
CTTATGACATAAGAAGAGGCAAGAAACGAAAAGGGAAATATTGCCTACTTTTTTCTTTTCGAACGTAAATAATGACGGGATTTTGGTGTCATTTTTTTTCGTCTGGATTTTCTCAGAGAAGTACGTTTCGTCGCACAAGCTAAAATCATTGACAGGGCATGAGTTACGTCAATCTCTGGTCAATCCATGTCCAAAAAAATTTCTTGATTTGTTCAAAGTTTTTGCATAGGCACATTAATTGGTTTAGCGAAGTATACATTCTGAAGAACATTTTTGGGTGTATTTTCCACATAGAAAATTCGATTTTTTTTTTTCAATGCACCACTTGTCGA
>L-chr1-30389
GAAATTTATGTATCGCCTATATTTTTCAATAAGTGCGATAT
>L-chr1-30711
TAATACGTCGTTTGTTCTCTTGCTGAACAGCGAGGAAGAGATATTCATCCAAATGCATGAACGCAGAATCCTGTAAAAGTCGTAAAAATGTTAATCGCAATGTTGTAAAAACCGTCAAGGCATTTATCGTTCAAAATGGCGATCATTGTTACTACTAAACACTTACTGTTAAATT
>L-chr1-30895
TTTTAATGTTAAGATGAAATTTAAGTGAGCTGGTAAT
>L-chr1-31282
AAACATACTTGTGGCAGCTTGTTTTTTTTGTTTTATTTTTAAGTTTTGTTGGGTCTCTGAGAACTTTCAAAAAAAGAAAAAGTAAAGTATGATAAAACGGAGCACTTGCCAAAGTAATTAACGCCCATTAAAAAGAAGGCATAGGAGGCATATACATATATATATATATATATATATATGGCTGCTGACAGATATTCTGCACTTAAAAACTAAAAATATTATACCAACTTTTCTTTTTCT
>L-chr1-31591
GGAAAAAGTGATGACCATGATGCCTTTCTTAAAAAGAGTATTTCTTTTTATTTCACTTTCACATAAACAGTTAATGACTTCTGACTTTGAGCCGTTCGAACTCAGTTATATAAAGGTACATACATAGGCCACACACACACACACACACACATATATATATAT
>L-chr1-31773
TGTTACCTATTGTTTCTGTCCCGGAGAGGATCATT
>L-chr1-31968
TTTGAACAGATCTTCAAGAATGCGCTCACTGGGCTAGATATGGGCGGT
>L-chr1-32145
ATTGGCTACCTATTCGGCGCTTACAGATCA
>L-chr1-32506
GGCAAACGTGTGACAATCTCCGGAAGTGGCAATGTTGCGCAATATGCAGCTTTGAAAGTGATCGAGCTGGGTGGTATTGTGGTGTCTTTATCCGATTCGAAGGGGTGCATCATCTCTGAGACGGGCATTACTTCTGAGCAAATTCACGATATCGCTTCCGCCAAGATCCGTTTCAAGTCGTTAGAGGAAATCGTTGATGAATACTCTACTTTCA
>L-chr1-32733
AAGGTGCTAACATGGGTTCTACACCCGAGGCTATTTCTGTTTTCGAAACAGCGCGTAGCACTGCAACCAATGCAAAGGAT
>L-chr1-32936
GACTGCATACAGGCCGCACAAGAGTACTCTACGGAAAAAAATACAAACACCTTGCC
>L-chr1-33208
ACTATGCAAATAGGGTTCAGCATTACGGAAGAAACTGAAATCCCTTCCGCGGAAGTTTCTTAGTAGTGGCCGTGCGGGGTGAGGAGATTACATGTCGGTAATTAGATGATTAACCTAGGCAATTT
>L-chr1-33569
TCATTGAACATATTTCAGAATGAGAGCCTTAGCGTATTTCGGTAAAGGTAACATCAGATTCACCAA
>L-chr1-33808
CCCATTGCCACAGGCGATGGGCCACGAAATGGCTGGTACCGTTTTGGAGGTGGGCCCTGGTGTGAAAAACTTGAAAGTGGGAGACAAGGTAG
>L-chr1-34026
GATTTGCAGAACGTGTTGTGATGAACGAATCTCACTGCTACAAAGTACCGGACTTCGTGCCCTTAGACGTT
>L-chr1-34195
GTCGTTTCAGAGCCTGCCAAGG
>L-chr1-34355
CATTGAATGCTGC
>L-chr1-34690
AATAGAAGCTTTGGAAGAAGGCAGGATTGACATTGATAGAGCAAGACATATGATAACGGGCAGAGTCAACATTGAGGACGGCCTTGATGGCGCCATCATGAAGCTGATAAACGAGAAGGAGTCTACAATCAAGATTATTCTGACTCCAAACAATCACGGAGAGTTGAACAGGGAAGCCGATAATGAGA
>L-chr1-34858
CTTTCTCTCATAGCATTCTCT
>L-chr1-35044
CTTTCCTCCTTACGGGGTCCTAGCCTGTTTCTCTTGATA
>L-chr1-35235
AAAAAAAAAAAAGGAACTAAAAAAAGTTTTAATTAATTATGAGA
>L-chr1-35410
TTCATGCCTAAAGATGGAGAGTGCCATA
>L-chr1-35698
CACACTCCAAATTTTACAATTCCAAACCATGTGATGCTTGTCAGAGGGGCAGTGAAAATCTATGTACCCACGCCGGTTTTGTAGGACTAGGTGTGATCAGTGGTGGCTTTGCTGAACAAGTCGTAGTCTCTCAACATCACA
>L-chr1-35855
TTTTGGTACT
>L-chr1-36172
TGATGGGTTTGATTACAGTTATGATTGTTCTGGTATTCAAGTTACTTTCGAAACCTCTTTGAAGGCATTAACATTCAAGGGGACAGCCACCAACATTGCAGTTTGGGGTCCAAAACCTGTCCCATTCCAACCAATGGATGTGACTCTCCAAGAGAAAGTTATGACTGGTT
>L-chr1-36592
ACAAGGAATCCAACGTTAAGATTCTATTGACGCCTAACAATCACGGTGAAATGAAGTAATGACAAAATAATATTTGGGGCCCCTCGCGGCTCATTTGTAGTATCTAAGATTATGTATTTTCTTTTATAATATTTGTTGTTATGAAACAGACAGAAGTAAGTTTCTGCGACTATATTATTTTTTTTTTTCTTCTTTTTTTTTCCTTTATTCAACTTGGCGATGAGCTGAAAATTTTTTTGGTTAAGGACCCTTTAGAAGTATTGAATGTGGGAA
>L-chr1-36778
CCTAGAGCTGAAAAAACCGATTTGACTAATATTTTGATT
>L-chr1-37451
AATTTTCATATGAAAGGTCCTAGGAATACACGATTCTTGTACGCATTCTTCTTTTTTCTATCTTCTTTCATTCTTTGTACATTAGATAACATGGTTTTAGCTTAGTTTTATTTTATTTTTTATATATCTGGATGTATACTATTATTGAAAAACTTCATTAATAGTTACAACTTTTTCAATATCAAGTTGATTAAGAAAAAGAAAATTATTATGGGTTAGCTGAAAAC
>L-chr1-37627
TCATTGCTATCCAACGTTACATTAGCGGA
>L-chr1-37937
TATTAAGTTAATG
>L-chr1-38136
AAACTAAGATATTTGCAAGAGATGCCCCTGTCAAAATTAACTGATACCTCGC
>L-chr1-38292
CTGATGTTT
>L-chr1-38460
AATACATTCTTGACCCAAATG
>L-chr1-38652
TCAATGAAATCATAAATCCCAATTACATGGGGGAATGGCATCCAC
>L-chr1-38816
AAATTATTGGGAATAAG
>L-chr1-38979
TTAGAGCAACCTCTGA
>L-chr1-39263
TATCAATATTATCATCATGATTAAATGATGATGTATAATACTTACCCGATGTTAAATCTTATTTTTTCATGCAGTAAGTAATCATGCAACAAGAAAAACCCGTAATTAAGCGAACATAGAACAACTAGCATCCCCGA
>L-chr1-39429
TTCATCAGCGTTGGAAGGC
>L-chr1-39592
CTAAAAAAATACTACT
>L-chr1-39759
TCAAGATAATATCAGATATG
>L-chr1-40118
TGGGATATTTTAAAACTGCACAGTTTATGGGTACCAAAGCTAAGGAAGGATTTTAAAGATTTTTCGTTGTATGGTGATAAAAACTCTTTAAAGCCGATCGATAGTCACTATGATGAGGATAATACCATGAAGAAAAATTTATTTTTTGAAAGATCTCCAAGTCGACAGACTCTAGATGGTAAAGGGTGTGCCTCTAAGGGGTATGACATTTC
>L-chr1-40322
GAACGATTTTTTTGTAGACGGAATAAAGAACTTACCTCCCCCTTTACTACCTCAAGT
>L-chr1-40594
CTTTTATGGCGGATTTGAAATCAGGACAGAAACCCGTGGTGATGAAAATGGGAAGTATCATCTCAAGAAAAGATTATATGTGAATAACACTGGTTACATACTCGATATTATGTCGTTCAAGTTCA
>L-chr1-40759
GGAGTGCTTCCATGAAAC
>L-chr1-40929
TAGAGATACCCGTGATACGTCGC
>L-chr1-41149
GACATGAGACTATTGAACAACTTAAAAAACCATTTTGTTTTAAAACCGTCATATATATCACAGGATCGCGTTG
>L-chr1-41320
ATTTGGAAAATTATATAATCAATC
>L-chr1-41611
TAGAGTGTGAGACATGGACTCCAATAGAGACATTTGCAAAGGCAGATTCGAGCGAAGACGGTGATGAAAAATTGGATAGTGTGAACGTAGGTCTCGTTGGCCACAGAATGGAAAGTATTGGACGAATATGTGTATGTATAGGTG
>L-chr1-42229
CTCTGTCCAAGAAGGCAGCCGATGAGGACAGACAAGATAGCGAAAATGAAGATACAAATTCAAATATAGTAGTTGGTGTCGGTGGCACTTCTTTGCAATGTGACAAAAGTATTATTTTGATTGGCGGATTGATATCTAGACGGAGCAATGTAAAAGAAATATATTTACATGGTACCATAACGAAAAGTATTTTTCCTAGCGTAAATCCTAGTGCATAAAAAGGCAGTTTTCAATGCTTTCACTTTGTAAACTTTGTTTAGTAGTAGAATATAATATATTCAGTTTTGTTTTATAGTCACATAACACTTTGTCTTTCAAAGAATAATCTCCTTCGCAATACCAGCGAAATATTTTGGCAAAAAATTAACAATTAGGTTCATAGTCCCCTAATTCAATTAATCGAAAAAAAAAAAATAAAATATAAGGGAAGATTGTGCTGATGAAATAGACAATGAAACAATAATGAAGAAT
>L-chr1-42560
ACACTGATGGATCAATGAAACAAGCCATTGGG
>L-chr1-42738
GTCGTTCCTGAAGATATAGGCAGGTTTGTCA
>L-chr1-43075
CTCGGTTATAAGAGAACAAAAACACACGAAAAAAAAAAAGTCGTCAATATAAAAAGGAAAGAAATCATCATTACAACTTGACCGAATCAATTAGATGTCTAACAATGCCAGGGTTTGACAATGTAGAAACGTCGCCTAGTTGGTCACTTTCTCCTGCTAGGATTTTTCTTAAAATACGTCTCATAATTTT
>L-chr1-43263
TTTCAACACCACAAATGCAGCAACTGCTTGACCAGTCAAGT
>L-chr1-43496
TTGCAGCACCATCACCAGTGAAATAGTAGCCAGGGTAAGGGTTCAAATAAGTGTCTAGATACCTATCATGATTTTTCCAAATAGTT
>L-chr1-43811
AAGATTTTAAGGAATGATTT
>L-chr1-44120
CCATATAGTAAGGGACCATAAACCACATAAGTGTGGCCTGTAATCCAGCCAATGTCTCCAGCTGTGAAGAAAACGTCTTCTTGGTGAGTGTCAAAAGTGTAGCGCATGGTCAACAAAGCTCCCAGCAAGTAACCTGCGGTAGAATGTTGAACACCCTTGGGG
>L-chr1-44324
TTTCTATAAACCAAGACGTGTCTCACGCCTGGGGTCTCTCTTAGCGCGTCATCAACA
>L-chr1-44484
ATGGCCAACAAGG
>L-chr1-44654
CACCTTCGAAAATAATGGCTTTC
>L-chr1-44826
AAAAATTGGGTAGCTTTAGAACCGA
>L-chr1-44992
GTTCATACTCATGTTCCTT
>L-chr1-45176
GTTTTGCTTATAGATAGAAAATATAAGAACAAGATAT
>L-chr1-45971
ATTCGTACCCCAACCTTTTTTTTTTACTTTTCTTTGGATCTTAGAGATAACAGAAAAAAAGGATGACCCCAATCATTTGCCACGGCATGTCAACAGGTGAGTGCCTTTTGAGGGGGGGGGGTCATCTCGACATCCGGCGAAATGGAGCAGTCACACGTGAACATTTTTAGGGGATGGAGAGTGCTACGCCGTTCGTCCGAGATGATTATCATATTTACACAGCCGTACATACACGTGCCATTTATCTTGATATCATTCTGGACGTATGTGCACATGTGATTTGCTTTTGTTTTTTTAAGAATGTCGGGTAATAAACAGATTGTTTTTCTGGGAGGATAATCTTTTCTTTTTTCCTGTTGGTATTCTAAAATTAACCTTGCTGTTTCTTTTTTTTTTTTTTTTCGCGCGACTACTCAGCCATCTTGCATTTTTAAAGAAAAAGATAATCATTAATGCCTTCACGGGAATACGTATAGAACATTATTAAAAGTATATGAATGGCATATATATATAGAACACCACCCTTGGAAAACATTTATACCCCTTAAACTAAAACAATTTGCTGCGCTATACCGTGTTTCAGTGTATTATAATACATTCATTTCTGTTTCATTACGATTATATTGACGTGATAAAAAGATTATATAG
>L-chr1-46148
ATTCGCAATTAACGGCATCATTCTTTGATG
>L-chr1-46473
CACGGAATTCGAAACTCCGCTGGCTTGTGT
>L-chr1-46643
CATCTCATTGTTCATATACTTCC
>L-chr1-46798
GTGTCTCA
>L-chr1-46978
TCAGCCAAGATTCTCGTGTTAAGAGGTATAGAA
>L-chr1-47151
GAGACTTCCAATTTCTTCCAATATAG
>L-chr1-47466
CACGGGACTTCTGGTTTATGGAACTATAAGGGTTTTCATCAAGGGAAGAGAGTCTCTCAGATTATACAAGAATCCTGCGTACCTACTTTACAGTGATACCTACTTCTTGAACAAGTTTGGGTTCTTATACGTTCAATTCAAAGCAGATAAGTTTTGGTGGCTTTTACC
>L-chr1-47762
TGTTTTCAATATTGCTATTCATTTGGTGAATTTGATCAATGCATTTTTCTTTTTGTTTTTCAGTAATTTGTTCAAGCAACCAGCAGTGGTTTCGTCAGTGATGGCGGTTATTCTGTTCGTTTTGAACGCGGTGTTTGCTCTATTCCTAT
>L-chr1-47927
TTGAATTGAGAAAAGCTG
>L-chr1-48091
CCTCGGAAGTAACGGAG
>L-chr1-48253
TACCTGGGGAATTCC
>L-chr1-48565
GAAAACCGCTCAAAAAGGTGTATTATCTCCATTACATCCCAACACCACACATATTTCAGCGATAAAAACCTTAAATGTGAAATTCGCTTTGGCTCTGCTTCCTTAAATGTACGCAATTGCCGCTTTTTTCTGACATCTTTTTTGACGTGTAGAGAAGGAAACAGA
>L-chr1-48751
GGCGTTTTTCTTAGGGTTCAATAACCCAACGCCTGGATT
>L-chr1-48926
CAAGCATGGGTTAAAATGTGTTTATGAC
>L-chr1-49088
ATCAATACAAACAAT
>L-chr1-49272
GTCATGAAAAGAGAAGTTAAGCCGTTATCTGAAAATT
>L-chr1-49570
AGGAAATGCTAATCAGACAGTGTCAAACCGAAGATGAAAAAAATCGTGTAAACGAATTCACTGATAGAATACTACAAAATACAAATTCAAATAGAAACTTGAAAATCGGTATGCTATTATCAATGCTTTACAATTCTGTCGGTTACCAATA
>L-chr1-49739
CATCGAATTAGAAATTTTTGAA
>L-chr1-49897
TTAGATCATAG
>L-chr1-50079
TATCTGGTCTTTTTTTGCTTTTTCTCCTGAAGAGG
>L-chr1-50361
GAATACTCTGGTTGAGTATCGTTACCGTTTGTTCGTTTGAAGCAAGTCTCAAAGGTAGACATTCTGTCTCACCGATATCTTTAATGGCCTTATTCCTAAATATTAAGGATCCTGATTCTCTGACGGTATATATGA
>L-chr1-50882
CAATTGAATTCATAAGAGAAAAGATTGAGATTTTTGTGGAGGAAAACTTTCCCATAGTACCATTAAAAAGTGTCGCACAGGATAAGTCAGACCTTGATGACATGAATGTGATTTCAGAAATGAATATATTATCTTCAGAAAATTCTTCTTCATTTCACAATCGAATAATGAATAAACTATTGATGTTGAGAACTTCAATGGCCGTATTCTTGCATTTTGAAACACTTATCACTAAGGATAAAAGTATCTTCCCATTCTACAAGAAATACTTTATGGTTAGCTGTATGGATGCGTTGTCACTAATAAATTATTTCAATAAGTTTTTCAACGGAGAATATCGACACGCAATATCTTCTTTAACCAGTTTTAATGTT
>L-chr1-51050
AAAGTCGAAAAATTTAGTACC
>L-chr1-51208
ATATTTACGAT
>L-chr1-51563
GAACCGTAATATCAAAAAAGAGATTCAAATTTCTTCAGGATTGAAGCCGCCTGTAAACACAATTGACTTAACCAACGGCGAACCATTCGGAAATGCTGTTCCTACCTTCACAAAGACATGGAGTTCATCCTTAGATAATTTAGAAAAACTATCATCGGCCGCTGCAGTTGGTCAGAGCTTGGACTACAACAGTGGTTTACGTCAGGGT
>L-chr1-51956
CCTTTTCCAGGTTATTTTGGAGGTTTGGATTTATTTGATTATGACTTTTTGTTTGGCAATGACTTTGCTTAAAAATTTTCTTTCCAAACTCCTACCTATTCATTTCATCAATTAATTAATATTATATAGCCACGAATTTATGAAACTGACCGATAATATAAAGTGCTCAATATATATATATATGTATATAACGGTTAACGTAAGAAGAGCTCTTCCCTCTTAAACATTCGAAAAATGATTGAACCA
>L-chr1-52113
GTGTCTTAAG
>L-chr1-52323
ACGGCAAACTTTGCACCAAAACAGTAACCCACAACGCCAATAAACTTTGGGTCATATTCAAGT
>L-chr1-52592
GCAAATTTGTCGGCCGTTAATAAAACATTGTTGAATTTATTGCCATACACATCTGTCAAGATAACTATAACTTTTTCCTTGGGAGATGTAGAGCCTGCTGCATAAGTATCTAAACCGAAGAT
>L-chr1-52868
ACCTTATCACCCTTTGAAGGTTTCTTGCAAATGAGCGTGGTTTGGCATTTTTTATCGGAAAGAAAAAAAGGGCTCCGCCTTAGGCCAGATATCATAGAAATGCAACACTTCCCTAATATAGAAATTTGG
>L-chr1-53036
GAGTGTTTTTGCCAGGATCAA
>L-chr1-53221
TAGAAGCTACAAATACCAACGGTAGATCTTGTAAATGT
>L-chr1-53386
TAGTACTGTTTCCCACCT
>L-chr1-53554
TTGATATTGGATCTGTAAAGT
>L-chr1-53872
TATCTACAAGAAATCTGTAG
>L-chr1-54080
TTGTTCAGTACAAGGAAACCATCTTTGGTGATGCCTTTTCCCGGTACGTATAGCTTGCGGT
>L-chr1-54251
TTAAAAGAAAAATTCTTTTTAAAG
>L-chr1-54444
TAAACTCCATTAATATTGGGATAAATTCTTCATCCTCCACTTTGGT
>L-chr1-55141
AGAAGTCCGCTATTTTTGTTTTCAATTTTTATTTGTTTAATATACAAATTTCATTCTTGTTTTGAGGGTAAACCACTATACCAAATGTTGAAGATCTAAAGGTATCGATCAAATATGTTGCTAGAGAGTGACTGAGTGTTACATTAAATATATTTATATATAAACGTATGATATTTAGGGATTGTTGATTGATAGGTTGAAAAGTTTCGATCTCAATGACTCATTTTCCTGTTCTAAAGCCTTGATTCGAGC
>L-chr1-55627
GGCAATAGAACTTTCTTGTAAGATTTTCTGCAGAATATTGAAAATACTGTCAAGGTGTAGTAAAAGGTTCTGATTAAATTTGATAAAATTGCTTTCATATTGGGATAGTATTAACTTTTGGTTGTCCAAAGTATTTAACTGATTTTTTAATTGGTAATTCTCCAAGTCTAATTTGTCTAACTGATTTTGTAT
>L-chr1-55822
CATTTTAATGATGTCTTCCTTCAATTTTTCCAAATTGTTTATCAAAAC
>L-chr1-56128
CGATTTCTCGAATTTCAATCTAATGGAATTTATAAATTGATCATATTCTTTGTGCAAAATTTCTATGACAATCTCTAATTGAGTGTCTAAGGTTTTCTCAAAACGAGACTCGACGGCTGAAATTGGTAAGGAAGTACTGTTTGCCATTACATTTTCTGT
>L-chr1-56306
CTTTGATTCCGCTCGACTTTTGGAATGCAAA
>L-chr1-56493
GTCAATATAAAGGACAATAGGTGATTGATCGTATTCACGA
>L-chr1-56676
GCGATGGTGCATTGCCGTCTTTATTAGGGATTCTGC
>L-chr1-57183
TTAGTGTTGCTTATGTGAAATTTCGCGATTTCAATTAAAATAATAAATACATATATAAAGAATATACACAGAGGGAAGCAAAAGTAAACTAAAAGTGATACTTACACGAGCTTTTTTGGTTCCAAACTGTTCATGATGATGCCGGACCCTTCCCAGTTGACTTCTTAGTGGTCAATTGTAGGCCATGCCATCTGGAAATATCGTCCCTCA
>L-chr1-57348
CGGTGATCATCTTCTCCT
>L-chr1-57554
TCTCAGTGACCAAATAAAGAAACTTATATATGTTCCGGAATGACGAATCAAAAAGAGAA
>L-chr1-57721
ATTCTCACAAGCATAAGGGC
>L-chr1-58088
CATGCTTTACAATTGTCACTAAAGACCCCACAGGAGTATGAATCCAAAGCGAAATAGAATGCATAAGCATAAGTGTACACGTTGAGTTTATTGTTTTATTTCCCCTACATATATATACATATATATGAAATTACTTTACGTACGTATAAGCTTTGTTCAGTCATCATGAACCAGTGTCTTTTCGTACTGTTCTAAGGACATTAGACCCTCGACCTGTTCC
>L-chr1-58265
ACGGACTCAATGGACCCTAGCGACTCACCT
>L-chr1-58436
GGTCCTTGGGATGAGTACAAAAAT
>L-chr1-58703
ACTTGTTTGTTGGTCTGTATATATAGAAGAAAGAGTTAGCGAAAGTGACTCCGCCGCTGAATGACTCCTTACGGAAGTGTCAAAATTGCGAGGTCCCTATAGCACAGAATGATAGATAAA
>L-chr1-58882
AACAGTGTCCTGCACTGGGGGTCTAAACATAA
>L-chr1-59049
GACCCAGAGACTCGAGAACT
>L-chr1-59229
CTGGCCTCTTGTGCTTCGATTCCTCTCGTAACC
>L-chr1-59419
TCATCCTGCGTCAATGAGTCAGGTTCAAAGGGGGGTGCGATCT
>L-chr1-59594
TATTAGCCGTTGGGCCATCGTTTCCAAC
>L-chr1-59886
TTGCAAGATGGCCTCTGTGGACAGCTTGATAAGTATGTCATTGGGTAGCTGGGTCACATCCTGGTTGGAGTTCGAACTGTTCATCAATGAGTACACAGATGAGTAGGTGTTGCTGATTGGTTTGGGTGAGTTGTTGAAAAAAGTA
>L-chr1-60055
AATTGCCTTTTCCATAGTGAGA
>L-chr1-60218
CTGATCCGGATGAGAG
>L-chr1-60495
AAGAATTCTTATTGTTGTCTGCGGCCTTCTTTTGATGACGAAGGATAAAGAATTGATGATACCAATGAAAACGGACGAGACCATGTACTGTTCCTCAATTAGGTAGTTTAGCAACATATCAAGAAGCCTC
>L-chr1-60685
TTTTGGTCAATCTGCGCCAGCCATTGTTCGACATCCGTTTCAT
>L-chr1-60848
CGATATTCTTGTACAC
>L-chr1-61022
CAGCTTGCTGAGATTACCGTTGTGGTA
>L-chr1-61335
ACCATTTGTTCAGTCAAGTACTAACGGTTAAAAGGTATCGAAATATGGCAACTTTTCACTTTTAGATCAAGTCACTATATACGACTTGAACATCAGAACGGCGATTTTCCATCAAGATGGAGTGGAAACCACGCCATTATAAAGGAAAGCTAGTTTTATGTCTCGT
>L-chr1-61492
ATCGTGCATC
>L-chr1-61657
AATCTCGATATTATGGAC
>L-chr1-61996
TGAAAGAGAGGGCTATGTCAGCAAGATTAACGAGCACTTG
>L-chr1-62195
CACATCATCAATCATTTGAGCTTTGGGAAGCCGATCCAGTCCCACAGTAAGT
>L-chr1-62539
TCAATAAGGAACAGCACGGGCAGACTTGGTCGGGCTTCATCTTGAAT
>L-chr1-62812
ATATATATATATAGTATAGAAATTGGTATATCACTACTTGTACAAATATCATATTGTACGATAATCGCGAAGAACGACGCACTGGTGGGAAGAAGTGGAAAACAGAAGCTTTAAGGTAGAAACAGA
>L-chr1-63139
TTGAAACCAAAACCAAGTGCAACTTCCATCTCCATACCCATGCAAAATGTCATGAACAAGCCTGTCACGGAACAGGACTCACTGTTCCATATATGCGCAAACATCCGGAAAAGACTGGAGGTGTTACCTCAACTCAAACCTTTTTTACAATTGGCCTACCAATCGAGCGAGGTTTTGAGT
>L-chr1-63318
TCATACACGAATTCGAATCCCTCGGCCACCCC
>L-chr1-63476
ACCGGTAATAG
>L-chr1-63663
TAGTAGAAACGCTAATGAATTCCAGCCCTACTATTTTCCC
>L-chr1-63954
TTTGGATAAATATAGACAGCAGTTATTAGACAGCAATCTAATAACGTCTGAAGAGTTGTACATGTTGTTCCCTAATTTGGGTGATGCTATAGATTTTCAAAGAAGATTTCTAATATCCTTGGAAATAAATGCTTTAGTAGAACC
>L-chr1-64248
AATTAACAATAAACTGGAATTGCAATCCTTCCTTTATAAACCCGTGCAAAGGCTTTGTAGATATCCCCTGTTGGTCAAAGAATTGCTTGCTGAATCGAGTGACGATAATAATACGAAAGAACTTGAAGCTGCTTTAGATATTTCTAA
>L-chr1-64413
AACAACAAATAGCTCCTC
>L-chr1-64621
CAACAATGGCAGCCCTCACCACAGTTACCATAAGAGGCATAGCAATAGTAGTAGCAGTAAT
>L-chr1-64942
ATAATGAATCTGAATCAAATCATACCGCAAAACAACCGGTCATTAAATATAACATGGGAATCCATAAAAGAGCAAGGTAATTTCCTTTTGAAATTCAAAAATGAGGAAACAAGAGATAATTGGTCATCGTGTTTACAACAGTTGATTCATGATCTGAAAAATGAGCAGTTTAAG
>L-chr1-65314
AAAAGGGTTTCGGATGTCCTGCCTAAACGGAGGACCACTTCATCAAGTTTCGAAAGTGAAATTAAATCCATTTCAGAAAATTTCAAGAACTCTATTCCAGAATCTTCCATACTCTTCAGGATATCATATAATAACAACTCTAATAATACCTCTAGTAGCGAGATCTTCACACTTTTGGTAGAAAAAGTTTGGAATTTTGACGACTTGATAATGGCGATCAATTCT
>L-chr1-65831
AACATTCGTCTGTATTGATAAATAAAACTAGTATACAGCAAATACTAAATAATTCAAGAAAAAAACATTAGATAGAGAGGGGCAGATGTTCAAGCTATACCCATTATATTGATCCACACTTAGTATTAAGATACGTCTGTGAAGGATGAAAAAAAATGTATAATGTGACTAGAGGAAGTAAGGAGAAAAAACGATAGTAATCGTATTTTAGGTTGTGCGTTTTTATAATTTTTTTTTTTTTGTAATTCTATGCAAATGTAATATAAGTATATTTAAAGAAATAATGAGTCCTGTGAAAACAAAAAGAAAAAAAGATCATTAATGTATGTTAACGTATTTGCTTTGCAAATTTTAATTTATTTGTTGTTAA
>L-chr1-66041
TCTTTTTGAACGCACAGATAAATTTTGTAATAATTTTCTATTTGACATTAGAGATGGGGTGGT
>L-chr1-66199
AGGGGAATTGA
>L-chr1-66505
TTGAGTAAACACAAGTCAATGAATCGCTGTCAAAGGACTGAGCAAAGATAGTATTGTACATGGTTTCCAATTCTTGTGAACGGTAGAATTCTTCCAGTTTCAATTGAATACAATAGTTTTGTAATGCGTCTAAGAGAGATTTTGCTAAAGATGTCTTAT
>L-chr1-66670
TTGAATTATAGTAGTTCA
>L-chr1-66877
AGGACGATTTATTAATAGCAGTACCAGCAGCGTTATTTAATAAGGCCAGTTTCTGTTGAA
>L-chr1-67092
TGAATTGCTTTATAGAATATTGATTGCAACACAAGTTTTGCAAGACTTTCAAAGTGGCCATTCTATTC
>L-chr1-67314
TGACAGTACATGATGAAGTCAAAGATCAAGAAACGCATCTTCGGATTAACTTGTGGCTGAGAGTTGAAGTTAGTC
>L-chr1-67487
CTCTTTTGCAAGAGCAAGGGCAAATT
>L-chr1-67651
TAAAAGGGAGATGCAAT
>L-chr1-67819
AAGAGGGAGAAAAGAAAAGAG
>L-chr1-68058
ATACTACACAAGAAAATGTTTAAGAAGAAGATTAAAAGCTCGAGGAAAGTACAGATATACAAATTATAAATAGGTAGGAGGAAGAAAAAAAA
>L-chr1-68256
TTTTTTTTTCTTGAAAGTTCACAATTTAGGGTTTGAGCACAGCGTTTGGTT
>L-chr1-68708
AATGAGTTAGCTGTTTTACAGGCCAAGCGTTCAAACGAGACGAATGGCGACATTTGCCCGTCAAGAAAACCCGCCGAGTTTTTTCCTAAACGGGTAAAACAGCCATGCACCGCAGCACGTCGACGAGGTGATATTTCCAATTTGGGAAATTTCCCAAATCAGTAATGTAGCCTCTACGGGTGTCTCTGTCAGCCCCGTGGTCGCCAGCACAGAATGTATCGTACCCCTGAAGGTAGTTTTTTACCGCCGTGGCACACGATAAAGGTGCACCTTGTGATAATAAGGTGGAAAAATATATATGAAAA
>L-chr1-68898
CCTTAGCATTGTCTAGACTATCTAGGGCAGGACGGACATCCAC
>L-chr1-69060
GCTAAAATGGGACGG
>L-chr1-69383
TAGAAAGTTGTGGACCTGCACCATGGACTCCACTGCATCTTCGGCGACTTCGCCGCTACCGCCAATCTTGCCCTTTCTAACCATAGCATTGTACATCTGTTGTGGAGAAGGATACTCCCAGAACTCGTTACTGTCTGGACTCTTGGGGATGCTGGAGATGGTCCGATCAACGGGCA
>L-chr1-69543
ACATGGATGATAC
>L-chr1-69944
GTATTCGCATTTAAAGCTGAGAAATTTTTTGATAATCATTTCCCGATGAAAAGAAAAAAGGGAAAAAGTCGATAAAAAGAGGTAAGCGAAAAGAAAAAGAAAAAATAGAAAATTTGGGTGGGGGGGGCGGAAGATCCCACGCCGCGCAAGAGATATTTCAATATTACTACTACATAGTATATGCGGCGCTACCATACGTACAACTTTTTTTTCTTTTTTTTTTTTTTTGCCTTCTAAATTTGTAATTCGGTCAC
>L-chr1-70108
TATTAGATATTCCTAAG
>L-chr1-70302
AAAAAAAAGGAAAAAAAGGAATTGTCCTAATGAGCGGTGTGGCCGAC
>L-chr1-70478
CTTTTTCCACATATTTTCCCTTTCTCTCG
>L-chr1-70790
TTACGTATGAGACAAGATTTTTTTCGCCAATTATATCGCATGAAGAATAACCAGAGTTTTTCTCCGAACGTTAAGGGAGTTGAAGTAAAAATAAAGAAAGGACCAAATGAGAATGGGTATGCTTGGTCTTAGTCTTCGAATCAAATTCTGCTTCCCTGTTCATGG
>L-chr1-71833
TTTTTTGTTAAAATTGATCCAAATGTAAATAAACAATCACAAGGAAAAAAAAAAAAAAAAAAAAAATAGCCGCCATGACCCCGGATCGTCGGTTGTGATACGGTCAGGGTAGCGCCCTGGTCAAACTTCAGAACTAAAAAAATAATAAGGAAGAAAAAAATAGCTAATTTTTCCGGCAGAAAGATTTTCGCTACCCGAAAGTTTTTCCGGCAAGCTAAATGGAAAAAGGAAAGATTATTGAAAGAGAAAGAAAGAAAAAAAAAAAATGTACACCCAGACATCGGGCTTCCACAATTTCGGCTCTATTGTTTTCCATCTCTCGCAACGGCGGGATTCCTCTATGGCGTGTGATGTCTGTATCTGTTACTTAATCCAGAAACTGGCACTTGACCCAACTCTGCCACGTGGGTCGTTTTGCCATCGACAGATTGGGAGATTTTCATAGTAGAATTCAGCATGATAGCTACGTAAATGTGTTCCGCACCGTCACAAAGTGTTTTCTACTGTTCTTTCTTCTTTCGTTCATTCAGTTGAGTTGAGTGAGTGCTTTGTTCAATGGATCTTAGCTAAAATGCATATTTTTTCTCTTGGTAAATGAATGCTTGTGATGTCTTCCAAGTGATTTCCTTTCCTTCCCATATGATGCTAGGTACCTTTAGTGTCTTCCTAAAAAAAAAAAAAGGCTCGCCATCAAAACGATATTCGTTGGCTTTTTTTTCTGAATTATAAATACTCTTTGGTAACTTTTCATTTCCAAGAACCTCTTTTTTCCAGTTATATCATGGTCCCCTTTCAAAGTTATTCTCTACTCTTTTTCATATTCATTCTTTTTCATCCTTTGGTTTTTTATTCTTAACTTGTTTATTATTCTCTCTTGTTTCTATTTACAAGACACC
>L-chr1-72078
AGAAAGGCTGGTTTGAACATTGTCCGTATGAACTTCTCTCACGGTTCTTACGAATACCACAAGTCTGTCATTGACAACGCCAGAAAGTCCGAAGAATT
>L-chr1-72464
CGACAAGATCATGTACGTTGACTACAAGAACATCACCAAGGTCATCTCCGCTGGTAGAATCATCTACGTTGATGATGGTGTTTTGTCTTTCCAAGTTTTGGAAGTCGTTGACGACAAGACTTTGAAGGTCAAGGCTTTGAACGCCGGTAAGATCTGTTCCCACAAGGGTGTCAACTTACCAGGTACCGATGTCGATTTGCCAGCTTTGTCTGAAAAGGACAAGGAAGATTTGAGATTCG
>L-chr1-72726
ACGAAATCTTGAAGGTCACTGACGGTGTTATGGTTGCCAGAGGTGACTTGGGTATTGAAATCCCAGCCCCAGAAGTCTTGGCTGTCCAAAAGAAATTGATTGCTAAGTCTAACTT
>L-chr1-72886
TAACTACCCAATC
>L-chr1-73090
GAACAAAAGGCCAAGGCTATCATTGTCTTGTCCACTTCCGGTACCACCCCAAGATTG
>L-chr1-73548
ATCAACTTCGGTATTGAAAAGGCTAAGGAATTCGGTATCTTGAAGAAGGGTGACACTTACGTTTCCATCCAAGGTTTCAAGGCCGGTGCTGGTCACTCCAACACTTTGCAAGTCTCTACCGTTTAAAAAAAGAATCATGATTGAATGAAGATATTATTTTTTTGAATTATATTTTTTAAATTTTATATAAAGACATGGTTTTTCTTTTCAACTCAAATAAAGATTTATAAGTTACTTAAATAACATACATTTTATAAGGTATTCTATAAAAAGAGTATTATGTTATTGTTAACCTTTTTGTCTCCAATTGT
>L-chr1-73887
TAAAAAATTCAATATAATTTTCGTTTCCCAAGAACTAACTTGGAAGGTTATACATGGGTACATAAATGCAGATGCCAGTGAACTATGTTCAGCTTCTGGCCTTCGTTTGGTGGTTTAATCTATTTTTTATAAAAAATGACGCGGGCAGATTCAATTAGTGTCCTAAATTTATTCGCGTTTCAAGATTTCAAA
>L-chr1-74053
TTATATAATCAGTGACATA
>L-chr1-74226
TTTTGCAATATGAAAATATTAAGTTC
>L-chr1-74391
AACAATACAATACTACTA
>L-chr1-74606
AACGATCTGTTGGCACTCTTTAAGTCATTTAGTCATTTTGGAAATATCTTGGTTATATCATCACATTC
>L-chr1-74761
AGAACTGT
>L-chr1-75084
GTAGCATAACATTTTTAATTATTACGACTGTTTTTTTTATTCATTATGTAGAGATAATTAAATGTTATAGATGCTCTATACTCAAACGGTGGAAGAAAAACAGCGAAAAAAAATAACCGATACCCCCTTTTCGAATACAAATGCTTGTATATTCAATTATGAATTATTTTTTTTTT
>L-chr1-75261
CACTAAAGATTTATGAATTTGGTTACAAAA
>L-chr1-75503
CGAAATAGGCACGGCATTAGGAATTCGGTAAAGTAATTCCAATTCCTCTATTGACAGAGAATCAATCTTGTTTAACACATAGATGGCAGGCATGT
>L-chr1-75817
TGATGGAAATACCACCTTTCTCTTTTTTTTTGATCAAGATATCTGGCGGAGTTTTATTCAGACGAATCCCCACACCTTCCAGTTCCTTCTCAATGATTTGCTTATGATGCAAGGGTTTGTTCACATCTAGGATGATAAATAACAGGTTACAGGTTCTTGCCACGGCA
>L-chr1-75985
GTACCAGTCAACTTGGACAGT
>L-chr1-76149
TTCAGTTGACCCAAATG
>L-chr1-76446
CTCATCACACCGTAATATCCCATCTTAAAAGTGGAAAACTCTTATAGCTCATCGATGAAAAAAACGGGCCCTCGTCGCTTGTGATGTGAAAAAATTTTTCAAGCTTTAAGCCCATTGAAAGCAAGAGATCTTGCACTAGAATAAGTGGCA
>L-chr1-76603
AACTCCAAAT
>L-chr1-76785
GGTAAGCCTATACTAAAGTCCAAGAAGGAAAAGGA
>L-chr1-77085
ATCCCAAAAATCTAAAGGTGAAAGTGATAAACCAAGTGCTAGTGCTAAGAAGCCAGCCAAGAAAGTACCTGCCGGTTTGGCTGCTTTGAGACGTCAATTAGAATTGAAGAAACAACTTGAAGAACAAGAAAAGTTGGAAAGAGAGGAAGAAGA
>L-chr1-77264
AAAGAAATTATTGGAAAGAAGACGTGCCGCTT
>L-chr1-77420
ACTCGGAAG
>L-chr1-77573
GCGAAG
>L-chr1-77738
TTTGTTGTATTTTGGGTC
>L-chr1-77917
ATGAAAAACAAACTTTTGATGTCCCAGGTCTT
>L-chr1-78112
AAGGCTCCATTTGTCGTTGCCCTAAACAAAATTGATAGATTATATGAC
>L-chr1-78371
AATATGTCTAAGTATGTCTCCATTGTCCCAACATCTGCCGTCACCGGTGAGGGTGTTCCAGATTTATTGTGGTTGCTATTAGAATTGACCCAAAAGAGGATGTCCAAACAAT
>L-chr1-78643
CGAATATCAGAGCATTACTAACACCACAACCATTACGTGAACTACGTTTGAAATCTGAATATGTCCACCACAAAGAAGTCAAGGCTGCTTTAGGTGTCAAGATTGCCGCTAATGATTTAGAAAAA
>L-chr1-78864
TCTTTGGAAGCTTTGTTGGATTTCTTGAAAGACATGAAAATCCCTGTGATGTCTATCGGGTTAGGTCCAGTGTA
>L-chr1-79082
TCATTTATTTGATTCATTTACAGCATACCAAGAAAAGTTATTGGAAGAACGTCGTAAAGATTTCCTAGATT
>L-chr1-79269
AAACTTTGATATTAGGTAAAGTCATCTCTTTAGAAATCAA
>L-chr1-79428
TGACACTTTGAA
>L-chr1-79735
TTGTATATAAAAATGTGAACCTTTGTGTATTAGTTTCAATTCTATCTTACTTTTCATTGCCATTTTACTTCTTTCACCTTGCTGTCTTTCAACCTTGGAAATTTTTATAGTACGCGTAAACAAAAAAGGTAAATAAGAGGCATTGAATATAAGTTGGCAT
>L-chr1-80050
CAAACTAGAACTATAT
>L-chr1-80359
TTAGCGTTCAAAAAGAATGAAATGCTATTGAAAAGAGTTACAAAAGTGAAAAGACTGTTGTTTACGATAAGAGGATTCAAACAAAAGCTAAACGAGTTACTGAAATGCAAAGACGATGTACAATTGCAGAAAATTTTGGAGTCGTTAAAACCTATAGATGAC
>L-chr1-80525
ATAAGGACGAATAATGTCC
>L-chr1-80783
GAAAAAGTATGTGCTATGATATGATGTATGTATTCACGAATGTATTATGTAGAAAAATGCTAAAAAATTGGATAAAAGAAAACCATGTTTAAAATGCATACCACCATGTGT
>L-chr1-80948
CTTTTTCCAAAAATAACC
>L-chr1-81163
CTGTAGGAAGCGTAGATAAGGGCGGAGAGTAATCTGGTAATTTTTTCCATGAGACGTTTGGTATATAT
>L-chr1-81357
GTGTCGGATTCAAACTTTCCTAGATTGTTATTGTAGAGAGCCTGTTT
>L-chr1-81655
CCGGTTGATAATGTTCTTAGAATATGGTTGGGCCAAATTGCTGAAAATTTTGTATTGAGACAGAAACCCGTAGGTGGCGTAGCGGTACCTTTTTCTTGATAACCCATTGGGCCATACAGGCTTCACGAACAGCACATTCTCTACAGCGCCT
>L-chr1-81832
CCATTATTTTGTGAGTTCTGGTTAATTCTT
>L-chr1-81998
TTCATATTTAATTGAGACT
>L-chr1-82218
AGGGGGTTCTTGATAGACCCCTGCACCTCATCTAGCGGAGGTGCACGGATGTACCAACAGTTTTAGTGAACAT
>L-chr1-82516
CCTGCACCTGTGGGTGAAGGAAGAAAGACGATGTTTGTGAGGGAACTGAATTGGGTTGAAGTTCATATCCTAAACAAACACTTCACCAGCCATGGATGCATGCCTTGTCTTTTCGCAGTTGGTGGCATGAAAATATATATCACCCACCAAA
>L-chr1-82758
TGCCTCCTGACTTTGTTTTGTTTTGTTCTTGCTTAGCGCTCTTGAAAAATATTTTACTTTTCACTATCAGATTAATGTGATAGCAATAGTTAGTG
>L-chr1-82917
TGTGTCCATAAA
>L-chr1-83086
TGTTATCATGGCATTGATGTTG
>L-chr1-83389
AATGACTTTATTATCAATGATTTCAAGAAAATTGGAAGGGAAAACGAAAACGAAAACGAGGACGATTAGAATATATTAATATATAGATGTACACGTATATGCAGTAGTTTTATTTTTTTATCTATAATACAACTCAAGCACAAGAATGCTTTGTTT
>L-chr1-83615
TATATGCTTTCAATATCTTGTTGGACGAACAGTGGGTTGTCATAAACCTGGTCTTCATGCCTTTTGGCGGAGGCATTTG
>L-chr1-83777
GCTTAACTATTGCTC
>L-chr1-83951
CTAACGCTTCGGAGAGCTTCATAAACC
>L-chr1-84282
GCCTGATGTGTTTCGGTGACGTACCTTGATGA
>L-chr1-84451
GAGCTTAACGTTTTTAGCGATT
>L-chr1-84861
TCAATAACCCCATAATTTGAACTTCTTTCATCAACTTTTTAGCTGGGGAAAAATCAAATTCGTGAAGAATTACAATAATACGTTAAGGTAAAAGATTAAATATTAAAAAATAGTATGAGTACTTTTGAATCATCAGACAAGAACAATGAAGGATATGAATAGTATTAGATATGTATTCTTTTTTTTTTCCAGGGACATAAAGAGTTGTTTTTATAAGGTGCGGAGTTATCTCAATTTGCTTCTGATTTTAGAAGCTATTCTAT
>L-chr1-85045
GCTGTAGCGGCTTGATCATTGCCGAAGCAGGTATTGG
>L-chr1-85211
CTCTATAGCCAAAGTATCA
>L-chr1-85397
ACGATTTTTTGATTTAACGTCATGGTTGAGGACTGCAAA
>L-chr1-85585
GGAGACACCACGCTTTTCTTCGTTTCTGCGTTTTTATTGTT
>L-chr1-85889
TGGCAGCTTTGTTATTGACGGCTTCTTCTTTAGCTTACTTTTCGCGTTTTTAACCTCTAAATACAGAGCCTTATCTCTTTCTAGCTTTTCTTTCAAATTCTCCCGCAAGTCATTGGTTTCATCGAAGGTTTTATAATTTTTCTCAATATATTTCCAG
>L-chr1-86053
TGAGTCCAAAATTTTAA
>L-chr1-86225
GAAAATTTGCCTAGAGAAACTGATA
>L-chr1-86540
TTAACAAGTCTTCAATTATT
>L-chr1-86881
TTACATTAAATATAGGACCCTCACAAAGTGATAAGATGAAATTAAC
>L-chr1-87036
AGAACCTT
>L-chr1-87311
AACTTCAAACATATGCCTTTATTATGCGTCTTCCTGCTGTTTCAACCATTGATTGCAGGGTAACAGACATTTTTAAGGGTCTTTCCCACAGCATCTATAAGAAAGATCGTCAAAAGTATTAGTTAAAC
>L-chr1-87652
AGCTGTAAGTACAGAAAGCCACAGAGTACCATCTAGGAAATTAACATTATACTAACTTTCTACATCGTTGATACTTATGCGTATACATTCATATACGTTCTTCGTGTTTATTTTTAGGAAATTGATGATACCGTGGGAATAATGAGAGATAACATAAATAAAGTAGCAGAAAGAGGTGAAAGATTAACGTCCAT
>L-chr1-88011
CCCCATTGCTGTTCACTTTAGTCGATAGAAGTTCACTCGCAATGCTATATATATAGGGAGCTTCCATATGTAGTGTAGGATATATGTATATATACATATATACATATATGGGCGTATATTTACTTTGTTCTTATTTTCTGTCTAATTTTATAATTTTACTGACAGTAGCTAAGCCCTCTGTATTGCTGTTCTGTGTTATTGCACTAGTGTCA
>L-chr1-88234
TTGTATTTCAACAGAATTGCTTGTATTTGGGCTGGATTCAAGGCATACCAGAAATCGAATAGTAACTTGAACTCGT
>L-chr1-88520
CGGGACATTTGGTTATTAGGTCATTAAATAGCATTACGTTCAGATACTTCAGGGTGTCGTTAAAAATTTTTGTATGCATTGAGTCAACAACTTGAAATTTACACAAGACAGCATCAAATTCATTTAAGAATGTGAATAA
>L-chr1-88689
CAAATCATTCAAATATATCAGT
>L-chr1-88855
ACAGTCAATAGGACTTTCG
>L-chr1-89030
TGTAACAATTCAGGTCCATTAGTAATTC
>L-chr1-89344
AAACGCTAGTTCTTGCTTCATTGATTTGACTTCATCACTTAATCTTGAAGGTTTGTTACCTTTTATAGCAGCCAAACTTTGCATATGTGACTGTATTAAAGAAGATTGCTTCTTTTTTCTCTCCTTCAAGGCATTCTTCTTGTTTAAAGTATTCATGATTTCAACTT
>L-chr1-89532
AAATGAAAGAGTTCTTAAATTCGATAGCTTCCTCCAGTAAT
>L-chr1-89843
GATCTGATGTAGCTTTGGATAATTACTGCCGCCATGAGCATGAATTTCCTGTTAACACTATCTAAAATCAATTTTCTTTTACAGGTACATTGTAGTTTTATTATTTGCCCAATGGCAGCTCTATAGTATTCCCGTTTCCATAATGCTCTAATGTTCGTTTGTAG
>L-chr1-90014
GATGCATATTTCATTCATTTTATT
>L-chr1-90216
ATAAAGAATTCCACTCCATAAGCTGTAGTCCGTCAGGAGGAAATATCTTTGAACG
>L-chr1-90381
TAATGAACATTAGTAGAA
>L-chr1-90543
AAAATTTGTTTGAAA
>L-chr1-90724
AAAACTTCATTTGAGGGCGGTTTATTAAAGGCAG
>L-chr1-90965
CCTTTACATATTCTTCTTGCTCCAATTTGAAAACGTGCTGGTTGAACTCTTGTTGTAATTTTTCATTCGCATAGTTTATACAGAATTGTTCGAA
>L-chr1-91194
CGCCACAGAGTCCCTAGCAATTAGCGCTTGATTGTAATTCAAATTAGTGACAATTTTTTCAGACCTTGTGACGATTTGTTTC
>L-chr1-91395
TTGAAAATTCCAAGCTGAGTCTCGTGGTTTATACCTACTAATGACAGGGCATCA
>L-chr1-91654
TGGTAATTTCTTTCTGTCTCTGGCTGATAAACTAACCTGGATTTTTCCAAGAGATAGGTTCTAATTTTGGACCCCCTGATGGTAGTATTCTCATCAAATAAAATTTGCAGAT
>L-chr1-92118
CTAGAATAATTCTGTATCATCTCGCGAGAGTACAAATGGTCGACTTTATCAAAGGGATTAGCGGCAATAAGGACAATACCAGAGTAAGTATATATCTGTCCATTCATGTATCTTTTTTTTATGGCATGCAGCACTGCCGGTTCGTTCAGATATGATAGGGTGGTT
>L-chr1-92442
TCATTCTTGGTGACTTCGCCGCCTATCCAGCCTTGTTCTTTGTGAGGGTACCAACACTTAGTTCCTACTTCAAATGACATGCGGGAGAACTGGTTATAGGATTTTTTTTGTTTTTTTGTGTTTTAGAATTAGATTGAATTATAAAAAGAAGAACAAAAGGGTATCGTATTGAAAATA
>L-chr1-92902
TTACAATTGCAGGTTTTCGATAAAAGAGACCCTATTCTCATCTACTACTGCTAAACTTCGAGATATTTTCGAATTTTTCAGTCTTTTCTTTTTTTTTTTTCGCATTAGTTCAGAACCCTAAAGAATGGTAAACATTCTATGGATAACCCGGAGAGTGAGTTTCTTAAAGACCTAGTTTTATTTTAAGGGTTTTAACTCAATCTTGATGTTTTCATTGTGTACCCTAAAGAAAGTTTAAGAATAGCCCTAACTGTTACCTTTTGAAATAAAATAAGGGGAAGGTCAAAAAGCTATTGTTCTATTGTTATGAAAC
>L-chr1-93076
GTAGAAAAGAGACCCCTGGAAGATGTA
>L-chr1-93240
CGTCATAAACTGCATCG
>L-chr1-93412
TAAAGGACCATTCCCGCAGCATAGT
>L-chr1-93751
AAGGACAAGAAAAGGTTGGTTCACCGGTTTTTGAAATCCATGGAGCCTTCTTCGTCTGGGCAATCTAAGGATTCGTCTGCACTGGCGCCGGCTTTCGATCCAATATTGCCCAATGTTATATCTAAGCCTTCCAAGCGACCCACACATCATTCGCATTCATCAGACGGGAGTTCTAGCACGCAGACAGATATA
>L-chr1-93957
TTTTCGCAGTCGTCCTCATCTTCGTTGTCTTCTTCTTCATCGTCTTCATCATCGACGTC
>L-chr1-94161
GCACAGTTTGAAAGATGAGGTTCTGAAAGATGAAAATGACCTTGTTAAAAACATTGC
>L-chr1-94434
TACAATAAATACAAACGTGGCAAAATTACAAGATTTAGAGAAAAGAATGGCTTCTTGCAAAGACAGGTTGGCCTCTAGGAAGGAAGTAATGAGGAAAATGGAAAGTTTATTGTCTTTGGAGAATTC
>L-chr1-94654
AAAAATGATCCTGTGATTTTTTCATATGTAACGTATAAATGTAAAAATGTGCTTCTTCTGGTATTTTTAATCA
>L-chr1-94976
TGGTTTTGCCATTACGTATATTTGTCAATAGAAAGCAGATCCTTCAAACCAATGATAAGACTAGCAATAAGTCGAATGCCACTATATTTGAAGCACCATTATTATCAAATAACTCCATAATCTGCTTAAAATCACCAAATACAAGAATATATTTATCGCAACAAGATAAGAAGAA
>L-chr1-95310
CGATACGGATAATGCGGTAACTTCTCACATCCAGTCTGTGACAAGGCTGGCTAAATTCAAATACAAGTTGCACTACAAACATAAGTGGGAGCTCGACATATTCATCAACAGCATTAAGAAGATCGCCAATTTAAGGCACTATTTGATGTTTCAAACATTAACATTAAACGGTTTCTCATTAAATGCA
>L-chr1-95483
AATTTAGGTGAAATTATTGATGTACA
>L-chr1-95720
TGGTAATAATGACTTTTCTTTTTATCTTATTTTTATTTTTGTATTTTTTGTCTTCTGCTCTTTGTTTCTGTGCCTCATATATCAAATGAA
>L-chr1-96093
CCGTACTTACCTCTCTTTTGAGTAGTATCATACATTCTGACAATTTTTTCTTGCCCACCCTCTTCAGCCTGTGAAAAGGCAAATCCTCTTTGTTTTTTCATTCTTTGCACTTGCCTCACCTTCCTGATGGCATTTTGAAATTGCTGAACGTGCGGCCTAGAGTCGCTGATATTGTATTTCTGCATTTCTTGAATAACATGATACGTTTCTGGTTCATACATTCTTT
>L-chr1-96280
TTGGGAAGAATATTAACCAAAATAAGAGGGAACCAGGAAT
>L-chr1-96539
AATCAATATGGTGCCAATAAATACTATTGCAGAATGGAAAAAGCCATTAATAATCCATCCCCAGAAGATGTAAACAGAGAAAAATTGACCCTTCTGTCCTAATTTGTACAAT
>L-chr1-96843
TACCAAAACTGCGTCATGTATAATGCTGTATTCTTGTAAAAAGAGTACAAAATTGCGACAGAAATTCTTTGATAAGACCAGGAGCCATGGACAAGTAATAGTTTTTTTAAAAATTTAAATTGGCCAAGAGCTATATCAGCTGAACGAGCCGCTTGCA
>L-chr1-97063
GGCAACATATAACCGCTTTACAAAGCTTCGCCACAGTTAGCAAATAATCTTCTAATTCTGGTTCCAAGGCAAA
>L-chr1-97307
TTCACTCAATAAACGGCAACTCATACCAATGTTAATAGCAGTTTCCTGTCTGTCACCAGTTAAAACCCAAATTTTAATACCCGCTTCTTGTAATGTG
>L-chr1-97462
TTCCATTC
>L-chr1-97618
TTTACAGAA
>L-chr1-97787
AAACTTATACCCTAAATCTGCA
>L-chr1-98102
TTTAACTTTTTCTTCAAATCGTCAAATTTTCTATAACCAACTTCAATCCCATCTTCAACAGTGGCCGTTTTATCTTCAGGTATTTTATCAATATAGCAATGGCCTGCAATAGAGCAGGATTTAAATTCCATAATATTTCTTGTTAAAGTTCCTGTCTTGTCACTGAAT
>L-chr1-98404
ATAGGAACTAGATTCGAAAATAGAATCCAAAATGTTAAAAAGTCTTTGAAGAATAAGCCAGCCTTGTTGGTACCCTCCAGGTAAAGGTACGATAAATGTTTGGCATCTGCAGTAGACATAATAACATTACCAATTGAAGAAATTAAAATTAGCAC
>L-chr1-98581
TAAAGTTGCACCTCTTAAAATCATTTGGTC
>L-chr1-98814
TTTGATTTTCAAATTTGTTTCACCATCCAAGTTGGCAGTTTCAATGTAGCAAAGACCCTCCGGTTCCGAAGATGACAAAATTATGG
>L-chr1-99015
TGATATCTTCGATACATTCCTTCATGGCAGAAACAATCAAAACCACTAATAAAG
>L-chr1-99216
ATATATGGTTGTCACTATAACCGAAGGAGGAATTAGCGAGAGAATCGTTGATGT
>L-chr1-99399
TCATTTCGAAACTTTCGGGCCCTTTCTTCCGTTTGA
>L-chr1-99564
GATTTTCATGGACATCAT
>L-chr1-99739
CGAAAAGCGTGTCGTCCTCCCCAGGTTT
>L-chr1-99921
GATTATATGTTTCTTCAACTTAGTGGCAATAAACA
>L-chr1-100181
TACTAAAGGTATTATTTTTTTTTTTTTTGATAAGAAATTTAAGTGTTACAGAATGGGCCATCTTACAAAAATAATAGTCTTTATGTATTTTTATATATGTAAAAGAATTGAAA
>L-chr1-100484
GAACTTCGTGTTCCTCCTCGTATTCGATTTCGACTTTAGGACGTTTAGTTTTGGCACTAGTTCCCTTCTTACGTCTCTTGGCTGAATTCTTATTTTCTTCATCACTATCGCTGTCGCTCTCGCTTTCACTGTCGCTTTCGCTTTGACTGGCGCTGG
>L-chr1-100644
CCTCTTCCATTTG
>L-chr1-100797
TCTTTT
>L-chr1-100971
CTGTTGTAAAGCCTTCGTGTAATTTTT
>L-chr1-101137
GACGTTATACTCATTTCTG
>L-chr1-101605
AAGCAATGCAATATCTGCCTCTATACCAATCACTTTTTCATTTTTTTTCAAAAGCTCATCGGAAAATTTTTCAAAAAAAAAAAAAAAAAAAAAAAAGGTTTATTACCCTACTGCATTTTGATAATCTGAACATAATGAGCTAATGAAAGCAATTCTCATTTAAAAACAAGTATTCTCTCTTATTGAAGTATGCATTATCTATCATTATAAATTCTTTTATTCTGTTCGAGTCCATGTTTTTAAAAAAAAAAAAACATGTATGTATGCTCCATCTATATATGCTCCATCTGTATATTTTATATGCAAAGTTTTTTACAAGAG
>L-chr1-101766
GAATGAAATTCTTG
>L-chr1-101936
AGATTTCTTATTGTAGAATAATT
>L-chr1-102112
CCTGCAGTGGTCTGCAACGTGTATAAACC
>L-chr1-102310
CTTGTGGGCCTTCATGCTTCATCTTTAAATCTAATAAATCTTTCCAGTCTA
>L-chr1-102660
TTTGCGCCGCTTGCACAGCAACATCAACATTAGCTGACACGTCTATTTTTTCAGGAGAGGAGGAAGTAAAGCCTTCCTTCTCGGATTGATCTGGAGTAAAGGGGATATTCATTATAGTTTGTCTCCTTCTTTCTATTAATAACGATTTTCTTTTTTCTGCGGGGCTATTTTGGAATGACGGCAAGTTGTTAAGGTTTAGCATT
>L-chr1-102840
ATATTAGCAATTTCATTTAAATTTTTCTTATTC
>L-chr1-103000
AGCTCTTCAACGT
>L-chr1-103304
AGATTATATCTTGATTACCCCTTTGATATTCTTCTCTCAAATTTATTATCCTTTGGTGTGGCACTGGTAAATCTCTGGACGTTTCGAAAGTTTCAACTGTGCTACCAGTGGTAATCGAATTCAAATCACTTACAACAGATTCTATTGTGGGTGCTAT
>L-chr1-103600
GTACAACGCGCTTTTTTTATTATATTCCAGGTTGAGAGGTTCTATTTCACTTATTTCCTCTATAACTGAGTTTGACTTGTTTTGCTCAGGATCTACTATGGATAACTCTTTGGTTGGTGTTATGGCAATGCTTTGAACTCTTGAAATGC
>L-chr1-103897
ATTCCTGATTTTCTTTGTTATCATAATTCTTTTCAAGGCCATCTATAGTACTCTTTTTCTCATCTAAAGACTTGGTATCTTCAAATGTAAACTCTCTTAGATTTAAAAATCCAGTTTTTGTTTTTAGAGTTGGACTATCTGTATTATTCA
>L-chr1-104207
CATTTTTCAGAGGCGAAGAAGTCATGCTTTTTTGGGATTGGGAATGATTTTTCCTCCTTGGTGTCATATTTGTAATCGCTTCTGAGTTGGTTTTATCAGTTTCATGGAATAACAATCTTTGAGGTCCATTCTCGTCTGTACGTGAAGAACTATTATCTTTATC
>L-chr1-104443
AGTATTAGTTAAAGAGATGACTGACTGAGCAATTGAACTTACGGTTTGATACAGATCCAAATTGTCCATAGCGCTAAAATTATCATTAC
>L-chr1-104713
CCACTTCATCTATGGTTCTTGCACTTAGGATGTCAAATTTAGAAGAATCAGAGTTAAGAAACTCTTCCTCTTCTTCCTTGGAAGATTTTCTATTGAGAGATGATATTGATACAACGTATTTGA
>L-chr1-104867
TATTAGA
>L-chr1-105035
ATCGACTGCATATGATGACGG
>L-chr1-105271
ATCGGGAAATAAAAGCATAGAAGGGCTTCTCTGGTTTTTGGAAGAATTTGAAGACTGTAGCTTCTCCGGCAGTCTAAATACATCAGAAG
>L-chr1-105584
AATGTTATGTTCGG
>L-chr1-105751
TAAGTCGTGTAAGTCTTGAG
>L-chr1-105932
CATTTGAGGATGGAGTCGGGTAGTAATCTTTCTG
>L-chr1-106177
TTTACAGTTTTTTTTTCATTGTTGATAAAAAGATCAAGAATTTCATTATTCGCGAAAATCAAAATGCAGAAAGGAAAAAATAGAAGGGTAATAAAACA
>L-chr1-106367
TACTTACTACGATGATCTTAATTCATGCTTCTTGCTTGTCGGC
>L-chr1-106549
CTTAGATCTGGACCATTTTTGCAAACCGGCGTCGA
>L-chr1-106732
TAGATGGATTTCTTAGGTCCACATATTGTCTTTGCC
>L-chr1-107060
CTTTCATTTTCGTGGGTCTCGATGTTCCACCA
>L-chr1-107257
CTTCTCAGGGTCTTCATCTCCTCTTTGGTCCATGATCTCAATAACCCAAT
>L-chr1-107494
CGATGTCAGTTTCGTTTTCTGACCATGATGGTAAGCCTCTTTCTCTGTTGAAAAACCATTCGTTGTTAGCATCTTTGTAACCATAACAGG
>L-chr1-107774
TTGCTTGGAAAAGAGATGGCATGTTAGCATCACCTGTACCAGAATGCGATAATAGGTCAAAATGTATTTTGAAGCACAATAGGAAAATGCAGAAGGGGACGATAATAAGACCAAATATTCTTGCCAACCAGTG
>L-chr1-108054
CCATTTCCACCACTTTCTAGAGAACGGCTTGGACCTCTGGTTGTGGAACATAACAAAACTAAAGAACGATGCGACAGTGAAGAAAAGTAGCATGGAGTCCAAAAGAATGAACCTGCCCAAAGTACTATACGAG
>L-chr1-108216
TAAATTTCCCCAGAA
>L-chr1-108429
TGGTTGTTGATGCCGATTTTGTACATCCTGGTAAACAACGCCAATGCAGTAAAGATCACCGGCATT
>L-chr1-108602
ATGTGGGCGGCATTGTTTTTGCTGTA
>L-chr1-108947
ATTAATAAACAGTACACGAAACGGATCTTTCCGTAAGTTCTTTCGTTCTTTTTTTTCGTATTCTTTTCTTATGTTTTTTTTTTTCAGGGCGACGTGTCCAATAATATGTATGTTTGTCGCTATGTACGAGATATTATTGCTAAGTGACAGTAAATCGTATCACGACTGTAAATGATGGCGTTTCGGTATGTACAGTAT
>L-chr1-109108
TGAAACTCATAGAG
>L-chr1-109285
AACAATGAGTAGATGAAGGTTTTGCGTGGC
>L-chr1-109443
AAAACAAGAGT
>L-chr1-109599
GTCAATGCG
>L-chr1-109787
TGTTGTGGTAAAAAAGTATAGAAGAATCCCGCCCGTAGTAG
>L-chr1-110068
TCCCCATGGAACTGATCACTACAAGCATCATTATAAACATGAAATTGAACCATTTAGGTAAAAGGAAATGCAAAATTGTAAAGAAGCACATGACAGTAAAGACAATAATCTCCCACACAAGCCCGTTTATGACC
>L-chr1-110246
CTGAGGATACAGTTCCACGGCCATAAAAGAC
>L-chr1-110412
CATGTTCTTCTCCAGAGCG
>L-chr1-110834
AAATCATTCATCCTTTCCTATGATTTTTTAAGTCAATTTTTTTTTCTTTTTCGGGAAATTAATTCTGTTTTTGGCATTAATAACAACAAGAAGAATTAAGGATTCGTTATAGAATACAAGATTCTTGGTTTGGTTAAATAATTTTGGCTCTCTTAAATATTATAAAAAGATACTTAAGTAAGAAAGAAACAGGACGAAAAAGATACGCAAAAGAGAGAGAGAGAGAGAGAGAAAAAAAAGATGAGAAAAAAAAGTATAACGTGAAGGCTTTATGG
>L-chr1-111167
ATGGTAGTTCTCCGATACAATTATAACTTGATTTG
>L-chr1-111449
GGAAATTTCTTAATGTCCTGTCTAAAATTGTGCGATGTCTCCTCCTTTAGCAGCGTTTCCAGATGATCTAACAGGACACCTACTTGGAATGTCTTGACATCATTAAATTTTGGATCCCAGTGCAAATGCGTGGTG
>L-chr1-111631
TTGGTGATCAACTTGAATTGGTCCCTTTTGAAAAA
>L-chr1-111912
CAACAGATCACTGTCGTACGAGAGAATCTGCTCCTTTAATTTATTGCGCCTGTAATCCCAACTTAACGCCCACGACGGTGTGTAACGGTACATTTTTGGGGTGGCATAGTGTTGACATAAGGTGTTGTAGGATA
>L-chr1-112220
GAAGTATTTC
>L-chr1-112404
TACTTGAAGATGTTGGCGCTGATATTGAAGATTTGCA
>L-chr1-112564
TGCCATTAGCAAA
>L-chr1-112720
GTCTACCAG
>L-chr1-113024
GTTACTG
>L-chr1-113189
TCCATGTTCATATTGAGC
>L-chr1-113363
GTACCCTTTCCTAGTAGCCCGGCATGC
>L-chr1-113627
AACCTTCTCTAAGGTGGAAACTTTTTCAAATTTTTTCGTTGTTGGCCCGTTTTTCGCAAGTACGGGCGATAACAAAAGGCCTAAACGGCTACTTTACCTTTGAGATCTACCACGATG
>L-chr1-113787
ACGCCTTTTGCGG
>L-chr1-113941
TTGGGAA
>L-chr1-114247
ATGCGGCCGCCCTCGTCCACTATGACCATGAAGTCCTTGCCCATGGCCACGTAGTCTACGGCCACAGACCCGGTATCGTACACCAATACGGGCTCTTTCAGTGATCGGGATTTGGGCTCTTGCAATTGACACTTTGTGTTGCTGCCCCAGCCGTATACT
>L-chr1-114414
GTCGTGTCCCAGCCGCACGC
>L-chr1-114586
GCACGCTATCTTCCTGACTATTGCT
>L-chr1-114854
TTGCGCTTTGGATCTGCCTGCATTATCAAGGCTCAAACGGCTGCGTTACCCCCGTCGCCGCGAAATTTTTCATAATTTTTCACTTTGTAGGATTAAAAGAGATCATGAGCCCATCTCGCAA
>L-chr1-115024
TTCGCATTCAAATGATGAGGATG
>L-chr1-115183
CTCATACTTCGA
>L-chr1-115369
AGCAAAGACAAAATTGGACATGGAACAAGAACGCATCTC
>L-chr1-115529
CAAACGTCATCAA
>L-chr1-115861
ATCTGGATGAACAAGTTTTACAGTTTATTAATGACT
>L-chr1-116166
GAAAAAGACGTGCGGCTGCATCCGCCAATGAGAGTGAGAGGCTGCTCGATAAAATCACCCAAAGTATAAGAGGTTACAATGCAATTGAGTCTGTGATCAAGAAATGTTCTTCCTACGGTGATTTGGTCACTTCGCAAATGAAGAAATGGGGTGTGCAA
>L-chr1-116397
AAGGCCGTAGTGGAAGGTTTTGATGAAACTAGCGCAGAACCTACTCCAGCACCAGCACCAGCACCAGTGGAAAGAGAAACAAAA
>L-chr1-116658
GATGTGGAATATGATGATGGTGACGATGATGACGATGATGACGATGAATTTGTCGCTACCAGAAAAAACACACACGTGATCTCCACCACGAGCAGAAATGGCCGTAAACCTATT
>L-chr1-116964
TTTACAAGAA
>L-chr1-117319
AAAGGAATCATTTGACGCAATCTTCAAACAACGTGCCAAGACCACAGACGATAACA
>L-chr1-117593
TACAAAAAAAAATATATGATAAGGAAATACAAATCGTGTTAGAACATAAGAGAATGATTAAAGATGGCGAATTGCCAAAAGATGCAAAAGAAAAGTCTAAATTACAATCTTCAAGTTCCAAAAATTT
>L-chr1-117748
GAGCTATA
>L-chr1-118119
AGGTGCTGATATTTTCCTTATTCACTCAAGTCCTGGATATTCTAGAGATGGTTTTGTCCACCTTAGATTATAAATTTTTAAGATTAGATGGTTCCACGCAAGTGAATGATAGACAACTACTAATAGATAAGTTTTATGAAGATAAGGATATTCCCATTTTCATCTTATCAACAAAGGCAGGTGGATTCGGTATTAATTTGGTGTGCGCAAATAATGTTATTATA
>L-chr1-118721
GCTTTAGATTCGTATATCAGTGAAGATAAAAAATCTCAAGATGTGTTGGAAAGTAAAGTTAGTGATATGTTGGAGGATATAATTTATGATGAAAACTCGAAACCGAAGGGAACCAAAGAATAAATAAATAAAAATATAGTAAAAAAGTAAATAGATAAGCAGAAAATAAACCAAAAAAATAACATATTTATTTTCTTCTGCGTGAACGCACCATGTGGAAAAAGAGAGTTGATAGAACAAAGGACAAAGAAATTTAGAACGGTAAAAATATTTTCTAGAGTATAATATACATATATGTGTATATATACATAGGTTAGTATGTATAGCTAGGTAATTTTAATCTGGGGAGAGAAATGGTGAACTTTTTTCAATTTATTGATTCGGTTGTTGATTGATATCTTGTGGTGCTGCTTCAATTTCAGCTTGAGTTTCTACTAAATTTTCAGGGACCATTG
>L-chr1-118941
TGTTGTCGAAATTTTGTAAACGTAAAACTTTCGTGAAGTAAATTTGAGTGATGAAAGGAGAAATTAAAATATG
>L-chr1-119112
TTTGACTTCACTCAAATTCTCCTC
>L-chr1-119269
TGTGTACATT
>L-chr1-119455
GTGAATGCATCTTTGAAAAAGTTCATTAGCACGTATCTG
>L-chr1-119907
CCTGTAAAACTCATTTCCTGTTGTTGTTATTGTTTGTATAATGTACCTTTGTTCCCTACACTATAACAACACTTATTCGTGGCAAGAACGAAAATAAAAAATGATTTGAAACTTCCTTTTCCACATCTATATCTATATATATATGTATATGTATAATACTTATTACTATGATATTATTCCATGTGTCACAAAACCAGAAAGATCCCGTCGTATTATTGAGTCACGTGCTTTATTCCATGGCGGGTAATAAATATTAAAACAAGGGTTTTTTAAGTAAATGATTACATGCTAAGGAAGTGGTGAAT
>L-chr1-120078
AAAAGCTCATAAAAGATTAGAAAC
>L-chr1-120284
TCTTCTATTTTTGTTTTGTTTTGTTTTGTTTTGTTCTCTCCCTAATTTGCATATAGGTA
>L-chr1-120612
AACCATATTGACAATGAATTAGAAAATTACGATACGTCTTTAAGTGACGTTTCAACCCCGAATAAAAAGGAAGGTGATGAGTTCCAGCAAAGTTTAAGAGATACATTTGCGAGCTTTCGGAAGACTAAACCCCCACCTCCTTTAGATTTTGAACAACCAAGACTTCCTTCGACAGCTTCTT
>L-chr1-120782
CATTGGAAATCATAATACAAAAC
>L-chr1-120956
ACTTTAAATGCATTTGTAAATAATACC
>L-chr1-121128
CTGCTCAAACATAATAATTCTTTAT
>L-chr1-121314
CCTCTATGGATCTATTGAATGAACAAAGAGCGAACTTGA
>L-chr1-121650
AAAAGCTTAAAAAGATTTTGCTGGATAGTCTTGCAGAACCATTCTTTGAGCACTATAATTTTATTGGAGATAATCCGATCGCAGATACAGATGAACTAAAGGAGGAAATTGATGAATTTACAGGTTCTGGAGATACGACAGCGATAACAGATATACGGCCCCAACAGGACTATGGCCGCATATTGAGGA
>L-chr1-121829
TAATTCACACCGATAGCAGAAATTTTGTTTTA
>L-chr1-122011
GAAAAGGTTCCTTGCGATTATGTTGATGTACTTTT
>L-chr1-122348
GAAAATCCTGGAAAAGAGTTATACTAAGCCTACTTCAACAGAGAATCGCAACGGCGATGAAAACCAACTTGATGGAGATAGTCATTCTGAACCATCGCTGTCATCATCGCCAGTAAGGTCGAAGAAAAGTGTAAAGTTCGCAAATGATATTAAAGACGTCAAGAGTATAAGCCAATCGTTAGCCAAATTA
>L-chr1-122783
GTGTTGGAGGATGAGCTGAAATTAAAGATTCACAGTTTACCTTACCAGGCGGGTTTGTTTATTGTGGATTCGCATACTTTAGATATTGTAAGTTCCAATAAATCTATTTTAAAAAACATGTTTGGTTATCATTTTGCTGAGCTGGTGGGAAAATCCATTACTGAAATAATTCCTTCTTTCCCAAAATTCCTCCAATTTATAAATGACAAATATCCTGCGTTGGATATCACACTCCATAAAAATAAAGGTTTGGTATTAACAGAACATTTTTTTAGGAAAATTCAGGCA
>L-chr1-123084
GTATTTGAAGAATATAATACAAATCCATCTCAATTGAAGATGCTGAAGGAGAGTGAATTAAGTTTAATGAGCAGTGCAAGTAGTTCTGCCAGCTCTTCCAAAAAATCTTCGTCTAGGATATCCACCGGGACATTAAAGGACATGAGTAATCTGT
>L-chr1-123322
ACCCCGAAATGAAGCACAAGTTAGAATTGGCCAGAATTTACTCAAGAGATAAATCTCAATTTGTGAAAGAAGGAAATTTTAAAGTTGACGA
>L-chr1-123489
AGACGAAGACGGAATCATAA
>L-chr1-123816
GTATTCATAAGAAGAATAGGTATATTGTGGTGATTAAGATGATTTTTAAAGAAAGAATCCTTGTAGATACATGGGTTAGAGATAGGAAATTAGGCACTATACCTTCTGAGATCCAAATTATGGCCACGTTGAACAAAAAACCACATGAGAATATTTTACGGTTACTGGATTTTTTTGAAG
>L-chr1-124007
ACGACCAGGGTATTGTTCACAGAGATATCAAGGATGAGAATGTT
>L-chr1-124212
GATATTTGGGCTATTGGTATTCTATTGTATACGGTGGTCTTCAAAGAAAACCCCTTCT
>L-chr1-124856
TGGTTATTTGAAGGATTAATGATCATTCTAGGACATTAGTAATTGGAAAAGAAAATGCAAAAAAATATCCAGTAGAAACAATGCTTGGTATGTCGTTCTTCTTACTTTCTTCAGTAATGAGTTGGTAGTTTTCTCTATTTAAATATGAATAAATCAATATGTACTTTCTTTCTTTAATCAAAATGTTAATATGATAAAAATACAGCATCCAAAGCAGTTAATCAAGACTTAAATATAAAAAATTTACATATTTAGAAAACAAAGATAGGGTAAATATTGAAATTACATAGTAAACCATACCTTAAAAGCAGAAATACTGATACCACATGAACTATTGATCAATACTACTGCTATTCTCTTCCTAATGCAAAGAGCTTATTACCATTATTAAATCACTACAGACGATAATACCCGGAATGCCCTTTTTGCAGGGAAAGCGAAAAAGGTGAAAGAGTTAACAGGAGAAAGTGTTAGGGAACTAAGTTACGAAGGAAGGC
>L-chr1-125014
AACATCAACAA
>L-chr1-125191
CCGAAAGAACAAGAAACGAGTTGATTCCCT
>L-chr1-125514
AAGTCTGTTATTGTTAGAATCAAAGAT
>L-chr1-125807
GATTACATTTCTAACATTTTCCAGAAAATCATTAACGATAATCAAGATTCTGTCAAGTTTCTGGCAGTTGATTGTTTAATTTCCATCTTGAAATTTTTTAACGCTAAAGGTGATGAGTCTCACACTCAAGATTTATTGAACTCTGC
>L-chr1-126287
AGATGTTAGGGAAGCTGTGGCTAAACAAGTTTCTGGGTTTGCCAAGTTCCTAAATGATCCTTCAATTATATTGAATAAGATCTTACCTGCTGTGCAGAATTTGAGTATGGACGAAAGTGAAACAGTGAGATCTGCTTTGGCTTCTAAGATTACAAATATTGTATTACTGTTGAATAAAGATCAAGTCATTAACAATTTTCTTCCGATTTTACTGAATATGCTAAGAGATGAGTTCCCTGACGTTCGTTTAAATATCATTGCCAGCTTGAAGGTTGTCAATGACGTAATAGGAATTGAGCTGCTATCAGACTCTTTGTTACCTGCCATAACAGA
>L-chr1-126466
AGAAGCCGCAGTGAATAATTTAAAAAGGTTAA
>L-chr1-126628
TTACTGAGCAACTAT
>L-chr1-127007
AAACGCTGTGTCAAGACGAAGATGTTGATGTAAAATACTTCGCTAAGAAAAGTTTGGCAGAATGTCAAGAACTTTTAAAAAATTGATACTAGTTCAAATATATACATACATACACATATGTACACTTGAATGAATAAAAAGTATACATATTAACAACTAGGCCTGCTTTCTTTTCTTTTCTTTTTTTTTTTTTTTACCACACTTAGTCCTCTACTTTAACAGAAATATCATT
>L-chr1-127169
AGACTGCAAATCCCA
>L-chr1-127363
TCTTGTCTGATCTGGAGTCTTGCATTTCTGCGCATCTACCCATTTCC
>L-chr1-127530
ACTGATCTTGAAGGATTTTG
>L-chr1-127705
TTAAGCATTGCCATTGCGGTAACTTCAT
>L-chr1-127883
TAGATCTCAGTACTCGCATTCTAGCGTATGT
>L-chr1-128387
TTTTTTTTTTGGGCTATAAAGTATATATAGATACAAATATATGATGAATCATTAAAGAGGAGGTTATTACTAAGTGAAAGAAAAAGAAAAAAAAAAAGATCAAAACCAAACTTCGTATTCGAGCCTAAAAAACAGAATATAATGTTATAATACTAATAGAAGCAACAGGAGCACCACTATCAGCACAAGAATAATCACGCAGTTG
>L-chr1-128674
ATGTCATGAGTCCTCCCAATAGACTGAGACAGTGCGCCCAAGTGGGAATCTTGCTCTAACAACTGCTGTTGCTGGTTAATAAATAGTTCTTGGTTGGAAACCATGGGTTGTGGTGGCTGTGGCTGTGACTGTGACTGTAA
>L-chr1-128831
ATCAGTATTT
>L-chr1-129016
AAAGTAACGTTATCGTTTGAGGTCGGGGCGAGCTTCAA
>L-chr1-129285
AAAGTCTCAGCATTTATTTCTTGTTCTTTACTTGTTTTTGCCCTTTCGGGTGATCAAAGTCGTGCTGGGAAATTTTATTCTTATAAAATGATTTTTAGAAATAATAAACTCATAACAGTGCA
>L-chr1-129460
TCAATACGGATTTGAATCACAATTTGAA
>L-chr1-129630
AAGACCACACGAAGATGAGAAAG
>L-chr1-129795
ATAATGAGGAGGAAAACA
>L-chr1-130110
TATATGACAATCAATTGGTGCGGTTGCAAACGGAGCTGCAGATGTGTCTGGAAGGGTCACACCCGGAATTGCAGGTCTACTACTCGAAGATTGCCGCGATCCGTGACTACAAGCTACACCGAGCGTACCAGCGACAGAAGTACGAGCTTTCATGCATCAACACAGAAA
>L-chr1-130294
ACCACGTCCCCATCAAACTTGATAACAAGACGCTGAG
>L-chr1-130456
TAACGAGATTAGCGA
>L-chr1-130830
TTAAATATGTTGTAACGCTATGTAATTCCACCCTTCATTACTAATAATTAGCCATTCACGTGATCTCAGCCAGTTGTGGCGCCACACTTTTTTTTCCATAAAAATCCTCGAGGAAAAGAAAAGAAAAAAATATTTCAGTTATTTAAAGCATAAGATGCCAGGTAGATGGAACTTGTGCCGTGCCAGATTGAATTTTGAAAGTACAATTGAGGCCTATACACATAGAC
>L-chr1-131129
ACTTTCAAACAATCTTCTCCAGCTAACCCTATCGGTACTTACGAATACTCCAGATCTCAAAATCCTAACAGAGAGAACTTGGAAAGAGCAGTTGCCGCTTTAGAGAACGCTCAATACGGGTTGGCTTTCTCCTCTGGTTCTGCCACCACCGC
>L-chr1-131634
CCATATATCTCCAATCCATTGAACTTCGGTGCAGACATCGTTGTCCACTCCGCTACAAAGTACATCAACGGTCACTCAGACGTTGTGCTCGGTGTCCTGGCCACTAATAACAAGCCATTGTACGAGCGTCTGCAGTTCTTACAAAACGCCATTGGTGCTATCCCATCTCCTTTCGATGCTTGGTTGACCCACAGAGGTTTGAAGACT
>L-chr1-131815
GCCCTTGGTGGTGGTATGATCTCCTTCAGAATCA
>L-chr1-131997
GTGTTTTTGACGACTTGGTTAGAATCTCTGTCGGT
>L-chr1-132235
ATTAATACTGTGCTCAATCAATCGTGTTAGATGATTTAGTTTTTTCCAAATCGTTATTATAGTGCAGAAGTAGTATACATAAAGGCATATG
>L-chr1-132395
TGATGATGACGAC
>L-chr1-132563
ACTCATCCGCAATCAATTAAA
>L-chr1-132744
CCTTTGATTCGAGATAAGATGCAGAAAATGTGCG
>L-chr1-133052
GATTGAGGATGGAGGAAAGGAAAAGGCAGCAGATGCAAAAGAAAATAGCCAAGGAACAAAAACTTCAATTGCAGAAGGAAAATAAAGCCAAGCAGAAGTTGGAACAGGAGGCGCTGAAGCTAAAAAGAAAGGAAGAAATGAAAAAACTAAAGGAACAAAAT
>L-chr1-133230
TTTAAAAAGTTCATTGAAATTGCCAAAAAAA
>L-chr1-133562
CTGAACCAAAAAAAGCTGATGACGAGAATGCAGAGAAGCAACAGTCCAAAGAGGCAAAGACAACTGCCGAATCGACTCAAGTAGATGTCAAGAAAGAAGAAGAAGATGTGAAGGAAAAGGGTGTGAAATCAGAGGATACACAAAAGAAAGAAGATAATCAAGTGGTACCGAAAAGGAAAAGAAGA
>L-chr1-133764
GATACGGATGAGATTATAATATCTTGGATTGTTATACACAATTCTAAAGAAATTG
>L-chr1-134030
CAATGACAATGAAGTTATCGGGGATTCACAAAAGATTTAACCAAATCATCCGAAATAGCGTTTCTCCAATGGAAGAAGTTGTTAAAGAAATGGAAAAAATTCTGCAAATTGGTACTAGA
>L-chr1-134314
TTAACGCCATTATGATTATACAATTGTATTACTTATTTTTTAACCTGTATATTAAAACCTTTATTTTATTTCACATTACTCATCATGTGGAGTACTGGAATTGTATGCCAAACTTTGCCGGGAAAACTGGTATATTG
>L-chr1-134664
AAAGTCTTGTCACGTAATGACGTGCTTAATTTCCAAACACTGGTAAAAATGGAACTATTTATTTTGTTATCAAATTTTTCGATGGTAGATCTTTCTTCATCGATTTTTCTTAATGACGACGAGAATGCATAAGTTAAATCATTTAATAGCTTTTGTTTGTGAACAGGTATATCTAGTGTAGAAGGAATATCGTTAACAGCTGA
>L-chr1-134854
CCCAAATGAAAGATTTGATTCAATCGAATAAAGATTAAAATCA
>L-chr1-135152
CCGGGGCTTAAACTTACTAACCCTAACCAAAATTCAGCACCAAGCGACAACGAAGAATTATTGTACAGTGAGGTGTTAAACTTGGAAGGCGTGGTAAGGAAATTGTGTAATACTCTATAACCACATAATAGATCACTGGTGGAAAATATCC
>L-chr1-135323
AGTACATTCTACCATAATAAAGGG
>L-chr1-135480
TATCAGTAGA
>L-chr1-135651
TCGGAAATCTAATAATGTTCTCGA
>L-chr1-135862
CACTCAACAATAAAGTCAAAGTAAAATTAAATACTAATTATTCTTAAAAGGGAAGATGCGAAAT
>L-chr1-136038
TTCTACTAGCAAGACATCCAGTGCGAAGA
>L-chr1-136366
GCGCATTTACCTTCTACGAACTTTATTTCACTTCAGATTATGTCAAGGGCCTCCATAGGGTTATTTTGCAATTCACTCTTTCTTTCATTTCCATTACTGTAGTTCTTTTTCATATCAGTGGACAATATAGAAGAACTATCGTCATTCCAAGAAGATTTTTTACCTCTACTAATAAAGGGAT
>L-chr1-136534
TGTGAAATTTTGGAAAAGTGT
>L-chr1-136695
GCACGAACTCCGAC
>L-chr1-136919
AAATCCGTCATTTCATATTTAAGTTTTCCAACAAGTGCTAGAAAACCTAGGGGTTGTTGAAATTGGTTAAACAAGGC
>L-chr1-137078
CTTATGGAGGTT
>L-chr1-137243
GGGTCCCTTGGAACCAAC
>L-chr1-137397
CATGCTT
>L-chr1-137870
ACATTGAGTTTCGTATTAGCAAGTTTAAATGCTAACAAATGAGCAAGACAAATGACCAGATATAAACGAGGGTTATATTCTTTCGTTTTATACTTTTTTATTTTTGGTATTTCATTTATCCTATACAGTAAATATACATAGGGCTAAGGAAGAAAAAAAAATCACGTCGAATATAAACCTAATTGTGTTCTATATTGCGGACATATATTTTTCGTAGATTGAAAAGTTCTTAAACGTAATTTTTTTGACGACCAGTGAAGAGGAATTGAATAAGTAGAACTTGGGCAATACTTATAACGGCAATGATAATGATAATCAATATAGAT
>L-chr1-138029
ACATCAGCTTCA
>L-chr1-138373
GTAATCACAGATCCATCAGGAGCAGTAATATCAAAATCAATCTCAAAATTACCACCGGTTAGAACTTGGTAACCCACAGCCAGGGAATCATCCTCAGTAACCATATCGTAGTACAGGCATTCTTTGCTGAATGCTGGTAAACTGATAGCAACTGGTGCATAACTGGAAGATGCAGCCACTGAATTGACCAACGCCAA
>L-chr1-138649
GAAATCACTGGAGATTTTGTTAGTTTTTCATTTTAACTAGTTCAAGTTTTGGCAGAATGTACTTTTTCGTGTTTCGGGACACGTCGCTGAAAAGGATTGAAATATAACCAAACGCCATCATGTAAGGTG
>L-chr1-138838
CTTGGCGGATCTGAAAAATAGGTAGTGATTTAAGGCTATATA
>L-chr1-139052
CATGTCGAGCCCTCACACTGTACATGATAATATACTAGTACCATGAAAACTAGTCGATAGATGATAA
>L-chr1-139573
ATCCGAAAAGGAAGACATCAATTAGTACGGGCGTGTGGTCTAGTGGTATGATTCTCGCTTTGGGCGACTTCCTGATTAAACAGGAAGACAAAGCATGCGAGAGGCCCTGGGTTCAATTCCCAGCTCGCCCCGAATAATTTTTTTTTGCCTATCTATAAAATTAAAGTAGCAGTACTTCAACCATTAGTGTTAGCGATAATCAAGAAGTGAAACTCTTTCTCTATTTTTTTTTTAATTGAAAAATTTCCTTTCTCTATAGCGTATAGAATATATGTTACATGTATATATATATATAAAGTAAAAACGTTCGGAAAATTCCTCATTATACCCAGATCATTAAAAGACATTTTCGTTATTATCAATTGCCGCACCAA
>L-chr1-139740
TCTTGCAACTCCTTCAACTT
>L-chr1-139919
TTCCAATTGGTTCTTGGAAGCAATTCTTTGAG
>L-chr1-140082
CGTTAGAGTCGACATC
>L-chr1-140371
GGAAAAGATCTCGAACTTCTTTGTTGAAATGGTAGAGTTTCTTGGAATCAACTTGGTCATGACACCACCAGCAGTTTCAATACCCAAGGATAATGGAGCGACATCCAACAACAATAGATCTTGAGTCTTGGAAGATTCGTCA
>L-chr1-140554
TCATCGACTTGAGATTTGTCCAATTTAGCATCTCTC
>L-chr1-140798
CTCTTGGCTCTTTCACAAGCGGTTCTTAATCTTCTCAAAGCTCTTTGGTTGGTAGACAAGTCCTTCTTGTTCTTTCTCTTGAATTCTTGGATGAAGT
>L-chr1-141021
TACCCTTCTTGTCCAAACCGTAAGCAATGGCAGCGGCGGTAGGTTCGTTAATAATACGCAAGACATTCAAACCAGC
>L-chr1-141359
GGTAAAGTTCTTGGTTTCACCCTTAAATTCAACTTGAATTTGAGGCTTACCGTCAACATCGATCAACTTGAATGGGAAGTGCTTCATGTCAGCCTGCACTTCTGGGTCGTTGAAGTTTCTACCGATCAAACGCTTAGCGTCGAAAACGGTATTCGAAGGATTCATAGCAGCTTGATTCTTAGCAGCATCAC
>L-chr1-141576
TATTATCTGTTATTTACTTGAATTTTTGTTTCTTGTAATACTTGATTACTTTTCTTTTGATGTGCTTATC
>L-chr1-142238
TTGGGTTCTTTCTCTCCCTTTTGCCGCCGATGGAACGTTCTGGAAAAAGAAGAATAATTTAATTACTTTCTCAACTAAAATCTGGAGAAAAAACGCAAATGACAGCTTCTAAACGTTCCGTGTGCTTTCTTTCTAGAATGTTCTGGAAAGTTTACAACAATCCACAAGAACGAAAATGCCGTTGACAATGATGAAACCATCATCCACACACCGCGCACACGTGCTTTATTTCTTTTTCTGAATTTTTTTTTTCCGCCATTTTCAACCAAGGAAATTTTTTTTCTTAGGGCTCAGAACCTGCAGGTGAAGAAGCGCTTTAGAAATCAAAGCACAACGTAACAATTTGTCGACAACCGAGCCTTTGAAGAAAAAATTTTTCACATTGTCGCCTCTAAATAAATAGTTTAAGGTTATCTACCCACTATATTTAGTTGGTTCTTTTTTTTTTCCTTCTACTCTTTATCTTTTTACCTCATGCTTTCTACCTTTCAGCACTGAAGAGTCCAACCGAATAT
>L-chr1-142425
TCCTATGGTTACATGTAAAGGGAAGTTAACTAATAATGAT
>L-chr1-142641
TTATCTGTTATTTTTTTTTCCTTTTTTGTTCAAAAAAAGAAAGACAGAGTCTAAAGATTGCATTACAAG
>L-chr1-143031
GGCCGATGAATTCGACTCTTTCCCAGCTGCCTCTGCTGCCGCTGCCGAAGAAGAAGAAGATGACGATGTCGATTTATTCGGTTCCGACGATGAAGAAGCTGACGCTGAAGCTGAAAAGTTGAAGGCTGAAAGAATTGCCGCATACAACGCTAAGAAGGCTGCTAAGCCAGCTAAGCCAGCTGCTAAGTCCATTGTCACTCTAGATGTCAAGCCATGGGATGATGAAACCAATTTGGAAGAAAT
>L-chr1-143771
TGAAGAAGACGAAGACCACGTCCAATCTACCGATATTGCTGCTATGCAAAAATTATAAAAGGCTTTTTTATAAACTTTTTATAATTAACATTAAAGCAAAAACAACATTGTAAAGATTAACAAATAAATGAAAAAAACAACGAAATAACTTAGGTTTTAGGCTAAAAAAAACAGAAGGAATTTTGAACGATAAACTTTTCGACTGCACACGAAACATTATTACTAATTTGTGTAACCACTATATAAGGAATCGTGTTTATTAATTGAATTTATTCCGGGAATATTCAAGTTATGTATATCTCTTTTCATATTCTTAAATACACATACTCATAATATCTTGTCGAAAATACGCGGTGTAGGGAGTTATGGTGGATAACTTTTTCACGATTAGAAGAAAAGGAAAATTTCATTATTCGTAGCTTAACATGGCAAAAACGAGAAAGACATATAATCAAAACGTGAGTTTCCTGTGGAAAAAAAAAAAAGGGAACCTCTGGTTACGATGATATACCTGCGTGAAAAAGGACAGTTATTACCAATACATACAAAGGCTTAATAAGTGTAAAATATATATCTGCCGAGACCATTACTCA
>L-chr1-143957
CACCTCCCCTGAACGAAGATGGTCCTAAAGGGGTAGCTT
>L-chr1-144137
TTTTTAATTATAATGAACATTTGCAGACAATCC
>L-chr1-144445
GGTAAAGTATCA
>L-chr1-144752
GTACTCACAACTACACATTTTGCCCTTATTTTATTATCGCCACACGTTTCTTTGATGTTTCAAGAAACTGTTGAACCCTCAGTACAAAATTCTCTAGTCGTGAATAGCTCTATTTCATGGACTCAAAACTGTTCCAGGGTTGCTTATTCCGTAAATAATA
>L-chr1-145090
TGGTCAGATATTACTTTAAGACATATTTTGAAAGGCGACTAC
>L-chr1-145616
CGCTTGATGTTGATCTTGCCGTCAAACTATGCCAAAAGTATAATTTGTTCGATTTATTAATATATATTTGGAACA
>L-chr1-145821
AATATCCACAAAACTTGTCTATATCACCAAGTGATAAATGCTCCAAAATACAAAGGGA
>L-chr1-145993
AATGCTCAATGAAGTGTTTGAAGCG
>L-chr1-146150
GCAACTAGTA
>L-chr1-146482
CAGAAAATTTTATACTGGAACTAAAAGAAAAAAATTTCAATAAAGTTCTTTTCCATATCTATAAAAGTGAAAATAAGTACGCCAGTGCGCTTTCACTTATTTTAGAAACTAAGGACATCGAAAAAGAATATAACACGGACATTGTATCCATAACCGACTACATACTCAAAAAATGCCCACCTGGA
>L-chr1-146695
ACTCAGCAAAAGTATTTGGATAAGCTTTTTTCTACGCCAAATATCAACAATAAGGTCGATAAGCGT
>L-chr1-147027
CGAGAAAAAATCGTGTTGGATATTATTGATTACATT
>L-chr1-147185
TTCTGTTCTTG
>L-chr1-147463
GAAAATTTCTGAGTGAAGGGTGGTCTATACACACCGACGACTGCGAAATCTGCGGGAAAAAAATATGGGGAGCTGGTCTGGACCCATTACTTTTTCTAGCTTGGGAAAATGTACAGCGCCACCAAGATATG
>L-chr1-147781
TTCTAAATATTTAATACAACTTTGGTTACATAAAAGTAAAATTTATACACCTCATTTCATTATGTAGATTCATATATAGAATACCAATTATGATTGACCCAATAGCCATCAAAATCAGTAGTTATTAATACTTGTCTTTCTAGGAGCCATTTGCATATTTCTGATATTTCA
>L-chr1-147999
AATGGTTTGCCCAGTGGAACTTTGACAGCAGACTTCCTTGCTGTATTCAATTTTGTCTGAGAATTGGCATA
>L-chr1-148163
CGGCTCTTGATTGATAA
>L-chr1-148320
TTTCCTTAGC
>L-chr1-148509
AGTAGAAGCGGAAATCTTTCTAGTGTAAGTTTTTTTTAAAGA
>L-chr1-149012
AGAGGTCCAAATATCAAGCAATTTGATAAGATCTAGTTCTTCAACATCCCTCAGTGAAATCTTTTCACTTTTAATGGCTAGAACGAGCATTTTTTTCCACTTATCGACATATGCCCTCCAACCACTATGACCCATTCTTACTCGCCGTGCCGTCCATTTCTTTTTTAGGTTATCTAAAGAATTATTAGGAAATAATTTTGTTATTTTGTCCCACATTATTTCATTTTTAATACTTTTAGTAACTACAACAGCTCTGATTAAAGCCTGAACACCATCTTTAGTGCCTGCATGATAGACAGTTTTGTCTTCTTTAGTATTTTCCACGACCACCGTTGTCCTACCAGCAGACACTTTTT
>L-chr1-149204
TATTTTTTTCCGTTTGGTCAAAGAAGTATATTTCCGTATCATGTA
>L-chr1-149387
AATCAACATCACCACGGACAGTCTTTTTATCTAATG
>L-chr1-149550
CCACCTTGCCTTTGAC
>L-chr1-149721
TTTGTTTTTATTCGGAGTTTTTTT
>L-chr1-149937
AAACCCTTTTGGAACGGATATTTCGTCTTCCGCATTTGTTAACTTTTGAAAGTTCTGAGCTGTGAACAG
>L-chr1-150243
TACAACATCCATAGTTGAAATTCCTTTAAGGCCAGACTTATCTGCAATGTCATAAGTCTGATTTTGAAGTGGATAAAATCGATTAAGAAGAACTTCATTCTTTACAGCATCCTCTTTCTCTTCCATAACAAGGCCTTGATTTTGTAATAAATCAGTCGC
>L-chr1-150449
TCTGATTTTAATGGCAGGATTCTTGGGTGATACTACAAGCACTTTCTTTAAGTACTCCT
>L-chr1-150654
TAATATTAATATAGGGATTACTATCCACCCCGTCATGGCTGAATTTTTTTAGCTTCAA
>L-chr1-150836
AACTTCGAGAAGTAGTTCAAATGCAGAATTTCCAA
>L-chr1-150992
TTTTCAATA
>L-chr1-151836
GCAAGAAGAAAGTTATATGTGTGACTGGTTGTTTATTTCACTTTCGCGACTGAAAGCGCCGCCCTTTATGATGCAAAAAACCAAGCGGTATTTGAAAATGCAGATTTGCAGAAATAAAAGAAATAAAAATAAAAATCTTATAATTTTACCAGCTTCAATAACTCGATTTGCATAAGTGTGCCTTAGTATGCTTATTATATTGACTTTGACATTGAACTTCAAAACCTTTTATGTAATGATTTAAGTCTTGTCACATGACATAATAATAAATAATTTTAAAAATATAAAATATTTTTAATAGTTTTTAAATATTTTACAGTTTATTTTTTAAATTTATTTATATGTTTTTGTTTTCCGAAGCAGTCAAAGTATTTTAATTTTCGGAGCTTTCATTTCAAGCGCCTTTTTTTTACACATAATACGATCAAGATAAATTATTATAGTGGTACAGAACTCTTAAGCACTAGGCGGTGGACCTTATTAGCTCAATCTTGAGTCAGTCCATGTATCGTTTTATAATACTTTTTTAAGCACTTTCTTTAATA
>L-chr1-152260
TAGTTATTCGAGTGATTGCCAAATATCATGTTCTACTTCGAAGACTTATAGCTAATTAATTTTTTCATAATGAAGGTGTCGTTAATTGTTCTGATTAGTAACATGAAACTCAAAAATCATCAAAAAAAGAAAAGCTAAATGTATACTTTTTTGTCTACATTAGTTACCTTTTATTACATGAGAAAGTTATTTTTCTTCTTTTTTTTTTTTTTTTTTTGAAACTTTTTCCTCTCGGAAAATAAAAGATATATTTACAAGTGAAAGCTTATTGTAATGT
>L-chr1-152435
GCACACAATAAACCAAGCCTTTTCTCTA
>L-chr1-152588
CTACTG
>L-chr1-152771
CAGAAATTGAAATAGAGGGTGTGATGTCATTGTTAC
>L-chr1-152970
CTTCAAATGCGTCAATGAATACGACTTTGGGAAGCATTGGTTCAAGAAAATA
>L-chr1-153264
GTCAGCTCCTAGTAAGAAAATAAGTAATACAGCTGCGGCATTGGTCTCACTATTAGATGAAAATGACAGTAAGAAGAATAATGCAGCTTCAGAACTTGCTAATCCATACTCCTCATATGTAAGCCAAATACGCAAACATAAGAGAGT
>L-chr1-153574
TACTGAGAATGCTTAT
>L-chr1-153833
AGTTCATCGAAAGGCTTTGTTTTTAATAGTGTTCAAAAGAAATCACGGTCCAATCTTTCACAAGAAAACGATAATGAAGGTAAACATATCAGCGCCTCAATTGATAACGACT
>L-chr1-154173
ACCGTATAGCCCAACTCAATACGTAAGTTTGTGTAAAATACCATTCCAAGATGATATTATTTAGTCATTTTTTTTCCACTTTCTCAAAAAGAAGGAATACCTTTAGCGGCTCTTATAAACTATAAATTTCTAGAAGATACATAAAAGGTTTTTAGTCTGATCATAAAATTTTTTGCTTAACAAAAAATTTGCC
>L-chr1-154394
GCCGATCTTGGAGTTTAGGACGTTAACCTTGGCATGTAGAATGTCAATAGTGGCTTTACCCTTAGAATCTAACT
>L-chr1-154555
GAACAACCAGGTGG
>L-chr1-154728
TTACGTTCAGCACCAGAAGTATAATA
>L-chr1-154995
CACATTTCTGCTGATGTGTTTTTTTTTTTCAACTTATTACGCGATTCGTTTTTTTTTTACGGTAACAGAATACAGAATAAATTCACGTACAAAAATAGAGAATATATAAAATAATAGGTT
>L-chr1-155150
TACGATTG
>L-chr1-155323
GACCCATTACATCTATCGCATGGTCT
>L-chr1-155487
GTAGCTACGATATTTGA
>L-chr1-155659
TGTTGGAACTTCAAAAGGTTGGCTA
>L-chr1-155813
ATAAGTA
>L-chr1-155969
TATACATCT
>L-chr1-156122
CAAAGT
>L-chr1-156320
AGCAATATGATGTTAGAGGTAATAACTTGCTTGTAGAACGGTTCACAATCC
>L-chr1-156485
TGGTAATTTCCTAATAAT
>L-chr1-156818
TCTCATATGTTACATAGATTAAATAGTACTTGAT
>L-chr1-156974
AAGTCATAT
>L-chr1-157253
ATTGATATTGTCAAGATGTATCTCCAATTTGGCCTTGCATTATTGGTGTCGCACTTCTCACATCTCCAAGTACCATCAGGCTGTTCCAGAACTTTCTTATTACAATTCTCATTAGAACAGGCAGGATATGCA
>L-chr1-157492
ATACCGGGTTCTTGCTTTAAAGTGATGAAGTTTGCGTTGCGGCCCTTGGAATCATACCAACCCTTTAAGGCATATGCCTCAGGAATTTCTGG
>L-chr1-157829
AAATTGAAATGGGTTTTCGGAACATTACTTTCATCGAAA
>L-chr1-157987
TCATTAAACGC
>L-chr1-158141
GATGGCA
>L-chr1-158301
TCTTCGTCTTTTA
>L-chr1-158462
TCACGCGAATGATA
>L-chr1-158641
TAAACGCCACCGGTGGGATTATCGTACCTTTG
>L-chr1-158915
GATAACATTTGTTCAAGTAAACCTTTATGTTAGTTCACGCGTCTTTTGTCGCCTCGTCTAATTTTTACGCGTGACATTTTTCCAAGCAGAGATATTTTATTGAGCAGCGAAGAAGAGTTAGAGAATA
>L-chr1-159089
TAGATCACATCAAACTTCTAAGGAAAT
>L-chr1-159405
GAGATGAGATTATGGAGGGAATAACATTAGAGCGGGGCGCCAAACTATCTAAAATTGTCAACGATCGTTTGAACAAGTCATTTGAATATCAGAGAAAGTTCAAAAAGGATGAACACATTGCAAAATTAAAGAAAATCGGTAGAATCAATGATAAAACCACAGCTGAAGA
>L-chr1-159596
TAAGCAGTACAGACAGGCAGGAAAAATGCAGACCTATTTCTTAT
>L-chr1-159752
TAATATCCA
>L-chr1-160096
CAGAATTTATGTATTTATAAGGTTTTTCAGAAGCATACATATGTGTAATACAATTTTTAAATTTGCATTGATATTTTGATGCATTCAGCGGGAAAGTAGTTGTTTATCACTAGACATATAATTATGTTTATTTATATTTAGTGGGAGCAAAACAGTTTATTGAATGTTTACCAGAACCGAAAAAAAAGCTCTTCTAA
>L-chr1-160287
CGTCTTTTTACATCATATATGATAATATGCTAGCAGTTTTAATA
>L-chr1-160446
CTATATTTCTAC
>L-chr1-160699
ATATACTAGTAATGTAAATACTAGTTAGTAGATGATAGTTGATTTCTATTCCAACATACCACCCATAATGTAATAGATCTAATGAATCCATTTGTTAGTTAATAGT
>L-chr1-160908
TCATTTGTAGACTTAATTATACTGATCGTTGATCTACTATCAGTAAGTAAGCCTTTAATAAT
>L-chr1-161126
TAAATATATGTTGCCAATTTGTGATTTATAATACGGTTGGTTGCCATACGAAGCATCACTTATTGCGACTA
>L-chr1-161310
ATAGTAAGTCAAATCTAAATTTATATCCAACATATGA
>L-chr1-161675
GGGTAATTTTTCTGTCAAGGATTTTTCCATACCTAATTTCATGTATTTACCTCTTTGATATTTGATTTCTAAGCCAAGTATGTCGTACTGAATTTCGTTATCACTTTCACCCAGATTTATTATCTTTGTATCGTATTGTTTCTTGAGTGTTGTTATGATTTTCTTATTTGCATTTAAGTCTTTGCTGAACAATATCATATCATCAACGAATAAGCAAA
>L-chr1-161922
TATCATTCATTCCTAAATGTGGTGGAGGTCTTATGTATAATTCTTCTTTGATGTCTGCATACAAATATGCCGAAGATATGTCTAATTGTGTAATATAGTA
>L-chr1-162224
GAAGATAAACATTGAGTTTATTACTCTTTTAGGGTCTATTTCTTTTCTGTCATAATATTTGTCAGTGTCCCAAGTATTCATTTTCAATAGTTGGTTGACTTCTTTGTGGTATGCCTCGATATATTTTTCTTTTTCTTTAATATCTTTATTATAGG
>L-chr1-162426
TAATTTCAGTTTCATTATCTTCTAATGATCTTTTCTTACTGTTGATAGTAGTATA
>L-chr1-162625
ATTCTGTTCAGAAACAGTAGTTGGCGTTTTGATAGGAACAATATTGTGCGAT
>L-chr1-162780
TCACTGTA
>L-chr1-163008
AGATCTCTTCTTTGATGGAAGAATATTAGATTCAGATATGTTGGGGTCAACTTCTCTGGGTGCGCGAATATTGGTTTTAGA
>L-chr1-163342
TCTTTAAGGATGGAAGATAGATGATATATCCATAAGAG
>L-chr1-163521
TTTTTGCTTTTAGGTGAAGCTAGTGAATTTCT
>L-chr1-163797
TGGAGTTATACCATTTTTTTCAAGGAATTTATGGAGAGTTCTGTTAGTATACTCAGAACCACGGTCCATTTGTATAACCAAGACACTGGCCTGAAACTGGTTTTTAATAAAAGCTAGTATCGTAGTAAA
>L-chr1-164012
AAAGGGTTCGTATGAATTTTGGTATTTTAGTCGTGAACCTTTGATATGTCTGTGTTTGGTGCTTTTGC
>L-chr1-164474
ATATTTCTTTTTTGA
>L-chr1-164650
GTAAGTTTCTGGCCTAAGATGAAGGTCGT
>L-chr1-164823
CTTTGGGTTTGGTTGTATTCGTATAG
>L-chr1-165026
AAAAATTTATATTCGCCAGATAGACCTCTCATAATTAATTGGCATGCGACCTTGTT
>L-chr1-165212
AATACTTTTGGAAAGAATTTTCATGATATCCGTATAATC
>L-chr1-165401
GTTTTGTAAAAATTTGATGTATGTTTTAACCCAATTTGGAAA
>L-chr1-165721
ATTCTGTGGTGAATGTGACTGAGCAG
>L-chr1-166034
CCTTAGAAGTAACCGAAGCACAGGCGCTACCATGAGAAATGGGTGAATGTTGAGATAATTGTTGGGATTCCATTGTTGATAAAGGCTATAATATTAGGTATACAGAATATACTAGAAGTTCTCCTCGAGGATATAGGAATCCTCAAAATGGAATCTATATTTCTAC
>L-chr1-166454
ATATACTAGTAATGTAAATACTAGTTAGTAGATGATAGTTGATTTCTATTCCAACAGGTTCTTATTTTCAACAATGTAATTGATGGCCTTAAATCTCTACTACATCATAAAGCTTCTAAGCACTTACCATTCCTTCATAAGTCTAGTATTGTAATGAGTTGGGCACATGGCGCAGTTGGTAGCGCGCTTCCCTTGCAAGGAAGAGGTCATCGGTTCGATTCCGGTTGCGTCCAAATTTTTTTGTTAATCCAACACAATTGAATTCGTGAATAG
>L-chr1-166623
CTTTTCATTATCATAATCTGAA
>L-chr1-166826
AGTTCGTTGGATGAGAAAAAGACCAGGCTTTATTGTAAGGACAATATCATTTACGA
>L-chr1-167025
CTTGCTGATGATACCGCCCTTTGTTCATCCATATAAAAATCTTCTTCAGATG
>L-chr1-167339
AATTGTTGAAAGGGAATTT
>L-chr1-167654
TTACTCGATGATGTCTTAGGCTCACTTTCGTTTTTGTTGTCTTGTCTCCGAACTTTTTTCACATTTAGTGGTGTATTCAAAGATGTACTAAAGGAGACGTCGCTCACTACATCGCTCGTATCATCATCCTGGAATTTGGCAAAATTTAACTTCGCTTCAGTGTATTCG
>L-chr1-167959
TTTTTCCA
>L-chr1-168152
ACAATGTGAAGAATCATGGCCATTGAACGCATATAAAGCATATAGT
>L-chr1-168477
TCCTCCGAGATGGCGTATTTCAAGCCATCACTAAAATCGTCAACGTCAGGGTTCATTGTATTATTCACTGAAAAATGCACCTCATCCTTATCGGCGCTATCCACGGAATCAGTTTCGATCTCTTGTAGCCTTCTTTCCAAATTGTCCTCAAATTCAGAATCCGAATAATCATATGAGT
>L-chr1-168789
TTAGGGTTGGATCAT
>L-chr1-168973
TCATTCTCTTACCAAGCAGAGAATGTTATCTAAAAAC
>L-chr1-169138
CTTGATCCATGTAGCCAT
>L-chr1-169433
TATAGACATACATATATATATATATACATTCTATATATTCTTACCCAGATTCTTTGAGGTAAGACGGTTGGGTTTTATCTTTTGCAGTTGGTACTATTAAGAACAATCGAATCATAAGCATTGCTTACAAAGAATACACATACGAAAT
>L-chr1-169612
GGAAAACAGCATTCCTGAAAAGGGGATCCTAT
>L-chr1-169908
CTCTATTGGTTCACAAACATAAACTAATTCCATTGGAAGTAATTGTCAGAGGCTACATCACCGGATCTGCTTGGAAAGAGTACGTAAAAACAGGTACTGTGCATGGTTTGAAACAACCTCAAGGACTTAAAGAATCTCAAGAGTTCCCA
>L-chr1-170125
TATGCTAAGGAGAAGGGCATCATCATCGCAGACACTAAATTCGAATTCGGTATTGACGAAAAGACCAATG
>L-chr1-170487
GCGTCAAAATGCCCCAAGACATTGTCGACAGGACAAGGGCCAAATATATAGAGGCTTATGAAACATTGACAGGGTCTAAATGGTCTCACTAACGTGATTTACATATACTACAAGTCGCCAGTGTAACTCCTCACTGAATATGATTCATACATACCCGTATGTATTAATGTATAAATGTTCTCAGAGCAAATTTTATCGATATCTTGTTTGCCAGT
>L-chr1-170664
ATTCAATAGCTTGCTTCTCGAGGATTTTTT
>L-chr1-170872
GTATTATGGCATTAAGCCCTCTAGAGTAATACTCAGGGACGGTGTCACATTTCCCGTTTTT
>L-chr1-171043
TGTACCGACGTATGTTGTGGCAAA
>L-chr1-171347
TTGTTCATTAATATTGTAATCGCTATCATCATAGCTTAAGAATATATTTCCTGGTTTCAGATCACGATGGATAACGATGTTTTTGCCTTTTACCGGTGGTTTCATCCGGTCATATATTGTGGTCAAAGTTGGCAATTCAACACCATAATGACATTTA
>L-chr1-171532
TCGAAGTCCCAGTTATAAAATTCTACAATATTTTCATG
>L-chr1-171690
AATTTCTTCGA
>L-chr1-171955
GCTCTTTTCATGTTATATGATTTGATATTCTTTTGAAAAGTCGCTTTTATTTACGTTTAACCTAATTAGGAAACGTAATGAAAAAATTCAGAAACCTTAAAAAAAAAACTTGGCTGTA
>L-chr1-172287
AAAAGCATATATAGATATGCTTTTTTATCATTACTGGCCTCTTTAAATTCAAAAACTTTTCTGATCTCTTTTCCAAACAGATGCGTTTTCAGTATTGGAAGGTTCACAATTCTATATATAGTGTTAATGTAATGCTGTATTATTCTCTATATATGTATGTATGCACATGCAATTCCTACATTATG
>L-chr1-172518
GGATATCCTCACATAGCTGACAGATCAAAACTGAGTCCCCCCCAACTTGATTTGAATTCCTTTTTGGACATCCGTTGTTCCAGT
>L-chr1-172695
GCTTTATGAATTTCAATAGATCGATTTGAA
>L-chr1-172853
CATCGTCATTC
>L-chr1-173047
CAGTTCAGTATGATCTCCAGTCCACTTATGGAGGTGTTATTCTTTTT
>L-chr1-173375
GGTAAAGAAACCCTCCGGTAATTCAATTAGT
>L-chr1-173663
GAGGAGGATAACGGTAGAGAGGAAGAAGAAGGAATAGCGGACTTGTGTATTTTATCGTCATTCGTGGTTATCATATAGTTTATTGATTTGAAGACTACGTAAGTAATTTGAGGACTGATTAAAATTTTCTTTTTTAGCTTA
>L-chr1-173939
GCTGTGGATGTTAAATCGTAGAACCTATAGACGAGTTCTAAAATATACTTTGGGGTTTTCAGCGATGCAAAATTCGGAGGATACATTATTCCACATTCAATTAAAGTCTGAGGGTAGTCGATGACGAAC
>L-chr1-174120
GACAGACACTCGATAATTGTATCAGCGATGTTCT
>L-chr1-174296
TGAATTTAGAGGGTGATATATTTAGTTTC
>L-chr1-174465
TTCACAAAGCATTTAGATAAGA
>L-chr1-174770
CGCCTTGATG
>L-chr1-175127
ATGTTTATTAATGGCTTTGTAAACTACCCCGTAAGAACCCCTCCCAATGACCTGCTTC
>L-chr1-175328
GAAGATATACCTTTTGTGAGGCAGATCTCCCGTATACAAAAATAACAGCAAGAA
>L-chr1-175529
ATTACATTACAGTAGTTCGCCGCTAGATGACAAACGACATCCTTACCGATATGA
>L-chr1-175860
GAATTTTTTTCTATTTCCAATAGTATATTTGTACAA
>L-chr1-176364
CTTTATAAGGAACTCAAAATAACCCATATGGACAGTTTCAGAAGGCCAAATAACGATCAAGGACATTCACTCATGTTTTTCAAAGGCGAAGAGTGTAAAATTTTCTTCTATATAGTTCGAATATTTTATCTTATAAATTTCAGTCGTCATTTTCCACATTCGAACTCAAATAATGATAAAGAACGCTGCAGTAATGGCTTAAAAAAACATACTTTATAACCCATTATCTCTTACGTGTAATTTAAAATTGTTTATAGTACTATTTGGTTATGCTTGTATGCCTCTATTATTTACTTGATCTTTTTATGTTTTCTTATGATTGAATTATTTATATTCTAAATTCCTCACGAATTTATA
>L-chr1-176739
TACTAAGGGAATAGGCCGTTATTTCCGTAAAGGATGGTTTAATAATAAGAAATTTATAATATTAATAATACATATATACAAAAATTTATATTTATATACATGCGCCTAACTATTCATACTATTAATTTCATATTATTAAGCTTTTTTTTTTTCATTTATCATTTTTTTTCGTAACCTCTCATACCTGTACAGGTTTCATTCGTAAAGCAGGGACTCTAGTTTGCGATA
>L-chr1-176928
TCTGCAATTTCAACTGGATAAGTTTCAGTTGGGTGAGCAGCT
>L-chr1-177222
ATTGAAGTTAATTTGACCATTGTATTTGTTGTTTTTTGGGTTATTGCTTAGTGATGATATAGGCTTAACTGGAAGGAAAAGAACAGAGAAATGTCTCAAACAAAGCTGATCAAGCCGCTGTATTTATATGAAACTTGAACAACTACA
>L-chr1-177398
CCTTTCATATGTTCCATAGCACAAGAATG
>L-chr1-177586
AAATTAGAAACAATGAAAAATTAAGTGTGAGCTCTTAGAGT
>L-chr1-177784
CTTGTACATAAATGACGACTGGGGCATCAATTGAATCGGGTTACATTGTGC
>L-chr1-178065
AATCTAAGATTAATCTTGCGCCTTGAAACCACTAGAAATGAAAGGAATTGGTGAAAAAATAATCGCGCAATAGATGACATGGAACGACAGAAGTCTTGTATTGTGCACGAATCCGCAATATTCAAAGCCGAAGT
>L-chr1-178220
TGTATTAA
>L-chr1-178402
ATCACCTTTTGACACATAACATAGCAATAAAGTAA
>L-chr1-178565
GAATCATTTAATTTCA
>L-chr1-178764
GTTGCAATTACAGGACATTGATTATTTAATCCTGCTCTCAACATGTTCAATA
>L-chr1-179078
TCCACGGGGGATCAAATCAACTTCTTATAGCGTATGACCTCTTTTACATTGTTTAATGATGTTAAGATTGCGATATTATAGTCAGTTAAGTTACTCAAACGCACAGATTTAATAGAAAACTGCGTCTTCGTTGCCTAGTCGATCATAATAAATTCGCAGATTATTTC
>L-chr1-179348
GCAGTTGCAAATATTGCAAACACATCTAAAGCGTACCCACAATTTATGACTTCCTGGAGCCCAGAACAGCCCAAAAAAAAAAAGATGCGTTCTTTTTATACCAATATATTAGATACGTAAACT
>L-chr1-179561
GAACACTGATGAACGGCTGTGTATTCGCTGTATCCCACTGTACATCAGGATATTTTCCCTTTATGA
>L-chr1-179902
ATCGTCAAGACAAAAAGGAGGAAATTGATCATTATATACTTG
>L-chr1-180081
GTGTTTTTTTTAAATAAGATTGCATGTTTAAC
>L-chr1-180267
TAGCGCCCCCAGATGAAAGTATATATCGTAACAAGGATG
>L-chr1-180447
TACCTGTGTATTTTTGGATATAAGAGTGTTTCT
>L-chr1-180624
TACGCCAGCGCATTTAAACTATGATCACGG
>L-chr1-180969
TAAACAATAACGATGTTGTATAGCTAAGAGGACGACCAGACAAAAAGTTAT
>L-chr1-181361
TTATATAACCATGTGTTTGAATTAGCGATCAGCTAATAACAAGTCAGTGTCCAAATAGTTAAAACATTGTGACCCAAATATCACAAATAAGTGGTTGTTTGGCCGAGCGGTCTAAGGCGCCTGATTCAAGAAATATCTTGACCGCAGTGAACTGTGGGAATACTCAGGTATCGTAAGATGCAAGAGTTCGAATCTCTTAGCAACCATTATTTTTTCTTTTTCCTCCTATACTTCATAATCTACGT
>L-chr1-181556
CAAGTAGACTTGGAAAATACAACGAGAACACTTTCCTGATTCTGCATC
>L-chr1-181719
GCTTCACAGAATTTGA
>L-chr1-181874
AGATATGC
>L-chr1-182050
TTTTTATATATACTCTACCAAACGAGATG
>L-chr1-182211
TCAATTAGGTCGTG
>L-chr1-182395
TTTGGTTATGTCTGTCGGCCTGCTATTTAGAGACATT
>L-chr1-182748
ATGAGTATGCTTTGAAGAGGTGAAATATCATCAGTAAAAAAAAATAACGACAACTGCAGGACTCGAACCTGCGCGGGCAAAGCCCAAAAGATTTCTAATCTTTCGCCTTAACCACTCGGCCAAGTTGCCAAAATTGTATGTTATTTGTTGTATCTCAAAATGAGATATGTCAGTATGACAATACGTCACCCTGAACGTTCATAAAA
>L-chr1-182908
TATAATATATAAG
>L-chr1-183251
AATTATAAGAAAAAGGATTGCGTTGCATCACAACTGTAAACCATTAATTAAAAAGAGCAATTGCTATTTAGATTTGTTGCTGAGAATTGGCTAAAAAATCTGATAATTGTAGGACTTCTATTATTGCTAGGGGCAATGTGTTGGAATGCAATTCTGTTGGAATAAAAATCCACTATCGTCTATCAACTAATAGTTA
>L-chr1-183427
GATTGGTATATAGAAATATAGACTCCATT
>L-chr1-183686
ATCTCACTCATGATCATAATGGCCCTGTAAAAGGCTCGCACTATTATTATTATATCTTCACTATATATTATTTCGGAGGCTGTACCTATCAGTGAAAAAACGCCTCTAAAAA
>L-chr1-183877
CAACATGCAAACCCCTTCAGAAAATACCGACGTCAAGTTGGATA
>L-chr1-184159
TATTGATTACGTTTTTTCATGATATCAAAGGTATCCTTGTGTTTTTAGTGATTTCTCTTATCCTCTCTATTATCATTTTATTGATCGGTATAACTGCCTTCGTGTCTGAGACCTTGAATAAGGGTTTCATAATTA
>L-chr1-184441
TTTTCAAAAGCCTTATCAAACAGACAAGGTCGAATGCACATTTGAGTTCACCAACGAACGGTGCAGAGAATACGCAGTCAAACACACCAGCAAAAGAGGTTTCAAATGAGATGGTAAAACCTTATATCTTTAGTT
>L-chr1-184619
GTACGAGCATCATTAACTTCAAGAACATTAC
>L-chr1-184880
GTCATCACAATAGATCAGCCGGGACGCTTTTCGATCACATCGAATCCCTTCGGGACGTTGCAACAATACGTGAAAAATGCCTCAAAAATAATAAATACAATGGTGAACAACGTT
>L-chr1-185059
CGAAGAGAATGTAGCTCTTCCCGAAGACACAT
>L-chr1-185374
CAATATCTATTCATGAAGA
>L-chr1-185529
AGACTTCA
>L-chr1-185702
TTATTCACCAAGTATACTTACTTTTC
>L-chr1-185915
GTCAGTTTTTGTCACATTCTATTGTTGCGCTTCGCATAATGCAGCCAAGAAAATCCAAACAATAGA
>L-chr1-186116
ATTAGACTGGATGTGTTGAGTGGAGATGGTGCCAATTTAGTTGAGGGAAATGTG
>L-chr1-186280
CCTTCTATCCTCTTTTT
>L-chr1-186471
CCTTACTACTTTTATTGCGAAGAAGATTGCCACCGTCTTTTTCT
>L-chr1-186626
TCTCAAGT
>L-chr1-186811
GTGGGAAACAGATATGTAGCACACAAAACGGCATGATT
>L-chr1-187003
AAAAATGCCTCCGAAGTAAAAAGCAGGTGATGAAAAGTTTCAATT
>L-chr1-187328
ATTTAATTGAGAAAAATGTGGCTCTTCCCAAGGACATATTCGGTTCGTACTTAAGTTATTGGATATATGAAGTTACTCGTCATAAAGCGGCAGTAATTTTGCTCGTACTTATTGTGACTTCAATTTTATTATTAGTGTTTTTTTATAATACGGAATTTTGCGTTGCCTTTGAGATACT
>L-chr1-187590
ATACAAGATGAACCAGTATTTATTTGATCATGGGCTATGGGATACTCCCTACTACTTTTACCGTGATGAAGATTGCCACCGTTATTTTCTAAGTCTTATTAAGGGAAGAACTTTC
>L-chr1-187911
GAACAACAATTTCAAAAGGAATATTGGCGACAAGAGTATCCTGGTGTCGATGAGTTTTTTTAGACAGAAGACGGGAGACACTAGCACACAACTTTACCAGGCAAGGTATTTGACGCTAGCATGTGTCCAATTCAGTGTCATTTATGATTTTTTGTAGTAGGATATAAATATATA
>L-chr1-188080
AGATGAAAAACAATCGTAAAAG
>L-chr1-188263
TAGTGCACATTTAATTGAGAAAAATGTGGCTCTTCC
>L-chr1-188460
AATATTTGCTTTTACTTCTCTTGTAGGTTTGTTAATAATATTAAGTGATG
>L-chr1-188652
CTCCGTATTACTTTTACAGCGATGAGGATTGCTACCGTTATTTTC
>L-chr1-188866
AGATCGAACGACAAGCTCAGGAAAATTACTGGCGAAGGCGGCATCCCAATATCGATGCGCTTCTTAA
>L-chr1-189030
TTCATTGCCTACCTATT
>L-chr1-189215
GTATGTCGGTGATCGAGATTTCCAAGCAAGCTTTTAGT
>L-chr1-189405
TAATTGTCAAGAAAATCTAAGGTATTAATAAATAAATAATACT
>L-chr1-189905
TTTTACCGTGATGAAGATTGGCATCGTTACTTTCTAAACGTAGGACGTGCGGAAT
>L-chr1-190065
AGCACAACATCAG
>L-chr1-190503
AACCACACGACAATAACCACACCCGCCCACCCCTCCTTTCCGTATACAATGCCAAACTTAAAGAGACTACCCATCCCGCCACTGCAGGACACGCTCAACCGCTACCTGGCACGCGTGGAACCCCTGCAGGACGAGCGCCAAAACCGCCGTACGCGCCGCACTGTGCTCTCCGCAGAAAACCTGGACGCATTGAACACGCTGCACGAGCGGCTGCTAGAATACGACGCACGGCTCGCGGAAAGCAACCCAGAGTCCTCATACATCGAGCAGTTCTGGTATGACGCGTACTTG
>L-chr1-190801
TCTATTCTCAAGTTCATCCGCCAGATTCGCCACGGCACACTCCGCACAGACACTGTGCGCGGCAAAACGCCGCTGTCGATGGACCAGTATGAGCGGCTATTCGGCTCCAGTAGAATCCCTCCGGGTCCCGGCGAGCCCTCTTGCCACTTGC
>L-chr1-191013
CCGCCGGAAGCGGATCCGCGCCCTTTGGCGTGTTCACCACAGAGTCGCGCCGGGTGTGGTCCAAC
>L-chr1-191175
ACTTCTACCATCAAT
>L-chr1-191411
CTGCGGCTCGCCACAGACATCTACACAGACTCGATCCTGAGCTTCGCACGCGGTGTCACCAAGAACGTCGTCGACATCTTTAGCGACGA
>L-chr1-191616
GCAATACGAGTTTGTTAATCTTGACTTCTCCAACTACGGCGCGTCCCATATCAAGACA
>L-chr1-191792
GGCCAATCGAAGCTCTTTGTCAAGTCACT
>L-chr1-191950
CAAGGACAAGT
>L-chr1-192134
GAGACCACTCCGTCTCTGTGGTGGTGTCCTCAAGGCA
>L-chr1-192306
GTTGTCCGGCTACGATTACTTCGAC
>L-chr1-192625
CTATAATAGCAGCGACTGTAATTTAATCTCATCCCGTCGTTTGGATTACCTCTTTTACTCGCCGAGCGAACGTGCACCAAAAAGGGAAAGGAAAAAAAGAAAAAAAAAGGAAAAAGGAAACTCAAAACTTGGATAAATAGAAGCACTCAAACTAAATTAAACTGCCAAAAAA
>L-chr1-192786
CCCCAACCTACAAG
>L-chr1-193006
TTCTAAACATCCATCTTGATCTAAACGAACGGGACTCCAACGGCAACACCCCATTGCACATCGCCGCCTACCA
>L-chr1-193306
AGAGACCGCCCAGGAATTCAGAACAGCTTTTAACAACAGGGACTTCGGCCACCTAGAATCTATCCTCTCCAGCCCTCGAAACGCAGAACTGCTCGACATCAACGGTATGGACCCGGAGACTGGCGATACCGTTCTGCACGAATTCGTCAAGAA
>L-chr1-193577
ACTGAAAAAACTATTGGAAAGGGCCACCAGGGAGCAAAGTGTCATCGACGTCACAAACAACAACTTGCACGAGGCCCCCACTTACAAAGGCTACCTGAAAAAATGGACCAACTTCGCTCAAGGC
>L-chr1-193757
ATTATCGGCGGTAACAACGGTGTTATCAGGTGG
>L-chr1-194090
GTGTCCAATAAAGAAAACTTGCATGCAACTTCAAAACGGTTGACCAAGAGCCCGCATCTGTCCAAATCCACACTGACACAAAACGATCACGATAATGACGATGACAGCACTAACAACAACAACAACAAAAGTAATAATGATTATGACGATAATAATAATAATAATAATAATGACGATGATGATTAT
>L-chr1-194368
GAGGGTTACTCTGAGGACGATTCTGATGACGACGGTAACTCCTCTTACACAATGGAAAACGGCGGTGAAAACGATGGCGACGAAGATCTAAATGCCATTTATGGTCCCTATATTCAAAAACTACACATGCT
>L-chr1-194733
AAAAAAAATTGAACAATCAACCACAGGTTGAAACTGAGGCTAATGAAGAATCCGATGATGCAAATT
>L-chr1-195196
CCAGTGAGAACCAAACTGGCTTTAGACGAAGATAATCGTCCCAAGATTGGTCTCTGGTCTGTTTTAAAGTCTATGGTCGGTCAAGACTTAACCAAACTAACTCTACCGGTATCGTTCAATGAGCCAACATCCTTACTACAGAGAGTATCTGAAGATATTGAGTA
>L-chr1-195379
TGCCAGAACTGATGGTCAGTACCGATTCTTCACCGA
>L-chr1-195563
TGATCATAATATTAGTGTTCCCGAGGAAACTTATTCC
>L-chr1-195841
TATGAAGTCAGAGGTGAAGTATTCAACAAGGACGATAAAAAATTATGGGTTCTTGGTGGGCATTGGAATGATTCCATTTACGGGAAAAAAGTAACTGCTAGAGGCGGAGAACTGACATTAGACAGAATAAA
>L-chr1-196039
AGCACCCACAGATAGTCGTTTAAGGCCCGATCAAAGGGCTATGGAAAATGG
>L-chr1-196427
TATTTAATTATATAGTATGAAGTATTCATAACTTCTTGAGGCATCAATACATCATATTCCATGAGCTGCGTGGCATTCATACTCATTGATTTAA
>L-chr1-196620
GATACCAAACAGATATTACTCTGCATAGAATTCAAAATATTATCCA
>L-chr1-196831
CATTTGCGAAAAAAAGAATATCTCAAAATTTTCTCGATCACGTACAACATCGTAGTATTTAAAG
>L-chr1-197143
AACTCTGTTACTATCAAAAAACATTGAGCCCAAGAATGGAATAAAATTTTCACTACACCTCGGACATGGATTTGTACATGTCCTATTATCCTGTAATTTTGACATATACTGATATGGACCTCTTGTTTCGTATAAATCGCTATTTATTTCCCCAGATAACTAAAG
>L-chr1-197314
ATGAAAAGTCTTCGGAAGATCAAC
>L-chr1-197662
TAGGGAAAACAGAAAGGCCGTTACAGTTTTTTAAAAATATCAATATCAAGAGAAAGAACTAGGGATATTGCAAAATCAAAACTTCTGATATTTGGTTTTACGTGAAAATTACCAACACTTAAACGTTAAAATTTCAAACTATCTACTGAAATATAAATTTTCAGTCAAAGAGATGAAACGATTATTTTCTTGAGTAATTCG
>L-chr1-197837
AGTAGTAACATACAACATGGTTTCCATG
>L-chr1-198046
TTGACTTATCTTTTTCGAAAGCTCTATCATATGGCTTTGAGTAATAAGGTGAGATTTTTTTG
>L-chr1-198213
GAGAAAAACGTCAGTATAAC
>L-chr1-198446
GAATATATACTTTAAGAGTGTAACCATACCAGTAATTGGGTTCCAAACAAGTTTGTGAGGCGCGTGTGCTGAAAGTAAAAAAAACT
>L-chr1-198803
AAGCAGCCTTCTGCTACGACTTCTTCTGAGACACTCGGTTTCGCGCGGGCACTTCTGCCCACCAAAAAAGTTTATTTTCCGGAAAGCTTATTTCTAAATAAACTTCTGAGGAATTTTTTTTCCGCAAATTTCCATGCAACGTCGAACTCTCAAATTCTCACGAGATTATTTGACTTGCTTTCCTTTCCCCCTTTTTCCACGCACTACGTC
>L-chr1-198963
AAGCCCCTTTTAT
>L-chr1-199141
TTATGAGGGAATTTTATATATCAAATTGATT
>L-chr1-199367
TAGGTTAGTAATAACAATGTGCAAATAAAAAACTATCTTACAGGCAATTATTTTGTGGCAAAGCAAGGTCCATGTTTTC
>L-chr1-199668
ATTAGCACCCCATGGATGGTCGTTTAAGGCCTGAAGAGTTATGGAGCATTGTGAATAAAATAAAAAATTACTTAGGAAAAGCATCGTGTTGAAGTAAAGCAAAGAGCAGCAAAAAATAAATGGAGTAAATATGAGAGAAATACAGATCAGAATG
>L-chr1-200383
TCATATATAGATGTAGTAGAGTTGAGATATTCTGAATCGGAAGTACGATATTTCAATTCCTATATTGCAAAAATTTATATATTTGGAGCTTCTTGAAAGAAAAAGTGTCCAACATCCTGCATGAAGTTTGATCACTTTAGCTGGTCCCATTCGAAGAACCTTTTTTTTTTTTTTTTTTTTTGAGATTCTTCATATTCTGTTATTAAATTTTTAGACTTTAATTTTTACTTTCTATGTAACGTTCACTCTTACCCTAAATATTAAACTATTTGATAAAATATTACACTGAAAGGTGTTACAACTTTTCCTAGACCAACCTTAATATAAACGTTACGATATAAAATAAACAGTAATTTTAAGATTCCATTGTTGAATGTGACACGTAACTCTAGGCCATACCTGGTTTAGTATTTTTTAAAAGAACTCTTGCTACAGCATATTTTACGTTTGCATAAAAATAAAAGAAAAGCTTCCTTATGAAACACTGGTTAAGAAAAGAAAATGGAGTGGTTACATACTCCAAAATAAATTACTCTTAATATCTGTTTATCCAATGAGGAGCAGATCT
>L-chr1-200580
AATGCTGTATGATGTTGAGCGGAAGATTGTATAAAAATGTCCTTTTCTAA
>L-chr1-200740
TTCAAACATTATG
>L-chr1-200999
ATTTTTCCCTAATTTTCCAAGAGGAACCTCCATAAAATAATGCAGAAAAACATTTGTTTGATCTATTTTAAAAGGCATATCGCATGTTATAGTGAATCTGAAGATTGCTTCT
>L-chr1-201296
GTTCTGATTCTCTCCTTGGTAGTTTTTTCCTTTGGTGATTTCGGATTCATAATGAAAATGTTTCGTATATTCTATGACTAAAGTTGTTATTGTTGTAAGTATTTCTGCTTCCTCTTGCAACAATTCCGCTCCCACTTATAATGCACCGAG
>L-chr1-201474
ATATTAACCATCGTTTTCAATCAACGCAACT
>L-chr1-201830
AATATGAACCAAAATTTTTTGGCTTTTATTTTCAATGCAATCATTATCTGCCTATACAGGAAACGCTTTATTTGGCTCAATAATATGATCATGTTTGTCTGAAGTTGGCAATAAAAGAAACTAAGAAGAGCCACTAAACTTATTTTATGATATGGGAAACACAGAAAACACTCCAAAAATTTTGGTACAAGAACCTGAAAATAGAACAA
>L-chr1-201992
CCAATTTTGTACAAG
>L-chr1-202148
AGTGGGATT
>L-chr1-202314
GTTTAAAATCTTTCGTATC
>L-chr1-202467
ACGCGA
>L-chr1-202823
TTTATGCAAGAGAACATTCGACTAGATGTCCAGTTAAGTGTGCGTCACTTTTCCTACGGTGCCTCGCACATGAATGTTATCCGGCGCACGATACTTATCACCGAAAAACCTTATTCTACGGAAAACCTTATTTACATTAAAGTTGGAAAAATTTCCTCTTTTTCCTAATAAGGTGGAGCTTTTGGCTTCCAGTATGCTTTCACGGAATT
>L-chr1-203177
GGCTTGTTAAAGTCTGAAATTGTTGAAAGGCACTCAAAAAGATAAATCAACAATC
>L-chr1-203486
TGCCTACATATTTATTCGGAAGGCATGATGTCGAAAATTTTTGAGCTTATAAAAGGAACATATTTCACTCTTGCTCGTTGATGTAAGCTCTCTTCCGGGTTCTTATTTTTAATTCTTGTCACCAGTAAACAGAACATCCAAAAATGACAATGCCTCATCGCT
>L-chr1-203715
ATGCAGCATATATGGCTTATGGATATGCCTCAAAAACCAAACTAGGTTCTGTCGGAGGACAAACTGATATCTCGATTGATTA
>L-chr1-204093
CCCAACAAACGTAACCCTAGAAATGACAGGTTATTTTTTACCACCACAGACGGGTTCTTACACATTCAAGTTTGCTACAGTTGACGACTCTGCAATTCTATCAGTAGGTGGTGCAACCGCGTTCAACTGTTGTGCTCAACAGCAACCGCCGATCACATCAACGAACTTTACCATTGACGGTATCAAGCCATGGGGTGGAAGTTTGCCACCTAATATCGAAGGAACCGTCTA
>L-chr1-204301
AAGTCAATCTAACTGTACTGTCCCTGACCCTTCAAATTATGCTGTCAGTACCACTACAACT
>L-chr1-204573
TGGAACAGCACTTTTACCTCTACTTCTACCGAATTGACCACAGTCACTGGCACCAATGGTGTACGAACTGACGAAACCATCATTGTAATCAGAACACCAACAACAGCCACTACTGCCATAACTAC
>L-chr1-204974
GAACGACACTTTTACCTCTACTTCTACCGAATTGACCACAGTCACCGGTACCAATGGTTTGCCAACTGATGAGACCATCATTGTCATCAGAACACCAACAACAGCCACTACTGCCATGACTACAACTCAGCCATGGAACGACACTTTTACCTCTACTTCTACCGAATTGACCACAGTCACCGGTACCAATGGTTTGCCAACTGATGAGACCATCATTGTCATCAGAACACCAACAACAGCCACTACTGCCATGA
>L-chr1-205246
CATGGAACGACACTTTTACCTCTACATCCACTGAAATGACCACCGTCACCGGTACCAACGGTTTGCCAACTGATGAAACCATCATTGTCATCAGAACACCAACAACAGCCACTACTGCCATAACT
>L-chr1-205515
TGGAACGACACTTTTACCTCTACATCCACTGAAATGACCACCGTCACCGGTACCAACGGTTTGCCAACTGATGAAACCATCATTGTCATCAGAACACCAACAACAGCCACTACTGCCATGAC
>L-chr1-205790
ATGGAACGACACTTTTACCTCTACATCCACTGAAATGACCACCGTCACCGGTACCAACGGCGTTCCAACTGACGAAACCGTCATTGTCATCAGAACTCCAACTAGTGAAGGTCTAATCAGCACCACCA
>L-chr1-206016
CTGGTACTTTTACTTCTACATCTACTGAAATGACCACCATTACTGGAACCAACGGCGTTCCAACTGACGAAACCGTCAT
>L-chr1-206197
TCCAACTAGTGAAGGTCTAATCAGCACTACAACG
>L-chr1-206466
GGCACTTTCACTTCGACTTCCACTGAGGTTACCACCATCACTGGAACCAACGGTCAACCAACTGACGAAACTGTGATTGTTATCAGAACTCCAACCAGTGAAGGTCTAATCAGCACCACCAC
>L-chr1-206695
TGGTACTTTTACTTCGACTTCCACTGAAATGTCTACTGTCACTGGAACCAATGGCTTGCCAACTGATGAAACTGTCATTGTT
>L-chr1-206892
TCCTCAGTCACTTCTTCTCTATTCACTTCTTCTCCAGTCATTTCTTCCTC
>L-chr1-207125
TTCTGAATCATCAAAATCTCCTACATATTCTTCTTCATCATTACCACTTGTTACCAGTGCGACAACAAGCCAGGAAACTGCTTCTT
>L-chr1-207302
ATACCACATGGTGCCCTATTTCTACTACAG
>L-chr1-207468
ACGGCGTTACTACAGAATA
>L-chr1-207825
GGTCTATCCTACATGGAGGCCACAGACTGCGAATGAAGAGTCTGTCAGCTCTAAAATGAACAGTGCTACCGGTGAGACAACAACCAATACTTTAGCTGCTGAAACGACTACCAATACTGTAGCTGCTGAGACGATTACCAATACTGGAGCTGCTGAGACGAAAACAGTAGTCACCTCTTCGCTTTCAAGATCTAATCACGCTGAAACACA
>L-chr1-207997
TAGTACAGCTTCTTTAGAAATTTCA
>L-chr1-208459
ATTATTTTTTAACTGTTTCTCCTCCATACTTTCAAATATTCAAATTGACTAAATGATAATTCTTGCGCTTCTTATTTTGAAAAAGTAGATATGTGTATCATAAAGAAAACGTTATTATTATTGTCTTAGGCAACAAAAATCCATGAAAAGAATTTTACCGTTATCGATATCATTGTATTTATTTTATTTATTTATTCAATTTTTTTTTTTTTGGTTTATATCCTGCAAACAACACTTCGAATTCAATTCGATATTTCATAAGTTACAACTAACACTTATAGAAACCGATGTATGAGTACTTATTATTAACGAGGA
>L-chr1-208694
AGTACTTGAAACTTGAAATAATGGTGATAATTAGTTATTTAAAGTATGTTAATCTTCCTTGTTCTTTTATATTTATTTCGAATTCTTT
>L-chr1-208951
GAGCAAATGGTAGCTTTTCGTTCCCAGGAAGTGTAGTAGTTCCATGAAGTCTAATGAGACTTTGGAAAAAGGTTTGTCACGAGCACCTAACTATTGTATTTTGGAATTTT
>L-chr1-209269
ATTTGGTGGTTATTCATTTCTTGCTTGACCTCTTTACTTTTTATACTTCTGTGATGAGAAGCAAGTTCGAGGATTTTACGATAAAGCCTACTGGTTATATTTGTATAAATTAGAACGTTGTCCTTATTTCTCTTTTCGAACAGTATCAAAATAAAGTTTTTGATTAGGGCC
>L-chr1-209426
ATCATTGGTT
>L-chr1-209644
AGATGCACAAAGTATATTATAACTTATTATCAGAGATATAGGAACAAAAAAAAAGGGAAATTCATATCTAT
>L-chr1-209799
ACTGGTAA
>L-chr1-210108
TTTTAACTAATCAAG
>L-chr1-210462
GAACCGGAATTTGTCTTTGACCTGACTTTCAAATTGTTGCATATGTAAAAAAAAACAG
>L-chr1-210689
GTATACTATGTCAAACAGCATAATAAAGCCCGTCATTTTTGTACCCGCTCATTTCCAATAGGCATCTAAACTTACAAATG
>L-chr1-210936
GAGCTTGTACTTAGTAAATTTCTCTTTGCTTGCATCTTTTTCTTCCATGCCAAAAAATAAAAGATACTCATTTTAAAAGCGCAGCCATATTGACTAAGTA
>L-chr1-211103
TGAAAACCTTATTATACATT
>L-chr1-211298
AATATTACGCTTATGATGAAGCAAAAGGAAAAAGCAAGTTCCCCTTAA
>L-chr1-211463
GTCAACTGTAGTTTAAAA
>L-chr1-211775
GCATGTGTAAATGTCAATAGCAGAAAAAATTTACCGCAAATTGTTTCGTAGTCTTATCTTCATCGGACACTCAAGGGTTGCATAATTTTTACCCAAAGGAACAGTATACTTTTTTGATAAAAAAATCTTGTTACCTATACAGTATTGCAAGCATTTTCAGAAACT
>L-chr1-211957
AGCTAGATTACAATAAATCCTGAATTTTCTCTGAG
>L-chr1-212183
CAAGGAAGATAACAGGAAGAGTAACTTTAGTACAATAAATCTGTTGTCTTCCCGAGGATTATAATTGTTCGGCTTTCAC
>L-chr1-212523
AACATACTACTAACGTCACAGTCAATTGTGCCAGTTTTCCAATCAAGTATTTCGAGATAATGTAAAAGTAATTGATATATGTTCGTACTGGTTTCCCAATTTCCGGGAAAAACTATGTACATGGGTGCAATTCCTTGTGGTTATTTCCTTTTAGGTTATATTGCCAACCACATCATAGTACTATTTGCGGTCA
>L-chr1-212859
ACACACTCGTAGTGACTCATCTGACTATATTGCCGGTTGTTAAGAGGCACCAGTTAAGCACGCCATCAAGGGTACCGAATAATCTCTTCTGTATCAAGTATTCTACCTTTATGTCTGACCCACGTATTATGTGGAGCAATTACGTATTTTTCTCATATCAGCTTTGTTTTTACTCAACTTTGATATCTT
>L-chr1-213051
CTGCTATTAAATCTGCAATTGCTTTTGCGAAAAGAAGGAAAACAT
>L-chr1-213228
AATGCCAAATAAGAAGATATTACGGAGTAC
>L-chr1-213389
AAATTATGAATTGT
>L-chr1-213708
ACTCTACCAGCAGACAAGAATA
>L-chr1-213866
CTTCACTAAAG
>L-chr1-214223
CTTTTGTGATAAATTTACAAAACGTAATGTTGTATCGAGATATATTGAGTTACAAGTTTT
>L-chr1-214462
GTTATTACTTAAGACTGATTTGGTTGCTCAGGTATTTCATTCAATAAAATTGTGAAAGAGAACCTGGAATATAGAATGGAAATATATATCCT
>L-chr1-214767
TGTGATGAAGTTGAGATATTGTCTTTATGGGAAATTGACTTCTTTGTTTAATATGAATAATGCAATTTTACTCCTCAGCTCAAGTAGTGTAAAGATTCAGTAGCCGTCATCAAATAGACTAAAAATTAAAAAATAAGATTCAATGTGGTATGATAATG
>L-chr1-215115
TCTATTCAAACATGGAATATAGCGTATTTTTATTTAATCACGGTACAATGGAGATATTTGCATGCCTATAGAAACAAGTAATAGTTATCATATTATTTTCTAGATTTTGTCACTGAACTTTTCCACTAATGAATCCTATCAAAATTATATATCCAATATGGCTGCATTCCCAACTAAATATTAAAATGCCGCTAAGTATAA
>L-chr1-215506
TTAATTTGAAGCAAAGTTATTATGTTAAAGAAAAAGGGATGTCACAATCCTAACTATAATTTTTGCACTATACTCTGTAGGCGTACAAAATGGTTTGTACCGACTATATTCTCTTTATTTTTGACAATCCTTTACGATATATGATTAAGAATACCATGTTATTTTTATGAAAATCTGTGATTTTTTTGTTTTCATACACTTTTTATTTTTGTCACGTAGTGCACTTTGATTAATACAAAAAAAA
>L-chr1-215809
GCCCTTT
>L-chr1-216048
ATTTTTCAATTAAGGTTCTATTACCCCTCTATCACCGACAGAAACACGTAATGATGTGTTATTTCCATTATAATTCCGTAAGAATGGTGTTT
>L-chr1-216310
GGAACTCAAGATTTTATAGTAATGCAGCCGAAGACATTCAAGTCCTGAGAGAAAATGTAGACATTTTAAGAAAAGTACCGGAAATAAAGCACATGTAAAGCATTGAGCTCTGTAC
>L-chr1-216557
CCTTATAGTTTCGTTATTAAAAATTTTTTTGCTGCTAATTTAAGTACGCTTTTGGTCATAAATGCTACCCACCAGTTGAATTATTGACATGATTAAAATA
>L-chr1-216718
TCGTACTAAAATTT
>L-chr1-216908
TCTTAGAGTAGGATGCTGAAAATCAAAAGAAGACCGTCAATAG
>L-chr1-217269
ATAAAAATTCATACTTTAGGAAGTGAAGCAAGATAAAAAATCATGCTGCATCCTAATTCGTGAAGTTTGTTAGGAATATTATTGTAAACAAGGAACCGTTTCAGTAAACTTGCTCTCTACTCTTCTAAGCTGTAATTTAAAAAAAGCGATAAAACAATGATTTTGATTATCTGCAACTTCTGGAAACTCGAGATACTACGCTAGACGAGATACC
>L-chr1-217477
TTTTATTGCCGAAAATCTTATTTTCCAAGAAAAAAGCTTATTTTGCATTAAGTTTAAAAAA
>L-chr1-217733
TCAAAATGATCCTCTTGTGATGAAGCAAAAGAGGAAGAGTATACTCCTTTTCCGCTTGTACAAATATTTTTTTTGATAATAAAATTTGGCACTTCAGAGCTTATCGTAT
>L-chr1-217966
TTTTTAATTTTTTTCTTGAACTTGTTGAGTCGTAATAAATCGTTTCTGGGAAGTGGAAGGTAATAATGTAATGGAATCGGCGTTAC
>L-chr1-218119
TATGAA
>L-chr1-218324
AGGAAGTACACAAGCATGCCTGCCAGTGGGCCCGAGGAAAAATGGGATGAATGTCAAC
>L-chr1-218597
GAACTTTTAAATGTGCTCAATCAGATGCTTATGGAAACTGGGGATGCAGAGGTCATAGTGAATGTTCAAAATAGCCAAGAAAGACCTATTGGAGTACTGATTTACTTGGTTTCTTACTATCCCAAA
>L-chr1-218839
TACATCGACGGATTTTACAATCAATGGTATTAAGCCATGGCAAGGAAGTTTGCCTGATAACATCGGAGGGACTGTCTACATGTATGCAGGCTACT
>L-chr1-219077
CTATCCCTGATCCTTCAAAACATACTACTAGCATCGTCACAACTACTACCGAACTGTGGACTGGTACTTTTACTTCTACATCTACTGAAAT
>L-chr1-219265
TCCATTCTATCGCAGCAATGGAACTTCTGTAGTTTCTTCCT
>L-chr1-219431
CATTAGCGACAAGACGCTT
>L-chr1-219631
AGGGCTTGTTTTGTAATGCCCGGTTCGCAATTCTACAAGTACCACGCACTAGC
>L-chr1-219948
CATCTAAATCTCTGCAACATGCCAATTCGCACGTGACTTGAAACTATGGAAAGTGTCTAGAAGATTACCAAGAACCACGTTATTTGAGAGAGGATGGCAAGGTGACGACAATCACACCAAGACCACATTTTGGGTGCGCCTGGAAGCAAGACCTGAGAAACTGGGCCAAA
>L-chr1-220144
CCCTTTTGTCTTTTGCACCGCTTATATATGGGTATGAAACAAGTTCAAG
>L-chr1-220359
AGCAGGGACCCACGGAAGAGAGCGAGCGCCTTCTTTCACAGGGACTTTTGTCAGCCACGTCTCCGGGG
>L-chr1-220513
GCTATCT
>L-chr1-220689
GTTTTCGCGTGCCTCTTCTACAATAATCT
>L-chr1-221139
AATGTTCTTCGTAGAAATGCATGCACAAAAATTCTGATCTAGCACACCATCGGTCTCTGTAGCTTCGGGCTCTATAGCTATGGGTTAGGAGTCCGTGAGTAGTAACAAGAAGAAGTATATAAAAAGCAGGTAAATCGTACTTCAATATGCTTCATTGTCACTGGATCGTCATATTCACTCTTGTTCTCATAATAGCAGTCCAAGTTTTCATCTTTGCAAGCTTTACTATTTCTTTCTTTTTATTGGTAAACTCTCGCCCATTACAAAAAAAAAAGAGATGTTCAATCGTTTTAACAAATTCCA
>L-chr1-221352
CGGTACCGTTTATTTGCCATCCACAACAATTAGCGGTGATCTCACAGTTACTGGTAAAGTAATTGC
>L-chr1-221617
TGGTGAGACTTTTGAAGTTTCCGGTAACTTCAGTGCTGAAGAAACTGGCGCTGTCTCCGCATCTATCTATTCATTCACACCTAGCTCGTTCAAGAGCAGCGGTGACATTTCTTTGAGT
>L-chr1-221804
ATCAACCTAGACAATGGAAGTACCTATGTTATCGTTGAAC
>L-chr1-222146
TTGTTGGCTACACCGGTAAGAACCAAATTGCCATTACCGCCGACATCACTGCTCTTTCTTACGACGGTACTACTGGTGTCTTAACTGCAACCCAAGGTAACAGACAATTCTCTTTTGAAATTGGTACTGGATTCTCTAGTTCTGGCTTCAGTGTCTCCGAAGGAATCTTCGCAGGCGCCTACTCATATTACCTAA
>L-chr1-222309
CAATAATTCCTTCATC
>L-chr1-222481
ATTAACTTACTTGAATGCCACAAGT
>L-chr1-222821
TACTCACTGTGACGACAACGGCTGTAACACCAAGACTGTCA
>L-chr1-223036
TAAGTACTTTGGCAGGTATTTTCATCCTTGCTTTTTTTTAAAATGAGTGCGTAACCGTACTTTCCTAA
>L-chr1-223330
ACATTCTTCTTTTTTTTTTTTTTTTTTTTTTTTTTTTTTTTTTTTCATTTACTTTTATTTCGCGCGGTCGGTAAATTTTTCGTGGGTTTCTTTGAATCTATTAGCCGACATAAGAATAATGCATAAATAATATTTTTAATGTCTTCC
>L-chr1-223688
TGCTGTAGTTTTGGGCCGAAAATAGATGTAGTAGAATATATAGTGAAACGTGATGTACAAAAGAAAAAGGTAGTTTAAAAAAAATTAGATAACTTGGATTTTTACCCTGAATATTGCATGTGATTCGTAAAGAACTGAGTTACCTCAAACGGACCTCCCTTTTCATTTCGTATTCCGCGAATCATGAAGTCATGCAATTACCTCTGAAGAG
>L-chr1-223891
TTGAACATTTTATTTTAGACGCCTTCAGCCGCGCGACGCCCGGAGTAATCATATGC
>L-chr1-224081
GACTCGACAATACAATTTTCTTATACTAAACGTAGATTTATAA
>L-chr1-224252
ATAACATATAAGAACTACTACCTC
>L-chr1-224462
ACCGACTGTTTTGTGATATGGCAAACTATTTTTTTAAATGAGCAAAATTACTTCTTTTGGCTG
>L-chr1-224617
GCACATGT
>L-chr1-224950
CACATAGATTACAAAAAAAGTCCAGGATATCTTGCAAACCTAGCTTGTTTTGTAAACGACATTGAAAAAAGCGTATTAAGGTGAAACAATCAAGATTATCTATGCCGATGAAAAATGAAAGGTATGATTTCTGCCACAAATATATAGTAGTTATTTTATACATCAAGATGAGAAAATAAAGGGATT
>L-chr1-225193
TATTAAATTACCACGTTTTCGCATAACATTCTGTAGTTCATGTGTACTAAAAAAAAAAAAAAAAAAGAAATAGGAAGGAAAGAGTAAAAAGTTAAT
>L-chr1-225366
CAGATATGTTATACCCGTTTTGGAAT
>L-chr1-225534
CAGAAATACCAATGTTGAAGT
>L-chr1-225720
ATTATGGTATTTCTCGTGATTTGCCGGAAAGTTGTGAAA
>L-chr1-225883
TTTTCATTCGTGACAC
>L-chr1-226042
TACGTCTAACTC
>L-chr1-226242
CAACGATGACATTTTGAAAAAATATGATACCAAATATTTGAGTGGTATTGCCA
>L-chr1-226628
ACGGCCAAGACTTGGAAACTTATTATCAAACGGGACCAGGCTATGACGTCGTCAGATCCGTCGGTGCCAACTTGTTCAACGCTTCAGTGAAACTACTAAAGGAAAGTGAGGTCCAGGACCAAAAGGTTTGGTTGAGTTTCACCCACGATACCGATATTCTGAACTATTTGACCACTATCGGCATAATCGATGACAAAAATAACTTGACCGCCGAACATGTTCCATTCATGGAAAACACT
>L-chr1-227040
GTAAATAGATAATATGATTATGTAATTTTAGAAACTAATTATGAATACCGATTTATTTTTTTTTTTTTTTTTCACTTTTGCTGGCAAGAAATACGAAATTGCAATGACGATCACAG
>L-chr1-227229
TTTTAATATTGTGTCAGGGCAAGTACATGATAATATCGTTTA
>L-chr1-227531
CTACCATGTCTGTTCTCTACATTGCTTTTTATTCAAGATTATTGGTTTTCCTAACCGCCGCGCCGCGCAGGTACCCCGCGCATCTCTTCTTCTCGAAGAAAGCGGAAAAAACAAAAAAAAAAGTATAAATAGTGGAGTCTTTTCCCATTTAACAT
>L-chr1-227706
TCTTATCATTTTTTATATAACCAATTTC
>L-chr1-227862
CCTACCAAG
>L-chr1-228024
AAACATTCCATTAGT
>L-chr1-228196
TAACAACCCTATAGTGATTTCTCCA
>L-chr1-228511
GTTCAGGATGTCATGACCAAAAACCCTGTTACCGGCGCACAAGGTATCACATTATCAGAAGGTAACGAAATTCTAAAGAAAATCAAAAAGGGTAGGCTACTGGTTGTTGATGAAAAGGGTAACTTAGTTTCTATGCTTTCCCGAACTGATTTAATGAAAAATCAGAAG
>L-chr1-228669
ATTTTCCAATT
>L-chr1-229045
TACTGTTATGATGGGTGGTATGTTGGCCGGTACTACCGAATCACCAGGTGAATATCTCTATCAAGATGGTAAAAGATT
>L-chr1-229600
TGTTAATAACTTACATTCCTACGAAAAACGTTTACATAACTGAATGTTAAATGGGATCATTAATACAATAGTACTGTACGTATGGCACCTGTACATACTGCGTTATAAATGTACTAATGGAATGATATATTAATATATAGTGTGTTTATACCTTATTATTGATGATTAGTATATATTTTTATATTTAGGTGATTTTAGTGGAGATTATTTGGTGGTAATTACACTAGTATACATAAAATGGGTAGTGGATATTTGTATAGA
>L-chr1-229946
TGGTATGGTATCGAGTACCGATGGAGTGAGAGATGGCCTTGGTGTAGAGTATTATGGCGGGTAAGTTAGATGATGTATTGTTTACGTTATATTTGTTTAAATTGGATTTGTTTACATTAGATTTGTTTACATTTCAATATATCAATGGAGGGTATGTAGCATTATGGTAAGTAGCACGTGGTAGATGGGGATTGTAGGT
>L-chr2-598
CCAGTTTCTGCCGAAATGTTTTATTGTAGAACA
>L-chr2-777
CGTACTGCGGACCCTGCAGTCCAGCGCTCGTC
>L-chr2-942
CTCCATACTTTATAATAC
>L-chr2-1136
CTTTTTACGCTAAAATATTTCAAATATCCTACAGGGTCCCCATGATA
>L-chr2-1335
GCATAATCCGTATTGTGTGAATACTCCCTCTGGGCAGAAGTATATGTCAATA
>L-chr2-1567
TTGTTAATGTCGGTGACTGGATGGAATCTATTATCCTCAGCATTGCCATCTTTATTGGCGTCCTCCTTGGCACTAGCGTTGGTAC
>L-chr2-1801
CAGTGGTAGTCGCACTAGTCCTGACGTTGATGCTAGCAGTGGTAGTAGCATTAGTGTTGGAGTCGGTACTTTCGGTGGTAGTAGCAC
>L-chr2-2109
TCCTGACGTTGGTGCTGGCAGTGGTAGTAGCATTAGTGCTGGAGTTGGTAGTCGCATTGGTAGTAGCACTAGTCCTGACGTTGGTGCTGGCAGTGGTAGTAGCATTAGTGCTGGAGTTGGTAGTCGCATTGGTACTGGCATTAGTGTTGGAGTTGGTACTT
>L-chr2-2303
GTGGTAGTCGCACTAGTCCTGACGTTGATGCTGGCAGTGGTAGTAGC
>L-chr2-2477
AGTGCTGGAGTTGGTAGTCGCATTGGT
>L-chr2-2735
TCTGTCCATTCTTTCTATCAGTTCCACTGTGTCAGCAGACAGGTCTGTCCTGGAGCCACAGCATCCAACATGCTGGCCCTTTTTTTCCTTTCTTTGATTCAAGTCCATAGA
>L-chr2-2951
TATTAAGTCTATTATCAAGCATGATCACCATCATCAATTGCTTAATGTCAATTCCTTCAGTCACTAATT
>L-chr2-3266
GTGCTTGCAACTACAATGGCCTTCGACTCTGGTTCAATTTCAAAGAGGGCTAAAAGAAGCTTCAGTGCTTCTTCGGGCTGTGATTCCACTTTCTTCCAAATTTTATGAACATGCCCTAAAGGCACCTCGGATTTCTCCTTGATTAGATTAAACATCCGTGTTGGATAG
>L-chr2-3445
AAAGCGTCAAAATCAAGGTTAGTTATGCCCCC
>L-chr2-3620
ATCATCGTAGATCCCCACGTATAAATCA
>L-chr2-3789
GCCAGTGCTATCAAGGGGAGAT
>L-chr2-4060
TATCGTTTGTACTCTTGGGCTCTCGGGGCCTTTTTCGCGTTACTCTTGAAATTTTTTGATCATGATCTGAACTCGCCGCCTCACCTGCCACTACGTCTTCCGCATTCCGAGTACTAGAGAATGA
>L-chr2-4290
TATCACCGTAAGCTCGTCAATTATTTTTGAGAGCCGCGGTCATTTTGTTAGTATCTCTTCTCAACTTGGGCAGCACACATGCA
>L-chr2-4548
CAGAAAAAATCGATAGCTCATCTACGTGTAGTAACAAGAACATGTAGGGTGCCAAATTGTATCCATATTTCCTTATGGTGCTTTTCTGAAGACTCCTTACAATAGGTGTGC
>L-chr2-4714
TTCTATTGAATTTCAAAGT
>L-chr2-4909
AATTTTTTCAAAAGACCTTTTCCTATCCATTGCACCAGTTCTGAATTT
>L-chr2-5229
AAACTTACGCCTATCGGAAACTTTCATTTTATTTTTGTAAGTTTCGAAATTAACAATAGTATGTTGATTGCTATGCTTTTTGACAAGAAATCCATCAATATAAACAAAAGATTGTCCAGTTTCCGTCTTATCATCATCTAAGAATGTAATAATTAAGCTACTCTATTGAGAAG
>L-chr2-5412
CCGGCCTGCAAAAATAAAGTAGTCGGTACGTACTTT
>L-chr2-5765
AATAAAAAGTTATAAATTACATTTCCTTATTAGGTATACGACCTCGCGCTTCGAAGTAGAGGAGCCCTTTTTGGCGTACCTACATATGGCGCGTCAGACAGACAAACTTCCCCCAAAAATGTATTACCCCGCCGAATAAGAAAACAGACCCATTCACCCACGACGTATCAAGTTACTTCCTTGGTGCAATGTCCCACTATAAAAAA
>L-chr2-6029
TATATATATACCCTAACACTACCCTAACCCTACCCTATTTCAACCCTTCCAACCTGTCTCTCAACTTACCCTCACATTACCCTACCTCTCCACTTGTTACCCTGTCCCATTCAACCA
>L-chr2-6429
TATATACCACTCTCAAACTTACCCTACTCTCACATTCTACTCCACTCCATGACCCATCTCTCACTAAATCAGTACTAAATGCACCCACATCATTATGCACGGCAC
>L-chr2-6828
CACTCAAATTATATACACTTATGCCAATATAACCAAAAAATTACCACTAAAATCACCTAAACATAAAAATTATTTATCTTTCAACTTTACGAAATAAACACACTCAATTGCGTATCTATACCACCATGACGTCATTAACGTAAAAGTTCCTTAATATTACCATTTGCTTGAACGGATACCATTTCAGAATATTTCTAACTTTCACAGACCATACATTAGAATAATATGCCACCTCACTGTCGTAACACTCTA
>L-chr2-6987
CGAAGAGACTAT
>L-chr2-7144
TCTTATTGTT
>L-chr2-7389
TGCAATCTTGTTCTTAGAAGTGACGCATACTCTATATGGCCCGACGCGACGCGCCAAAAAATGAAAAAAGAAGCAGCGACTCATTTTTATGGAAGGAC
>L-chr2-7693
GTCATTGATCAAATAGGTTTATAATATTAATATACATTTATATAATCGGCGGTATTTATATCATCAAAAAAAGTAGTTTTTTATTTTATTTTTTCATTACTTTTCACTGTCTATGGATTTTCATTCGTAAAGGCATCACTCCCTAGTTTGCGATAGT
>L-chr2-7881
AGCAACTTCGACTGGGTAGGTTTCAGTTGGGTGGGCGGCTT
>L-chr2-8193
GTTAATTTGACCATTGTATTTGTTTTGTTTGTTAGTGCTGATGTAATCTTAACAAGAAATAGTGAAATGAAAGCGCATACCTCAAAGGCATATAGTTGAAGCAGCTCTATTTATACCCGTTCCTCCATCTGTCATCACTACTTAAACGATTCGTTAACAGACGCT
>L-chr2-8481
TGCGCAGAATGTGGGAATGCCTATTATAGGGGTGCCGGGGGGTGCCTTGAAAAACCCTTTTGCGCGCCTGTTAAGTTTCCGTTTTCAGTCAAAAAGAATATCCGAATTTTAGATTTGGACCCTCGTTCAGAAGCTTACTGT
>L-chr2-8782
AAAAGG
>L-chr2-8970
TGAAACTCTAAAATATCATTCCTTTAGTAGTATTCCAGTTA
>L-chr2-9219
TAGTAATACTATTATGTGGAAATACCGATTCCATTTTGAGGATTCCAATTGTTGGAATAAAAATCAACTATCATCTACTAACTAGTATTTACGTTACTAGTA
>L-chr2-9374
GTAGAATT
>L-chr2-9798
TAGTAAATTGTATACATAACAGTATAACCCTTACCAACAATGGAATCTCAAAGATTATTAAATTATTCACAGACTCTGAGGATTCGGGTAAAATAGGGTATTTAACTGGTTACCGGAAAGGTTTAGAAAATTCGTGGAGGGTTGGCCGAGTGGTCTAAGGCGGCAGACTTAAGATCTGTTGGACGGTTGTCCGCGCGAGTTCGAACCTCGCATCCTTCAGTATTTTTTTTGATGATTTAACGTACTATTAACTAGAATAATAGGGAAATGCAATTGC
>L-chr2-9975
GATAAACGAAAGGCGATAATAAGTATACTT
>L-chr2-10128
GAAGTT
>L-chr2-10498
TTATTACCGCACTGCTGATCGGTCTCGTTCTTCATCTCTGCTGCCTCTTTTTCGCAAAATGAAATTATATTATTCCGTATTTGCCAGTTCGGATATAGTTCTTGCTTCAAAAATTCCTTACACTTATTTTTTCCATTAATAGAGCCTTTCCTATAGTTGTTTAATTTTTGTCTTATTATATCATCACTTCCATGCCTTAGAAACCTCAAAAATGAATCTATCA
>L-chr2-10756
TATAAATGAGAAGTTTTTTTTCTAACTATATCCAAGTTTTTCAAACTACCCAAAGGATATTTAACTTGGCGGACAAAATTACCGTCACGTTCAAAAGTGAATATATAGGCG
>L-chr2-10953
TAAAAACTATTTATGGACTAAAAACCTACAGCGCTCTTCATCATATCCCT
>L-chr2-11300
TACAGGTCTGGCATACCTGTGATCTTTCGTACCGGGAGGTAACTTTCTGGCTGCATTACTACTACTGGAAGATATGCATCCTCGAGCAATTGCGCTTTCCTCATACTTCGATTCGGGCCTTTCTATACCGCCCAGTAGCTCATCAAGTTGATATGGTGTGCAATAAATAGTTCCTCTAGCCCATTGTAAGGAATTCACTT
>L-chr2-11465
TGTCAACATTTTCTAATA
>L-chr2-11631
CGTCAATAATGGGAATAAA
>L-chr2-11810
TATAGTAGCAGAACAACTGTAGCCAGTATCTT
>L-chr2-12258
AACGGCAACGAACCCGATATTACTATTCATGATTGCGGACACCGCACCTTTTTTAGCATGTATTACCGTACTTGGTATAAAGCCTTGTTTAACGTTCGTAGGCCCTCTATCCGAAACATCAACTAAAATAGTTTTTGAATCATCCAATGA
>L-chr2-12469
GGCCAGGTTAGTAGCTCTGTTAAGTACTTTAGCAGTATTCACTTCAAATACAGCGTTGTCAGTT
>L-chr2-12783
CCCAGCCAAAGATTTTTTTGAACTGATTGCGCTATACAAGTAGTAACCGTTGGTCGAACCCATGCTAAGCTCCGAGGGAAAATGGAGGCCTTGGAACTAAAAGAGCCTGCTGGGTATATCAATGTTTCAAGTTCGCCATCTTCTAAAAGTAATAAAATGAGGTTTGT
>L-chr2-12962
TGGTGTGCCGCCTAAGTCAATCATGGTTATTT
>L-chr2-13292
GTTTGTGGATAGATCACCGCCCGGAGCATACG
>L-chr2-13495
AAAACACACTTTTCTGGAAGTTTTCAATTTTCAATTTGGACATTTGATTTCTATCC
>L-chr2-13755
TTCTCATCTACAGCTATCAGATAAATTCCTTTAATAAACCGCATGTGTTTAATTTGAGGTCGATTTTTTAACGTAAATACGACCTCTATTTGCTTTTGCCCATAAACATGTAT
>L-chr2-14042
GGATTTGATAGCATTTGACACATTCTTCAAATGCCTGCTTTTCTTAAACATTTATAAAATTTTTGTATCTGTTCAATTGACAATTTTGTAACTTTTATAATCTGTCAACTTTAGAAATATGTTAGTAGTAATATAATCCT
>L-chr2-14351
TAAAGGAAAATCCT
>L-chr2-14635
ATATCGTCAAAGTTGATGTTACGGAAGAAAGGTTCTTCCATAACTTCGTCTGCGTCCCTGGGACCAGCACCCAACCTCTTTTCAGGATCTTTTGTTAATAGGCCTTGGAATATTTGTACAATCTCACCTGCCATATC
>L-chr2-14958
TAAAATTTCTGGAGCCATAAATTCTGGTGTGCCACAAAATGTAGAAGTTCTATTACCATACCACATTTCATCTTTACACAAACCATAATCGGCAATTTTTATATGACCTTCTGGAGTTAATAGAATGTTTTCCAACTTCAAATCACGGTATATTACACCATTATCATGAAAATATT
>L-chr2-15150
TGGTTAAGAATGGGTGTTTAGTTTTTGTGGCTAACAAAAATACTT
>L-chr2-15346
CGAAATTATCTAATGAAACCTTACGACGTTTAGCCGCTCTCTTTTTATG
>L-chr2-15547
CATATCGCGGAATGGATTTGTGTGTGTGGAATCTATTGTCAAATCAGCTTCACG
>L-chr2-15725
TCTCATTAAATCATCTTTAGATTCCCAAGTT
>L-chr2-15909
TTTAGTTTCTCACGCCCGTGCGTTTGTAGTGAAATTT
>L-chr2-16199
TGGCAGTACCAATAGATGACCCCAACTGTGCCGACGGAACTGTCCTCTTCTTTTTCTCTTGATTACGTTTTGTGTCTTGAATCGTTTTCAGAATTTTATTAGCCATTTCCATCGACATGCCACAGAAATCGGGAACCAAATGA
>L-chr2-16413
TTTGCCTCGTCCGGATCCGTATCAGTAGAAGTTTTAGCAATACACTTAGTAACAACATTGGTGTAAC
>L-chr2-16595
TGATAATAGCACCATGACGATGTAGTCCACCCATC
>L-chr2-16756
ATGGCTGAGTTTGA
>L-chr2-17061
CATTATAGCCACTGGAATGAGCGAGTCGTTCACCTTATCATATACAGTAATCTCGATTTCATTCCCTTTTTCAACTGGAATTTGAAAATCTTCACTCCACCTGTCATTTCTAGAAGGCTTCGTTCTGGCTTTGATCGTATCATCGATTTTTATAGTAA
>L-chr2-17220
TAAATTGATCAA
>L-chr2-17399
CTTGGTATTGCTTTTCCACCTGTAATTTGAAT
>L-chr2-17566
CTGCCATTTTCACCCTGACT
>L-chr2-17902
ATTATCTAATATAGTTTTAAAAATCTATACTGAAAGG
>L-chr2-18190
CGATAGAGTAGATCAACTTTATTATCCACGCTTGTTAACTCTTTTCGTCGGTTTTTTTCGCCTTTAAAACTAGGCGGGCTGGGTAATGAAGATAGCAATGCCTCATAAATACAATGTTATACTAATTACGTTTTTTCTTTG
>L-chr2-18352
ATGGTTGCAACTCAA
>L-chr2-18550
ACATATGGCACATCTTGGAAATGAAGACCCACAGTGTGGGCAACAATACTT
>L-chr2-18874
AGTGTTGATGTTTTGTTTACAGTTTTGACATTGGATATATATTTGCCGGGGCTTTATGTCTGCAGTTAATACACCAGTTTTAGTTCTCGATAATTTTGATCTTAAAACATCGAACCTGGCTCGCATGGAGAATAATTCCCACGATTTAAGCATATCTCTATAAGTTTGTATCCATTC
>L-chr2-19166
GCCGTTTTCAATAACTGTAGATGAAGTTCTATCTAAGAAAGTGGTTAGGTCTGTATCATTCAAAAACCTTAGAGCTACCCCTAATCGTTCTCTCAAAGATATGGCAGGTTCATAAAGAATATCCCACCAATCATTGTCTGCGATA
>L-chr2-19351
GCAGATCCCAATATTTCTACAGCCTTTGGGATATCACC
>L-chr2-19587
ATTGGCAATAGGACTGTTCCGATCCCTATTTTTCCTTCTTAGTTTGATGATTTTTTCCATTTCTTTATTTAGTTGTTTATCAGAAAGAA
>L-chr2-19775
TGTTCCTTATATAAGCATTGTTTTGTAGATTTTTAGAAGAA
>L-chr2-19931
CCTTCATTT
>L-chr2-20100
TTGTTGACTCTAATTTCATCTA
>L-chr2-20425
AATCAAATGTAGCAACTCTATCGTACATCGTATTTGTGTCATGCACGGAAGAAACAAACAAATTCTCAATATTCATCTCGTTATCGTCATCTGCCGCAATATCACGATTGCTATCGCAGTAATAGCCTAACCTCCATCTTTTGATGGTATCACCTCTATGTAAGGTGGCAAATTCATT
>L-chr2-20614
AATAGCTAAGGTCCCATCATCCCCATAAGTACTAAATTGCCA
>L-chr2-20912
GCTTTCATTTGTGCAATAACTAAACATTGGGTTGATAGTTTCATGCGAATCATCATGATAATTCATGTCCCAAATTTGTAAAGATGAATCATGCTTATTTCTGTCAAGACCCATTGCTATAAGACCATTCGTATTTATTCCCAGAGAGTTT
>L-chr2-21082
TCGTTATTGGCATTTAAGCCCAC
>L-chr2-21246
TAATTTAATAATTGATT
>L-chr2-21479
CTGCACTTACGACTACCAGTAACATCAGAATAACCATAGAGCTTATGCTATCTTGAATATATCATCGCCGTAAAGTATGATGTGTA
>L-chr2-21999
ACAAGTGATCTACATTCTTGCGACGCCAAATTATAAAGCACTAAAAATCATATCATACCCAATTGCGGGCAGCACATGTATATATTATACACTACTTATAACTAACCTTCTTCATATATAACAATATGCCTGATAATACTAATGCATTTAAATCATATCATGAAAGAAAATTACATGGGTTTTATTGACATAATTGCATTTAGAATACATAAAATTCTAAAGAATTAATATATCCAAAGTATTAGACATAACCAAGAATAATAGTGAATAATTTTAGATTTTGTTACATATAATTCTGCTTGCCTATCTCTTCCACTCTTTTCAAAACGTTGCATGTAAGCGTTACTAATATTCCGCTTTATTTTGTTGCAAT
>L-chr2-22216
AACTACCCCGAACCAAATTCTAAAAGATAGTCAGCTGGATTAGAGTTGTCATCTCCAAACATTAATTTTG
>L-chr2-22400
CCTTACTATTTTGTTCATTCATCAAAGCATTTGGGAC
>L-chr2-22576
TTTTCGTGCTTGTATTTCTAAAATTTCGG
>L-chr2-22918
TCCTTTCGACGGCATTATGAAACTCTCTTTTGCGCCTCAGTTTCTCATCAGAAGTTAACCCGCCTAAAATCTTTGGAACACTTCCAGGTCCTATATTTTCAGTCATATTGCTACTTATTGAAGTGTGTCTTGTTCTGGGTGTGTTTATGCTACCATGCCTAAAAGAAGATGAAAGGAAACTTCCTGCACGAAATG
>L-chr2-23083
CATCAGTTAAGTTATACA
>L-chr2-23242
TGGAAGATATGG
>L-chr2-23407
CGTTAGAGTTGTGCGTAT
>L-chr2-23745
TTAATTCGTCCAGTAGACGTTGGTTCTCAGCCTCACTTTCGTTATTGTTCATCATTCTTCACTTATTTAAGAAGTAGGTTCGCCTGACAAAAAATAAGAGTATTCTATTAAAGGATACTTGTCAACTAAGTAATGTGAATGCAGTAATGTCGTTTTTGTTATCTTATATATGCTCACGTAAGACAGAAATT
>L-chr2-24044
AGAAGGCTTTTCTAATCACCATGGCTTTATTATTTCCCAAAAGTAACTTGCGAAGAGTCACATCCCGCGGAACGGCCCGCAATCGTGACCCGGCCAAAGGCGATTGTAATGAAGAGGGAGTATTGGTCAGACTTGTACTATACTGAAATAGG
>L-chr2-24201
TGACCAGGTC
>L-chr2-24354
TCTAGA
>L-chr2-24507
AAGTTT
>L-chr2-24684
TTCGCAGCCTTTTCCAAGAACACGGTGCTG
>L-chr2-25033
AGTGCATATTGAATTGATTAGTTGAAGAAGAAAAATAATGTTTATGTTATAAGAAACAATAATAAAGAGATTTATAACCTAACCTAATTAAATAGCATGTAGTCAACAAAAAGGGAGTAAAACATGCAGTGGCTCTATATATATAATTATCGTAGAATAATTCAAAAAAAAATAAAAAACGAAAAAATTCATTCTTCATCAC
>L-chr2-25190
GTTTGTCCTT
>L-chr2-25379
TGACGTTGCTCTTGCTCTAGCAACACCTTGGCCACTATTGCC
>L-chr2-25616
AGATAGTAAATCAGGGTCATACGAGGCCATGATATTAGGTGATCCCATCGGTGAGACAATGGGAGAAGCTGGAACGGATATGGCTTCTTC
>L-chr2-25786
GGGCGTATCGATTAGAACCTCAT
>L-chr2-25996
CGGGCAAACCAGAATTGGATTTGATTATTGTTTGATGGAATTTTGGATCATAAACAGGTTTTT
>L-chr2-26199
CGGTTCTTTTATCCAAATCTTCGTATTTGGGGAACTTCAATTTTGTTTCAATAATT
>L-chr2-26426
ATTTCAAATAATGATACACTTCTTTCCTTTCTTCTCTTGGAGGCGAAATCTAAATAATACGGATTATAAGGGTCTTTAGC
>L-chr2-26621
AACGTATTTCTGAGCAAAGGAAATCTCGTATGACAAAGAATCTGTCCA
>L-chr2-26774
TTTAAC
>L-chr2-27014
ACCCTTTCTATTGATTGCCTTTGTTGCAAGCCTTAGTCTGTAACTAACACGTGCAGAGGGTAAATAGATAGTCTCCGGAATATGATTAGAGAA
>L-chr2-27346
ACGATCGTTGGAGTTGTTTTCAATCATTTGATCATCTGGGGATATGCTTAATGGTACAAACAAATCGAAGTTTTCATCATTCAAATTCCATTTCATTGATGCAGCATTATAAAATTCTTCATTAAACGTCTTTGTAGGAGGAACACCTGTATTCCAAAACACTTTAACCCTTGAACATAATTCCA
>L-chr2-27659
GTCTGGACAGGTACTCATC
>L-chr2-27817
CGAGTTTGCCA
>L-chr2-27992
CCGAAGTGCGACGGTTGGTGTCGGAAGT
>L-chr2-28216
ATTATTGCCGCCTTTCGTTGTGTTGTTCAAGACGGCAGGTGAGTGAACATTAGCGCCACCAAGTAAAGATGATAGCG
>L-chr2-28371
TAAACGGC
>L-chr2-28590
TTTTTCTCGTCCCTTTTTTTGTCCCCTCTTAACAAAATTAGAAATATAGGCGGGAAAGTGGAGAACCCTTGG
>L-chr2-28785
AAGAGATACTCGGTAATGTAATCAAGATGCTCTTTTTTTTTTTTTGCG
>L-chr2-29118
TAACAAACTTGATATCAGAACCACGTAGAAGAAAAAG
>L-chr2-29279
GGAATATGTACAGT
>L-chr2-29462
TGTCATTTAGCAGCCGATGCGATGAACGAAACTGCG
>L-chr2-29768
TATTCGTGATACTAGTATTCAATCACGTAAGGTGGAAGAGAATGACATGAAGATTGAGAAACAGTGATCAAACTCAATAAAGAGCTGAATACAAGCACATATAATTGTTGGAATAAAAATCAACTATCATCTACTAACTAGTATTTACGTTACTAGTAT
>L-chr2-29930
TAGAATTGCAGATTC
>L-chr2-30138
GAAGTCTCATCAAATCAAGATCCGTTAGCCGTTTCAGCTTCCAATTTACCGGAATTTGATA
>L-chr2-30389
ACAAAGCTATGGCTTCTAACTGGGCACATTACCAACAACCATCTATGATGACGTGTTCACATTATCAAACGTCACCTGCGTATTATCAACCGGACCCACACTAT
>L-chr2-30573
TATACATGGGTTAAATTTTACATCAGATTTTTGAAGA
>L-chr2-30780
TTAATTATGCTGACATCCTTACAGTCCTTTGTAAAAGTGTGTCCAAAATGCAAACTAACA
>L-chr2-31100
TAATACTTAAAGGTCTATCCGGTGACTTCAAATACCTACGTAATCAATATCGTACCAAAACGAACATGAAACTTTCCCAATTATTCGCTGAAATTCAATTAATATATGACGAAAATAAAATCATGAATCTAAATAAACCGTCCCAATACAAACAACACAGCGAATACAAAAAT
>L-chr2-31274
GAATCAACCGTTTCATCACAATACTTA
>L-chr2-31693
ATTAAGTTTGAGTGAGCTGGCTAATCAAAATATTACTGCCTGCTTTACCAGAAACACTTTAGAAAGATCGGATGGTACAGTACTAGCTCCCATAGTCAAACATGGAGACTTTTACTGGTTAT
>L-chr2-31901
AGAATGCAGTTACATATTTGAAAGAATCGGATATTGAATGGTCTAACGCTAGCACATATCA
>L-chr2-32079
TTACTTTATATCGTTTACAGATGAGAAAACC
>L-chr2-32259
ACTCTTCATAAGTTCTTTACGAACAGAGGTATT
>L-chr2-32445
ATAATCAGAAATTCATTAGTCTCACCAAAAAACGATAAA
>L-chr2-32623
TCTTATGGCTATATTATCTATCTTCCATCAT
>L-chr2-32797
CAGAGCAGTCATATGATCAAAATACAG
>L-chr2-32977
CTGAATACAATATTCTTCCATCTCCTGTACGAT
>L-chr2-33240
CACAGGATAGAGTTAATTATGAACTTGAAAACATCAAAACTACCCGTTTGGGTGGTACGGAGGAACCATATATTCAACGAAATAGTGATACAAATATCAAATACAGGACTACAAAT
>L-chr2-33430
ATAATGCCTGACAAATCCTCAAAAAATGTTACGGCTGATTCTA
>L-chr2-33597
AAAGTAAGAAAAGATCATTA
>L-chr2-33929
TTAAGATATGATGAAGCAATTACATATAATGAAGACAACAAAGAAAAAGACAGATATATTGAAGCTTATCATAAAGAAATTAACCAACTATTGAGAATGAACACTTGGGATACAAACAAATATTATGATAGAAATGACATAGATCCTAAGAAAGTAATAAACTCAATGTTTATATTTAACAAAAA
>L-chr2-34195
CACACAGCTGGACATATCCTCTGCTTACTTATATGCTGATATCAAAGAAGAATTATACATAAGACCTCCACCACATTTAGGTTTGAATGATAAGTTACTACGTTTGAGAAAATCACTCT
>L-chr2-34532
TGTTCAGCAAAGACTTAAATGCAAATGAGAAAATCATAACAACACTCAAGAAACAATACGATACAAAGATAATAAATCTGGGTGAAAGTGATAACGAAATTCAGTACGACATACTTGGATTAGAGATCAAATATCAAAGAAGCAAGTACATGAAATTAGGTATGGAAAAATCCTTGACAGAAAAATTACC
>L-chr2-34717
TTCTTATGTTGGATATAAATTTAGATTTGACTTACTAT
>L-chr2-34924
TAGTCGCAATAAGCGATGCTTCATATGGTAACCAACCATATTACAAGTCACAAATTGGTA
>L-chr2-35145
ACAAGAAACCAATTATTAAAGGCTTACTTACTGATAGTAGATCAACGATCAGTATAATTAAGTCTACAAATGAA
>L-chr2-35395
CTATTAACAAACAAATGGATTCATTAGATCTATTACATTATGGGTGGTATGTTGGAATAAAAATCAACTATCATCTACTAACTAGTATTTACGTTACTAGTAT
>L-chr2-35548
TAGAAT
>L-chr2-35732
CACACACTATGAAAGAAGAATAATAATAATAACACTG
>L-chr2-35916
ATAGGAAAGGATCCTCGATGAAATCGTTATGGTTAGT
>L-chr2-36071
ATACATTG
>L-chr2-36251
CATTAATATACGATGTAAGCATTAGATTGTTAC
>L-chr2-36778
AACGCCTTGATTGTTCTATTTTTGCTAATAATAAATCTATTTCATCGGACTAAAAGTCCATTAGTTGTAAGCGGATTTAGCTCAGTTGGGAGAGCGCCAGACTGAAGAAAAACTTCGGTCAAGTCATCTGGAGGTCCTGTGTTCGATCCACAGAATTCGCATTCCTTTTTGCTAGCATTCTTTTTTTTTTCATTTCTAGGCCTGTTTCTCCGCGCTGATTGGTCGCCCGGGTGATGCAGTTGCGGCCGGCCCTGGCCAATCAGATCCCTTTAAAAATGGGCCCGGTGCGCTTCTACCCCTTCACGCCTTTTACGCCTTTTTCGAATCTTGTATTTATTGTAATTATTAAACATTGGTCATATCAAATTCACATCAGACTT
>L-chr2-36958
CTGATTTCTCATATATTCCCAAACAGGCATATA
>L-chr2-37123
AAACACGCACATATAATA
>L-chr2-37421
GAGGAAAGAATTAAGGGTGTGTCCGACGAGGCCAATTTGAACGAAACTGGTAGAGTTCTTGCAGTCGGTGATGGTATTGCTCGTGTTTTTGGTTTGAACAACATTCAGGCTGAAGAATTGGTCGAGTTCTCCTCTGGTGTTAAAGGTATGG
>L-chr2-37708
GTAACCCTATTGATGGTAAAGGTCCTATTGACGCTGCCGGTCGTTCAAGAGCTCAAGTCAAAGCACCAGGTATTTTGCCAAGAAGATCTGTCCATGAACCAGTTCAAACCGGTTTGAAAGCCGTTGACGCCTTGGTCCCT
>L-chr2-37929
CAAAAAAGATCTACCGTTGCTCAATTGGTCCAAACTTTGGAACAACATGACGCCATGAAGTACTCTATTATTGT
>L-chr2-38229
ATCTTTGTTGTTGAGACGTCCTCCTGGTCGTGAAGCCTACCCTGGTGATGTCTTTTACTTGCATCCAAGATTGCTAGAAAGAGCCGCTAAGCTTTCTGAAAAGGAAGGTTCTGGTTCTTTAACTGCTTTGCCTGTTATTGAAACCCAAGGTGG
>L-chr2-38426
GGCTTTGAAGCAAGTCGCTGGTTCCTTGAAATTGTTTTTGGCTCAATACA
>L-chr2-38646
CCGGTGTTAATGGTCATTTGGATGGTATTGAACTATCAAGAATTGGTGAATTTGAGTCCTCCTTTTTGTCCTA
>L-chr2-38950
TACGTCTCCAAAAGAAATGTAAATATAGAAATTTTAAAAAAAAAAACGAAAAAAAACATAACTAAATTTAAAGTGCAGCCCAACAATAACCCTGAAAAATCTAAATATCTTAGAATTTTTTTATTTTGATTATTATATATTATTATTATTCTTATGG
>L-chr2-39167
TCCGCCACTATTTCTTATAAAAGGCCCGAATTTCTGGCACGGACGTTGTTTTTAATAATAAAATATTGAA
>L-chr2-39356
AGACAAGATCCTCGATTGGACACCACCAAAAATAAAAATTTG
>L-chr2-39623
TATGGCTTGCATGGAGAAGCTATTAATTCTATCAATAGATCTGTATTAAATAATAGCCTTTTGGACGAATTAGAAAAATCTACAACAGAACTGAAGTTCGGTCACAAATTAGTCAAAATC
>L-chr2-39816
TTTTCACAAGAATATATGAATTTACGTTACATTGAACTTTACATCC
>L-chr2-40046
ATCAAATATCAGATCTGATAACTTCCAAGTCACGTGTGAGGGAATTCTTAATCGAGAACTTTCCCGATATTATTAATATTATG
>L-chr2-40515
ATGAATTGCGGATTTGAAGATGTGAGAATTCTTATGGCGCTATTGAAAAAGCATTCAGGAGATCGTTCAAGAGCCTTTACTGAGTACACTCAAACAAGACATAAGGACCTAGTTTCTATTACTGAGCTGGCAAAAAGGAACTATAAAGAAATGTCACATGACGTTACATCCAAGCGGTTTTTATTAAGGAAAAAGCTAGATGCTCTCTTTAGTATTATAATGAAGGATAAGTGGATACCTTTGTATACAATGATATCTTTCAGATCCGATATCTCGTATTCTAGAGCTTTAGAAAGGGCTGGAAAGCAAACACGTATCTTGA
>L-chr2-40817
TATATATATATATATATATATATATAATACACTAATTATTTTATGTGATGTTGATCACGCGAAACGGTAAACGGCTCTGTTCGCGCTTTCTTTGTTTACATTTTAGTGAAGTATTGTCAAGATAATATCCATATGGTTGAACTTTTTATATTGGC
>L-chr2-40970
ACCAAT
>L-chr2-41154
CAGAAAGCATCTGCAACCTTGGATGGGTGTATTAAGA
>L-chr2-41463
ATATAGAGATTGATCCCTTAACTGGTATGCCTATATCTAATGATCCTGATGTGAATAACACTAGGCGGAGAGTGTACAACAGAGTTTTAGAAACAACATTGGTGGAGTTCGAAACGATCAAGATGAAAGAGCTAGACCAGGAATTAATAATTGATCCATTAT
>L-chr2-41650
AAGAAGAATTAATTGAAAGAGATAGTTTAGTAGATGACGA
>L-chr2-41951
AGGATCGATTGAGCAACTAAGGAACGTTGTCGAAGATATTAATCAAGCGAAAGACTTTATCGAAAATGTTAACAACAGATTTGATAACTTCTTAACTGAAGAAGAATTGCAAGCAGCTGTCCCAGATAATGCAGAAGATGATAGCGATGGCTTT
>L-chr2-42156
AGAAACTGGAGAGGGAGAGAACATTGGAAAGTACGAAATTTTAAGAAAGCAAACTTAG
>L-chr2-42474
ATAGTTTTGAAGACAAAGTCTTTGCCTCAAAAGGAAGGACAAAGATTGACATGCCGATTAAGAACAGAAAGAACGACACACATTATTTACTGCCGGATGACTTCCATTTTTCCACTGATAGAATAACAAGATTGTTCATTAAACCGGCGCAGAAAATGAGTCTGTTCAGTC
>L-chr2-42647
AAAAGGAGCAGTCTAAAGAGGTTGGT
>L-chr2-42840
CGAGAAAATAAAGTTACTTATTCAAGAGTTTCGAAAAAAGTTGACG
>L-chr2-43029
TTCAGGGTATAAGTAAAATGTATTCGGATGATACACTAAAGG
>L-chr2-43319
TTTTTTTTTTTTTTTTTTTTTTTTTTGTGCTGCAAAGTTTCTTAAAGCCTTCGGGCTTACGAAATCCTTTATCGCCGAAAGGGGACCGCTTCGAAAAGTGGATATAAAACAAGGTATTTATTTTTATAGACAATGACCAAATG
>L-chr2-43476
TCTATCATTG
>L-chr2-43650
TTCAGTGAGAAAATACCAAGCGGGCAT
>L-chr2-43943
AAGGGCTTGTTGTCATTGTTGCTGGATGAAGCATTGTGCTATTGTGGCTTCCCTTTGTTGCCTAGTAAAAGAGGTGTAACTGCAAGGCTGTCGCTAGAGTTTTTTGAGGACATTCCTGTAGATACTACGATTATACTAAAAGCAAA
>L-chr2-44146
TGCCAAGGCCAATTGTATTCTCGTTGAGCCTACTTGGTTCAAATATTTTAAATGGC
>L-chr2-44466
TTTATAGTGGGGCTGATATGCGATGGCGTAAAGCTACTCCAGCCTCCTTCTTTTCATATCCTCATGACTGTCACTATGTGTTGGTGTAGCCATCGAACTTCCACTAGATTTGTTCTTCCTTTTCTTACTATTGTTACCTGAATTTGAGCCGGATTGGCTTTTTCCTGTACCGT
>L-chr2-44645
CTATGTCTCTATTGCGCAGCTGTTCGCGCCAT
>L-chr2-44818
TTCTTGTAAGATTTTCTTAGCTTCAC
>L-chr2-44976
AGTTTCGTCCA
>L-chr2-45638
TTTCTCAATATTGTTGGGCTTTCCTTTTTTTTTTCCTTCCACGTCTATCTATTGTCTCTATCAAAATTAGGAAAAAGAAATGAAGAACGATGAGCCAAACGAGGCTGAGACAATCATGCATCCGTACATTCTATGTATGTTTGGGTGTATCTTTCCAGATTCGGTTCTTTTTTTTTTTCAGTCCAATTGAAAAAAAAAAGGAACAGGAACAACGGGTCGAAATTTGCCGTCACATTCAGAGCGAAGAGCGACAGGGGAATTGGTGGGCTAACCACCTGTTGAGCCCAGCTAGCAGCTGTCGGTAAACCGTCGTTGGGCGGGGCGCGACAATGCAGCCAGCGGAGGCATTGTATGGTTTCCGTCTGGAGAGTGGGCTTAGCCGGCCTGGCACTCCTTCTCTAAGCAGAGTGAGAAGGGAATCTTTTTACTGGAGAAGAGTGTTTGATTCCAGCAGAAGGTAATACGCACCTTTCTCATCTATTTGCAGAATCGTTTTATTAAAATACTTTTAAAGA
>L-chr2-45817
GTGGCGATTGGAACAAACATAGTACATGCCAA
>L-chr2-46028
TAACCAGTCATTTCCCAAGATACAATTCTCGGAGCTGTTATACTAACAAACTTTTAATTTTCAT
>L-chr2-46241
GAAGAAGATTCAGAGGTAACATCTCTCAACCAAAGATCGGTTACGGTTCTAACAAGAAGACCAAGT
>L-chr2-46645
CTTTGGGTATCAAGGTCACCAACCCAAAGGGTCGTTTGGCTTTGGAAGCTTAAATTAAATAAAGATTTACAAAATAATAACCTTCATTTAATTTTAAATTTCAATAAAAAAATATCAAATCAAACATGACTTTTAAATCTACCATTAGATAATTGTATAAAGTGATTTATTGTTTTTTAATTTTGTTTTCATTATCTATCAAAACTAGGGCATTCTTCCTCACTTTTAGTGATAAACTTTTGTAAACTCAGTAGTAT
>L-chr2-46803
TTGATCTTCTT
>L-chr2-46960
TGACTTGGGT
>L-chr2-47136
GTTGATTGTTTATTAAGGGGAGCTGAAGT
>L-chr2-47378
CTGTCGTCATACCACTGTTTGAGACCCCCATAGGTCTTATATAAGGTAATGCATCATTCTAAACGGGCGGCAAGCCATATTAAACTATCTATATA
>L-chr2-47555
CGTTCAATGGTGGATAATCCTGTACTAAAC
>L-chr2-47721
GGTCTTCAGCAGATCTGGC
>L-chr2-47900
TGCGATACTGTGGCCACATAGATTACGACAAG
>L-chr2-48260
TATCGTATTGTGGATCAAAGGAAACAGTAAAGGCAGAATCAATGATGTTACCGTTTACCTGCACACCATAATCTACCTTCATCACGTCTTCGTATTTCAGAACGGTTTTGTCGCCTGCATTGGGTGTGAAATGTGCAGCACAATGGTTGAGAGAGAGACCCGTTGGAAACCCAATACCTTGAGATTTGGGATCCTCCATCGCTAATAAATTTT
>L-chr2-48435
TTTCCAGATCCCTTTTCAAATAACGTGA
>L-chr2-48602
TTCTACTGGGTCTGACTCGT
>L-chr2-48843
TATTAGCTTCTTGCTATGGCTTCCTTTCTTTTTTAAGTTCGCTTCTTTCCCAAGATTGAAAATAAAAAATAAGTGAGACCAGGTCATTAAAGGT
>L-chr2-49015
AATCATACTAAATCCAATCAAATTA
>L-chr2-49213
AGAAGTAGCGTGGAGAATGCACAAATGAGATTCAATTCTGGAAAATCTATA
>L-chr2-49598
AAGGAATTCATGATGGGCTTCAAGAGGTTGATTGAAATTGTTAAAGATGCCAAGAGGAAAGGATACTAATCGTACCATCAACTCTTGAATATTGTGAAATTTTCGCCATTGATTTCCGTCTTTGTAAATAGGTAATGCGTAACTATTTAGTTAAATTTTTGTATATTTTTTATTCTATGACTTCACTTATCCATTATTTCCATCGTCAAAAAAAGGAAATAAATACTGTTGCTCGAAC
>L-chr2-49758
GCCTGGTCTGATA
>L-chr2-49916
ATTGCTGTTAA
>L-chr2-50222
GATCATAGTGTTTGTTATCTCCCCTTTATGCTTTAAAAGAAGTTTGAATTCTCTACGATATGCTTCTATGATTGCCATTGTTAGTGTCGCATATTTATCTGGTTTGATTATTTACCATTTTGTAAATCGGCATCAGCTAGAGAGAGGGCAAGTATATTT
>L-chr2-50442
TTTTGCCATCGTGTTGGCCTATTTTTTATACATCATAATTGGTGGTACAGGTTATATGACATTTGGTGAGAAT
>L-chr2-50608
AATTTCAGAAAAGGTAAGT
>L-chr2-50771
TGTTCTCATATCTACT
>L-chr2-50944
CATAAAAATATTCAAATACTTAAGTT
>L-chr2-51360
TTTTCGTTCCTGTCGTTGTTACTTATGAACTTGCTGACGTTATCGAAATTTGTAATTTCATGTTCTTCTTCAAATAAGTGTTCGTATTTTTTAACTGGTGACATTACCCAGGAATAAAGG
>L-chr2-51595
GGGACCAACTCTGGAATGGGGAGTAATTTTCCCTGATCAAACGCAATTCCCAGGTCTATATGAATAGGCTCCCCTGTTGAGCAGTCAA
>L-chr2-51832
GTTTTATTTCATTAGTGATTTTTAAATAAGCTTTCAGCCTCTCTTCATTTGATTTTGTTTGAACTGCTTTCATGCCTTTTCTTGCCTGAT
>L-chr2-52062
TATCATTTTGTAGAACTTTATTAACTTGTTGAAACACTTGTTCCATAATTGCATCTTGTCTCAAATCGTCATTACTTCCTTTC
>L-chr2-52255
AAATTACTGGTCGGTAGGGGAAGCTTCTCCATGTTTAGCTGTTTCA
>L-chr2-52451
GCAATTCTAAAAGAATCTTTTTGACAGCTTGAATTTTTTGGGATATGTT
>L-chr2-52676
CTGATTGACCCAGGGCAAAAACTTCCAGCTCGGTATTGTTCCAATTTCTTTATATAGTAATTGATTGATCTTGCTATT
>L-chr2-52841
ATCTCTATTATATTGTAG
>L-chr2-53046
CTTTTGTGCCTGTTCATCCAGAAAACTTCCGAGTGTGTAGAAAACATCAGAACATGAT
>L-chr2-53204
TAAAGGATACT
>L-chr2-53368
TTTTGCAATATTCTTCA
>L-chr2-53647
AGAGCACATTCATTAAAGTATGTCTACTCTTTAACGTTGTTTTGTGATCATAGAAGTCTATTGTATTAAGTCTCTCCTTATCGGCCTTCATAATAGACATCAATGTTTGGGGGAAGGAAGTAACGTCCTGAG
>L-chr2-53901
TTTTTATGGCATAGTATAAACCTTTGGCTTTGGAATCAACAACTTTTGGAGTCAATAGCTTCCAGTCTCCCAATTCTAAATTCCATTTGTAGACATCACTGGATCCA
>L-chr2-54271
TAACAAATAGCCAAACTTGAACTCTTTTATTTTAAGAGAAATTTGACATATTTCTTGTAAATCTAAGCTAG
>L-chr2-54547
AACAGCTTTTCGGATCGTAAGTCGTTGAAAGAAAAAAGAGGTCAGTAAGTACTAATTCACAAAAAGCTGTTGATCCTTTGCATAAAGGATACAAGCAAACAATAGGAGGTATATTAAATGATATTTGGT
>L-chr2-54733
TATCTTTGTTCTCGTTCATTATGTTATCCCTAAAACAAA
>L-chr2-55065
GGCGAAATACCATTTCAAAGTTTTTCAAATGAACTTCATTATTAAAGTTTGTAGATCTCTCTCTTTGAACTTCTTGCTGTAAAATTCTTCTTGAAAGAGCAGCGAACCATAGTTTGAAGTTTTTACTCAAATATTCCTTTGGAACATGGTGTTTCAAAATGTTAATTGCAGCAGCTTTAGAAAGC
>L-chr2-55249
TCAAGGAAGTATTTCCAAGTTTTTATTTTGATGAGAT
>L-chr2-55448
TGAAAATTGTTATTACTTCATCGTGAATTTGTGTATCTATTAAGAATTTTGA
>L-chr2-55694
AAGCTTGAATTCGTGTGTGTTGTTCTTTTCATGAGCAAACTGCGTCTGAACTAAGGTTGCTCCTAATGCCAAGGGTATATGAAGTGGGTATTGATACCT
>L-chr2-55926
GTATTTTACTGTTGTTTTACCTGATATTTGGGGCAATATATCAAATATTAGTTCATTCACACCGCCACTGATAAAGGCAAGTGGA
>L-chr2-56178
ATATCGGCAAATCCAAAAAGAGATATATCCCATTCTTTCTCCAATTTAGAAGTAGGGACTTTTGTTCTGTTAAACCAGTACATAATCAAATCAAACTTACAATAT
>L-chr2-56442
AACATGGACATTGCAAGAGAGTAGAAAGCGGACTTTTCAATACTTTGCTGAGGCGGACCAAATAAGCTCTTAATCTCATAAAATATGATACTTTGATTCTTATAGCTCACTTGGGCC
>L-chr2-56595
AGCATA
>L-chr2-56777
AGTAAAAGCATAGCTTGATTGGAAGAACTATAGTG
>L-chr2-57005
TTCCAATATGGCTACCAAACGCTCTGAAATGGATTTATTTCTTGAAGACCATAGGTAAGCTCGCACTGCTTTATCTATAGT
>L-chr2-57199
TTCCTTCATATTAATTTTGTCAAGCACTAAATGGTCTACATTTATGG
>L-chr2-57579
GTATTAATTTTGCTACCCAAGTAAATTTTTGTAGTGGAGATGAAAATGCATCACTTTCAATATTTTCCAGTAATCTGTAAAGAATTTCATTATAACGTGTGAGGTCTAAGGAAACTTTTGGTAAATTAAAAAAGGGAGTGTTAAAACATTCTGACTTTTCTTCTGGTTTTACGCCTAAAAGAAATTCCCTCTGCTCTTGAAAATGTTGCCAAATCTTGTGGCTTTCATCCCAA
>L-chr2-57890
CACTCAAAAATTCTATCAGCGGACGATATACCGTTCATAGATTGGAAGTCTTTACCAACGTACTGAAGGTATCCCCATAGCATGAACGATTCATTAGTAACTAATATGGGACCCAAAATATCGGATAATTCGTAAAGATCATATATCTGATTGATAGTTTTCTC
>L-chr2-58160
TAATAAAGGAATAAAAGAAAAACAAACCCAATTAAAGCATTGGATTTTTTCGAATTTTGAAAACAGAAGTTCTTTCAGCTGTTCTGCAAAACTTTTAGTGAAGTCTTGTAAAGTTCCATAAAA
>L-chr2-58347
ATTTTCATTTTTTCTGTTCAATGCAAAATATGTTAACAAT
>L-chr2-58541
TTATAATTACTTAAGCGCAGTAGAATGTACTCACGGTATAGAGATAC
>L-chr2-58835
GTAACTCCATGCTTCTTTTATAAGCATTAGCGTATCAATAACACTAAAACAATGGCACTTCAAAATTAATTGATTTATTAATGACATTATTAATCTCGTATTTCCATTTTCTTTTTTGCTGAGCCTCAAAAAATCTATTACGGTCCA
>L-chr2-59005
TATCCATTGGTGTATCATGAATT
>L-chr2-59194
TCTCACATGATTTTTCTACAAATAATCTTAAAACGTACGATA
>L-chr2-59385
TTTCCGGATCTTCTTTTAAAATTGTTGTTAGCTCATCTAAAGCA
>L-chr2-59558
GTCAATTAGTCTTGATTATTCTATTA
>L-chr2-59905
ATATATAGACCCTCCTATCACGCTCATAATATCATGTGATTCTCTCGATGAACGATAATAGTAATATTTTCATCTAAAAATGCAATGAATTATTGAGTTTCTTTAATCTGTTTAAGAGATTGTTATTTATAAAGAAAATATATATAATTGAAGAATCTAAGAGTATGAGTCAAAATAATTTCCTTTTTACACAACAACAC
>L-chr2-60077
AAGACTTAGCTTGACGGACAACAAT
>L-chr2-60364
GTCAGCACAGTTCATGATGGCACCGACTGGTAGACCTAACTAGTTAAAAAAGATCTCAATATCGGGGAGTGAGAATAATTTTGTTAGTAAAAGCATAGGGAGAAAGTTAGCAGATGTGGTTAATCTTGAAAAATAGAGTT
>L-chr2-60562
ACAGCCCGCTTAACCATTTAAAAACTGAATTTATGTGTGTAATTGCATCTT
>L-chr2-60740
TTTACTTTATGATCAATTTAACCAAATTGCA
>L-chr2-61229
TAGCTACTAACCTTAGCAATACGATGGTATTACTATTAGCGGGAACAGGTACATTATGGCTACAGTTCGTTTCCTGCCATATTAATTTTTCAGCCCGAGCGTGTTTGGGTTTGATATTTTCTTTTTTACCTCTTTTTCAACATTTCCATGCAAGTCTGATGACGGTTGTACGGCTCGTTCTGTGAGCCGGATAAGCGATAAAAAAACTTGGTCTGTTGAAAATAATAACTGCATGGGTTTTTTCAAAGCAGTTGGGGGTGTACAGATGTTAATGTAGTCTGATATATGCTCTGTCTTGTCTTTTTATCTGGGGGATCATTAACATGGTAATAGTGATTGGTA
>L-chr2-61400
TCCCTTTATCATTAGCCGTATTTT
>L-chr2-61689
TCCCAAGGTTATTGCCATAATTTGGATTGTAGTACTCTTCTTCCATTTCGTTCAATCTCAATGCCTGTAAATCGATTAAATTTATGCCCTTCTCGTTCTTAGCCCAACCGTTTCCGCCTTGTAAAATATCTTCCACGCATTC
>L-chr2-61977
AGTCGGTGATTTAATACTTGTGCTGTTTCCTGTCGCATTTGTACCGGGTTTCGCTACAGTTGTTCCAATACCGTTAAAATTGGAGAATGTATTCTTGGGTGACATCTGGTTTGTTGTTGATGTGGGGCTAGATAGTTCAGA
>L-chr2-62284
CTTTAGGAGAAATCTGTTTGTTGTGGGAGTTTCGTCTTCTTTGACGTATTCTGTTATATCTATGTCTACTGTTCCCAATAGAAGTTTACCCGTTATCTTTTGAGAATATGAATTGTTTCCTGTGGCCGTTAGTGCAGTGGCGTTAGCATAGGTCGTTTTC
>L-chr2-62470
TAATTCCATTGTGCTCTATGATGTTGCACATGCACGTGT
>L-chr2-62647
TGCAGGTCCAGTAGAAACTTTGGTCTTTTT
>L-chr2-62907
CTTGGTCATCTTAAGAGATACAAAGGGGGGGGACCCTGAGAAAACTTCTCCCGAAAAAAAAAAAAGAAATATACCCACGCGTTCTTTACCCGGAAATAAATATCTTGATTTAG
>L-chr2-63221
ACGAGCGGTGAATACATGGGAGCCGAGCCGCATGAAGATGAAAGTAATATTAAAATTAAAGTCTCTATCGAAGCAGTGACTCTCTCCCTATCAGCCGGTAAATTTTTTTAACGAAGTGGAGCTAAATTATCAGAAAACGTAGAGCTGGTATGCTGGTAGATCTAAAC
>L-chr2-63469
AAGAGTTGGTAATGTGTTTCAAAAGAAAAAAATACATTCCAAGAATAAATACCAGGATTTCGTGACAAAAATTAAAAAAAAGGGAAGTATGGCATGCCTAG
>L-chr2-63722
ACATTGCACTACTTTCGAAACCGCGTAGTCGGAAACGACATTCCCCCGTACCAAAACAAACGAAAGGACGTGAAAGGTAAATGAATAACATGGCACTAAAAATTTG
>L-chr2-64078
AACAATTGTTTTACTGAATTTCAACAAAGTTCTAACTCGAGGTGACCGGAGGCCACTGTAATAATAAAAAATAGAAGATGAGTCTCGAAGGAAATACCCTAGGCAAAGGGGCCAAATCTTTTCCTCTGTATATTGCGGTAAATCAGTACTCTAAACGAATGGAGGACGAGCTCAATATGAAACCAGGTGATAAAATTAAAGTCATTACT
>L-chr2-64268
TCTGGTGTTAAATATGGAAATTTAAATGATTCTGCGAGTAACA
>L-chr2-64450
GCACTCCACAGTTGCAAGATGAACAGACTTTGATT
>L-chr2-64610
CGTCAATTAGATT
>L-chr2-64804
TGGAAATAAATTCTTTTGGTATAAGATTTCAGATATTCAAAGAAATA
>L-chr2-65079
AACAAGTTGTCAAGTGAAAGCTCTGATAGAAAATCATCTTCGGTCACCACAGAATTGCAAAGACCAAGCTCGGTTGTTGTTAATCCCAATTTTAAACTTCACGACCCAGCTGAGCAGATCCTAGATAT
>L-chr2-65294
TCCTCAAACAACATATCCACCTAAAAACAAGAACCCAACCGTTTATTCAAATGGGCTAATTCCAAATT
>L-chr2-65550
CAAATATATCTTCAAATGCTACATCTCATCATCCGAACAGAAATTCCGTTGTTTACAATAACCATAAGAGGACGGAATCCGGAAGCTCATTTGTTGATTTGTTCAACAG
>L-chr2-65728
GCATAGGAGAAACTCTTCTATATTATCTTTT
>L-chr2-65940
TCGTTAGTTACCAGCCCCTTGAAAACTTCTTTAAGCCCTATAAATTCCAAATCCAATATTGCTTT
>L-chr2-66097
CAAAAAGAAA
>L-chr2-66269
TCTATCACAGCAAAGGAATCTATGC
>L-chr2-66439
CGGCACATAGGGTCTTACCTGCC
>L-chr2-66638
TCTGAAATGAAGGCATGGCTGTCAGCCATAATAAAGGCCACTATTGATATTG
>L-chr2-67293
CCCAAAATAAAAGAAATTCTAATTATCCAATCGAACAAGATCAATTTGAGACCAGCGATTACCTGGAAAGTTCAGCATTTGAATACCCTGGTGGCAGACTTTGAGAACTGCAATCATTAGTTACTTCTTGACCAACTTAAACACCTTAATAATTAATATTTAATAGAACATAATATAGTGATATAAAGTATATAAAAATAAAAAGTTTACGAATTAATACAATCAAATTAGACACTGATACTATCAAGAAGTACATCGCAGGAACCGCAGACATGATGTCCTCTTCTTTCAAATTACTGGATATATATATTATTATTATTGTTACCATTAACGTTATTATTATTAACTATTACTATTACATTAACTTAAAAATAAATATGAAACAACGAAGAACAAAAAGAATTATGAAAACATTTAACATGTTTCAATTTGTTATGTTTTGGCCAACCTGCGTTTATTCTTGCATATGACATTTTTGTAATTCATCGATGATAACTTGGTTACCCTT
>L-chr2-67490
ATATCTTGTCATGGAATAGAGCAACTGGCCCATCTTATATTTGGATAGCG
>L-chr2-67694
CTTCTTCATATTGACCTAATTTCATAGCGCTCGTACCCAATCCGTAATATGCATTGT
>L-chr2-67870
CGGCATCATGATCCTTTTGCAATGATAGC
>L-chr2-68129
TCTTTCAATCTATTGAAATACTTTAAGGACATATCATAATTAATGATCTCAAAATGAAGTTTTCCTAATTGCACTAGACACCATGGCATTGTGTCTTTAATATGAGATGGGA
>L-chr2-68448
TTTTCTTGGAAGTTGTTAACCTTCCTGTTGAGGAATATAGGTTTCTTGGAGTTTTGAAAGTTGTTTTATTTATAATGTTATTATTATTATTATTATTATTATTATTATTATTATTATTATTATTATTATTATTATTATTATTGTTATTTTGGTGGTTCCTATCGTTATTTAA
>L-chr2-68608
GTTTTTAGGAGTT
>L-chr2-68824
ATATTATTATTGCCGTTTTTGTTTGTTTTTGAATATAAGCTAGGTTGTGAACGAGGTTCGAAATGCGAT
>L-chr2-68984
GCTAATGCTTCAG
>L-chr2-69140
CATTTATTA
>L-chr2-69344
AAAGTGCATATAAATATACCGCATCGGACCAGTAAACACTTGATTTATCGAGAATGG
>L-chr2-69776
GTGCTAACTCAGGATTTACCGCCATGCTATTTTTATTATGTATCCTGCACGAAAAGTTCGTGTCGATTTATGAATAGATATGCAGTCACCAAAACAGAGTCTAAAACTCTCACAGCTAGGTATGGTTTTTTGATAAACTTTTCTGTGGCACCTTTGCTTGCACTTTGATCCTTTTGGTTTACTTTCAGCCTGTTCCATCCTTTTGATCAAAAAAAAAAAGGAAAATCAAGCGCGGGTAATAACGGCACCATTAAATACTAGTAGTACTATATAGATGGTATAAAG
>L-chr2-69940
AGTATTCAATGCCAACA
>L-chr2-70113
GGAGGGACCTTGAAAATAGGACGCCG
>L-chr2-70284
ATCAGGTGGCTGATTAAAAGGGCC
>L-chr2-70498
TGCCATGCAATCATCGCAACGAGATCCAACAAAGTAAGGATTACGTTCGCGTCATTAAGGATGAATA
>L-chr2-70801
TGACGACCATAAACAAAGTAGTGAAGCAATCATTGAATAACCGTAGCACGTAAATAGAGTGCAATCTTTTAGAGAGGCACGCCAAGACCACACACCACGGTGGTAGATGTAAAAGGTAGTAACACGCCATTTGTAACGCCAGTGTAAGGAGATACA
>L-chr2-71126
GCTGAATCATCTCGATCTGCTCCATGTACGCCTTGTAATCGATCTCTGTGTAAGCTACCTTCTTAATGATAATCTTGCACAGCATGCTTTCGAACAAAATCAAAAGGGGCATAACGATAAGATTGGCCCTACAATCGAAGATCACGTAGCGCACACCGTCCTTGAGATCCTGCCACAG
>L-chr2-71360
GTTGTTCTTTAAGTTCGATAGCGAAATTTCTTTAGCTTGTTTACAGCACCCAGCAACCGCACACAGAATGTGACGGCAAATGCATTT
>L-chr2-71605
CAGGGTCCACGTTAATTTTTCAATTTTTTCTTGCGTGTCGAAGATTCAGGTCTCGAGAAATTTGTCAAAAATTTTTCACTAGATATTAAGAACTATAT
>L-chr2-71952
TTTTTTTTGGCTCTATTTCACTAAGACATCGTATATATGCCAGGCCAGATAA
>L-chr2-72109
ACATGAAATA
>L-chr2-72446
GTCAATGCTCACAACAACAACAACAACAGCAACAACAAC
>L-chr2-72601
TACATTTT
>L-chr2-72904
TCTACATTCTCCACCAACTGTATCTTTCCTACCAGCAAGCCAAACCCTGCTCATGTCCTCCACCACATCTAGCTCTATTGGCACCAACATAAACCCACCGCAACATTCACCATCCCCATCGCAAAGGGAGGATTTTTCGACGGCACCAGTGAACAT
>L-chr2-73084
CGTATATTTTTATGTATATTATTATCATTAGTA
>L-chr2-73239
AGGAATTT
>L-chr2-73393
AAAATCT
>L-chr2-73548
TTGGCCAA
>L-chr2-73848
ATCGTTTTGGTTACTATTATAAGTCAGAATCTTGGCGTCCTTCAATGATAATTGATAGGGTTTCTTCATAAGAATTCTCATTATATCGTCCGGTAATTGGGGCATCAACCCTCTCACACCACTGATAACGTCTGGTGCGAGGTTGATATACGG
>L-chr2-74009
TTCGTACTTGATTG
>L-chr2-74200
TAATAAACGCTCTAACCTGTTTAATATCACTGAAATCTGGTTTA
>L-chr2-74359
TCATCCAATTCC
>L-chr2-74528
ATGGCAAACAAGATTGCTTCCA
>L-chr2-74691
ACTTCAATGCATATTC
>L-chr2-74966
TACATCACGTCAAGCTTATTACTACTATAACTACTATTATCATAACAAAAGGGAAAACTAAACCCTATCTAAACAAGGGTTATTTAAATTTTTAACAAGGGCATACAACAAAAAAATAATAAACCTAA
>L-chr2-75241
TTGTGACACGCTTTCAATGTACTCTATATCGTGTTGCACGAAGGATTGTTACTTTATTTGTAAAAAAAAAAACAATTTTTCGAGATGGGACATTAATATTGTAGAATTCTGAACATATTAGTGAACAG
>L-chr2-75418
TAGCAGATCGTACCCTTTAACGAATCATCA
>L-chr2-75589
CAATCCTAATATGTCCAACATGAA
>L-chr2-75916
CAGAGAAAAAAACGGCTTAGGAGCGTTTACTCCATTTGAAAAGCAAGATGTGTTCAACATTCCGGACGAGATTTTGCATGAATTTTCCACTTCACAGACAAAAACTGATATGGGTATTTTCCCGGAGTTAAATCGATGTTGGATAACTATTGATAATAAACTGATACTCTGGAATATTAA
>L-chr2-76085
TTCCTTAGACAAAGCCACCAAC
>L-chr2-76361
GATGACTGGTTCAATAGTAAATGTAGTAAGGTCTGTCTGACAAAGTCTGCCCTATTAAGTCTTCTACCTACTAACATGTTATCGCAGATTCCAGGTGTTGATTTTATTCAGGCTTTGTTCGAAGATAAT
>L-chr2-76627
GAGCCTGCCTACATCAGTAGGATCATAGGTACCACGACGGCAAGGGCAGCACCGATTTTGGGCCCCAAATACCTAAAAATTGTCAAGATAAGCTCTGTTGCACCAGAAGAAAACAACAA
>L-chr2-76909
ACATCAACAACAGGAACAGGCGAAGAGAAGCTTTCCTTTCTTTTCAAATCTAATGTCTTCCGAACCAGTCCTCTTAAAATTCCAAAAGAAATCATCTGTATTACTAGAGACTACAAAAGCAAGTACAATTATTTC
>L-chr2-77076
TTTCGTTAGTGTTCCAGATT
>L-chr2-77251
ACACATCAGAAACTTTAAGGGTAGCAGT
>L-chr2-77421
TAAATCTGAAAAATTAAGATCTA
>L-chr2-77632
GCTTTAGTAAACCCTCCCCTGCAAACAAGGAAGATTTTGACTTAGATGACGTAATATTATCCCC
>L-chr2-77882
AAAAAGTGATGAAATTTCACAAAATAGGAACATAATATCAAAGGTTTCTATTTCCAAGGATTGTATCGAGTACTATCTATCTTCAATTAACATTTTAAATGAA
>L-chr2-78206
CAGTCCATAAAGGAAGGTCTATCATTCTTGAACGTTTTATACGAGGAAAGCGAAGTCGAAGGATTCGACAACCAATACCTTGGTTTCAAGGATATAATCAGTTTTGTAAGCTTGGACGTCCAAAAAGATTTAGTCAAACTAGATTTTAAAGATTTATTTGCTCCAAATGACAAAACA
>L-chr2-78363
CATCTTAGAA
>L-chr2-78634
CAAAATCTATTGAATTCTTATTGAATATTGCCAACTCTATGGACAAAGGCAAACTAGCTTGTCAATATGTGGCAAATGGATTTTTAGAAAATGATGATAGGAAACAATATTACGACAAACGTAT
>L-chr2-78915
ATATAACGATAGATTATTCCACTATCATATGTATGATTGGCTTGTGTCTCAGAACAGAGAGGAAAAACTATTAGATATTGAAACTCCATTCATACTCCCTTATTTAATGGAAAAGGCAGGTAGTTCATTGAAGA
>L-chr2-79098
GTGTGTCACCATTAAGCCAGAAACAAAGAATTGTAC
>L-chr2-79298
AGCTGTTTAATGATTTTGCTGTACCCTTAAGTTACCATGAAATTGCCCTATTC
>L-chr2-79466
AAAATTGGTAAAAATGTTCAG
>L-chr2-79658
ATTTTAAAAGAACTAATCGAGACATCAGATTCCGATAATTCCGTA
>L-chr2-80014
AATAATTTGGGGATTTGTTTCTACAAAGAATAAAAATTCATGTTCGACATATAGATAGCAGGGTAATGTACGTGTATATTTTAATGTAATAAAGAGGCCTTACTAGACGGTAAAGTTAAGAATATCGAGTGAACTTTTCCTTAAGATAAAGGTAAATATAGTCGAGTATTTATTTATTATTCTTTTCCACTATACAGTATTTAAAATTC
>L-chr2-80384
TATATATATTTTTCCCTTATTTTATCTTTTTTTTTCGAATTTTTTATGTAAACATTCTTATACTGGAACAATAGAT
>L-chr2-80565
TCAACGCCGCAGTAGGTGGCAAAGTATCATTGAC
>L-chr2-80962
ATCCCCTCCTCAACCTTTAATGGTTCCCCTTTTTGTATTTCCATAATTATACCAAATATTTTTGCCGCCGCCGAAAATAACCGGCCTCCGGGTGATGA
>L-chr2-81159
TGTTTTCATAATTTGAACACTTTTAATTTGAAAATGGTGTCATTAATAGA
>L-chr2-81355
ATCGTCGGTGGCTTCCAAACCACACTTCTTTCTCAATTTTTGGATTCTG
>L-chr2-81546
TTAACCAGTTCAATACCGGCAACCTCCAACTTTCCGCTTTCCAA
>L-chr2-81807
ATCACGAACATTTAATTCCTCGATAATGTAGTTTTTCAAGGCTTCTACATCCTTCAAGTATGATTCATCACTGTGAAGGATGACCAAAGTCTTCAATGGAGTTTTTAAGGAAAT
>L-chr2-81977
TAAGACAGCTTCTGGGATGTATT
>L-chr2-82141
ATCTAATATACCAGTTT
>L-chr2-82339
TATTGGAAGTCGATGTTAGACATCTTTTTCAACAAGGCAATTTGACCGTCC
>L-chr2-82544
ACAATGGATGGATCAGGGTAATTTTTCAAGGATTTAGACATCTTTCTACCATCGGCAG
>L-chr2-82717
CTGTGTTTTCAAATGGATAATGTTGA
>L-chr2-82957
TCTTCCAATTCTTTGATAGAACCAACACAGACGACCTCCTCAAAATCGTCTGAAACCCATAAAGGAATTGGAGTACCCCAATATCTATTTCTG
>L-chr2-83200
TATAACAATGGGGTATCGGATCTCCAACAGAATGGATAGGAATGGCGAATTTGGGATGCCAATAACAAATTTCCAGTATTAGTTAAGTACTTAATA
>L-chr2-83619
AAAGCGGGAGCGTTATGAACAATACCAGTACCGGAATCACTAGTAACATAATCATCTGAAATAACTCTAAAAGCTGTTTCATGGAACTGTTCAGCGAAATATGGGAACAATGGTTCATACTTCAAACCAACCAAATCAGAACCTTTAATTTTTTCCACAATCTTATATTTTTCATTCTTAGGCTTCTTATACAAGGTTTTAATCAAAGATTCTAATAAGATGAAATAACGATCTCTGGTTTCGTCGTAAATCTTTACATATTCGAAATCAGC
>L-chr2-83889
ACTCAAGGGAGTGGTTAGGCCAGTAGAATAAGGCATAACTTTGAATCCACGGTAAACTTGACCTTTTTCATGAAGTTGCTTGAAAGCCCACCATGTGGACTCCATAAAGGATGGATACATAGT
>L-chr2-84075
TAATTTCTTGTCAATGATATGTTCAATTGGAACACCGTG
>L-chr2-84248
TTTGTCTTTTGTTAATTCTAATGAAG
>L-chr2-84566
GTTTAAAGCGCAAAATGATATTTTTCATGCTTAAGAGTCATCATTGTTTCGAGATTTCTTGCGTGCTGCGGAAACAAAAAAAAAAAAAATTTTTCGTCATCATGGATAGATTACCCGCCATCGTATAAAAGGTTAAACATAAAAAGTAGCTAAATAGAACACTATAGAAGA
>L-chr2-84735
GATTGGCAATGCCTTCCAACTC
>L-chr2-84923
AGTAAATGCATACGATTCAAGCTGATTCTTAGCCTGAACTC
>L-chr2-85091
GAATACCATTAGCGTCGATAT
>L-chr2-85368
TAGAGAAGGTTTCCGATTTCTTTGTTGGAATCGTTGAGTTTCTAGGAATTAGCTTAGTCATTATGCCGCCTGCAGTTTCAATTCCTAGGGACAATGGCGCAACATCCAATAATAGTAAATCTTGTGTCTT
>L-chr2-85594
GACTAACACAATCTCATCAATTTGGGACTTGTCCAGCTTCGAATCTTTAAGAACCTTTTCTACTGGTTCCAATGTGGAT
>L-chr2-85862
CTTCTTAACGATCTTTGATTATTAGAGATGTCCTTTTTCGTTTTCCTTTTGAATTCAGTGGCTAAATGGTTCACCAACCTATTATCAAAATCTTCACCACCTAAATGAGTGTCTCCTGCGG
>L-chr2-86234
TAATACGTAAAACGTTCATCCCTGCAATAGTTCCTGCATCCTTAGTGGCTTGTCTTTGAGAATCATTGAAATATGCAGGAACAGTTACAACAGCATCATTGACCGTAGTTCCCAAATAGTTCTCAGCAGTTTCCTTCATTTTGCTTAAAACCATGGAAGAAATTTCCTCAGGCGTAAATGTTTTCGTTTCACCCTTATATTCTACTTGCACTACAGGTTTACCAT
>L-chr2-86399
TTTCGGTGTCTGTGAAAG
>L-chr2-86591
TCTATCCGTTTAGTGACAAACATTGACATACAAGAATGTTTATGC
>L-chr2-86774
AACCTCCATAGGCATCAAGTCAAATACGTTTGATGA
>L-chr2-87086
GATATTTGTTTTCCATTATCTTTTCTGTGTTGTGTAGGGAGTTTTTTTGAAATGACGAATACAGACAAATATTCCAAACTCGTTCATTCAACAAGATGTCTGAGTATTGTTCAGGCAATGTCTTTATCTGATAATATAAGATTTCGTCTAATTTATCGAGCATAT
>L-chr2-87255
GCATTACAGTGTTCAAGTAGTA
>L-chr2-87430
TAGCAGCTCATTTTCTTGAACTGTGGTC
>L-chr2-87619
TTGTGAACAATATTCTCGAATTTTGCGCCATCCCTTTCTTCC
>L-chr2-87775
CCGTGAAAT
>L-chr2-88662
GTCCATTCATCTCATTAAACCCTAAACCATTGAAATATTCGTGTTCGTGCGTCGCGATTTTTTCCGCTTTCAAGATGTGTCCTTTCTTCATCTCTTGGTTCTTATAAAAGGGCGCCGCAAACCCCTCCTAATTACTTTTTCCTTTTCACATCCCATGGGTTTTATCTTATACCAAATGTTTACCATTCTGAATCGTATAGCCAACAAGTAACCACAGCTGCAATTGTGAAAAAAATTGATAGGTGTGGTCACCCAACTGTTTTTTTCTCTTTTTCTTTTTTTTTTTTTGAAATGGCTAGACGGTGCTTTTGCTGGTAAAAGAAAAACTCTTGTTTCAATTTAACATGATGAAAAAATATATTAACACAGACCTGTACTGAACTTTTCGAAGTTTTGCAGATAACAATATTGCTTTTTTTCTCTGACTTTAACTAATCGTTCTTATTTCTGTATATACTATGACCTTGCAAACCTTGAAATGCAAAATTCGTATTCTCTGCTAAATTGAAAAATTTAGAGCATGAAGTGTGTTTTCCAGCAGACACCGCCTGTGAAAAAGATGGTAAAATGATATGATAATTAAACACACATAATAATAGCATATATGATATATAAGACTATATGAAGAGATGAGGAGAAGAGAAGAAAAAATTGGTAGTATTTTCATTTCATCTATTTCTTAGCAGTCAATCTTCTTAGGTAGAAAGCTAATTCTTCACCTTCCAAGATGTAACCATCAC
>L-chr2-88822
CTTCCTTGACGTT
>L-chr2-89045
GGTCTTCTTGGAGATACCTTCAGAAGCCCAAGAAAAGTTACCGGTTTCAATTCTTAGAGCTCTGTATTTCTTGTTA
>L-chr2-89257
CCCATTTTGTAACTGTAATAGAAAATTTAATGACGCTTGTTAGTAAAATAAAGAACGTACAAAAG
>L-chr2-89426
CCCTTTTAGTTAAGTTTACTTT
>L-chr2-90000
AATTTCCTATAACTTTAAGATAGGCCTGTAAATAACGTATATGAAACAGTTCCATCCCGTAACACCATGAACACTGCGTAAGAGAAAGCCCTCAAGCTTTCCCAGCGATGCTCGTGTGTAGGACCGAACATGGAGGGGGGAACTAGGCCCAGCACGGGTTTGGCGAGGCCGCTCTGCTCGCAGCTCAGGATTCTAAAAGGTTATTCCGCTGAGAAAATCAGAAAATAGGAACTTCTCACGCAATAATTTTAAAGTTGATGAAAAAGGAAAATTTGTAAAAGTGTAAGGGTGTTAAAGAGGGTGTATGGATGTAAAGTCACAAAAGTTAGAGCAGATGAAAAAGAAATGGGTGGAGACAAATCCGAAAAAGGACCTATATTATCGCTATAAAGAGCTTCTCATCGCTTTTTTTTTTCAAAGACACATA
>L-chr2-90160
ATATCTGGATGAC
>L-chr2-90440
GCTAGATCGAGAATACAAATAGAAATAAAGAAAGAGCTATATGACTTAGCAACGCAAGCAGAAAAGAAGGTTTGCTTCTTCGCTGGACTCCGGTTGGAATTACTATTCAAAATTCCAAGTGCACTGATGGAAA
>L-chr2-90712
ATTTCAATAATATCATCTCAAATGGCTGTGACAAATTTCACCGGAAAGGCGAGGGATTTTTCTGTTGACATTATCAAATTAGCTTTTTGTCAAAATAATGAAAAATAAAGAAAATATATAAAAGT
>L-chr2-91059
GAAAAGAAGATCAAGACGCCTATTCCTAAGAACAAAATTGTAGTTCGAG
>L-chr2-91219
ATGAAGTATACGG
>L-chr2-91504
TATTCTGAATAAATTATCCAAGAACAAGTATTTGAAGCAAGATTCAAACGTTTTGATTAATGGTGGAACTTCGTCAGTGGGGATGTTTGTCATACAATTATTGAAGCGTCATTACAAGTTACAGAAAAAACTAGTGAT
>L-chr2-91839
ACGTTGCCAATTATAAAGAAGACATTTTCGATTCATGGG
>L-chr2-92156
CTGTAAAATGTGTCGTCGACAAAGTTTATGACTGGAAAGACCATAAAGAAGCATTTTCTTATATGGCCACTCAACGTGCCCAAGGAAAGTTAATCATGAACGTCGAAAAATTCTAGATACCCACTTACATTTACAATATGTTTTATTTTTAAACTTAATGAACTTCATAA
>L-chr2-92414
TGGATTTGTTAGCAAATCAGCCTTGCTGCTCGATTCTCTGCTTTTTTTTTACTTCTCGGTCATTGAAAAATCCTGACGAAAATATTTCAAGGTCCTATATGGTCATCGACC
>L-chr2-92587
CTGAACAAATATCGAAAAAGTTAGGT
>L-chr2-92751
ATTTTAATTCATGCTTG
>L-chr2-92944
AATGGATCTCCATGCCTCCCAAATTCAAGGGTTTTTCCATATCCCG
>L-chr2-93213
TTGATTCACAAAGAGAGGCAAAAAGCTAACGAGGTTTCAAAAATGGTGCTTGTTGGTGATGTTACCAATAAATCATGTTTATTAGTTGATGATATGGCGGATACTTGTGGTACGTTGGTAAA
>L-chr2-93405
TTTACCTATTGCTGACCAGATCGATATTAGTCCCACGTTCGCTGA
>L-chr2-93659
TGAGACAAAACTATAAATTTAAGAAAAAGGTTCCGGAGCCGGTTTAAAAAAAGAAGATTAAAGATATTATATTTATGTAAGAATTAAATTAATACTGTCAGAGAAAA
>L-chr2-93816
AATCGTCTGC
>L-chr2-93986
ATAAAACAAAACATATGCTGTTG
>L-chr2-94231
CGACAATCCCAGCCAATTCATACTTTTGACAAACCTTAGAATTTATTGAAGAGCAAACATTTAGCGTCAGAGGATAGTGAATGTTATTAAAAAGCTTA
>L-chr2-94445
TCTCGCTGGTGATAACTTTTCAAAATTTCCTGTATATCTGTTTCCTCATCTCCCTGAACTTCTATGG
>L-chr2-94754
TTTTTTTATTCTCACGTTCTATATATTCACTCAACTCGTTTAATAAGAAATTGAAAAATTCGTGAGCATCCTGATGCATAGTAGTATTAAATAATACATTTTCTCTTTTGAGAACATCAACAAAAGAGCTAGGCGATACAACACCAGTTAAATACGTATTCT
>L-chr2-95054
ATCTTCTAGTATCTTTTTTATCAAGTGGAGTGGATAAGCTGCTATTACTTTCTCCTTTCAAGTCCAGGTTATTACTATTACTGCTACCTCTTGAAGGATTTTCATAATTGAGAACTCTGCCAACAATTATTTTACGCGGAACATCCGGAGGTC
>L-chr2-95277
GTACATGTTTCGCGCTAAAACTTTTAAAAAATTTACTCTTCTTCTCTGAAGGCCCAGCTGTATTTGAATTTACAGA
>L-chr2-95443
AGATTCTCTTGATTTTTTT
>L-chr2-95603
GCTAATATGGGTG
>L-chr2-95764
CTTCATTCAAAAAA
>L-chr2-95927
TTTTTCTTCTTCCCAG
>L-chr2-96118
GATCTGGTATAGGCAATAATAATATTATCCAAATGGAAAAAAAA
>L-chr2-96336
TCAACACTTTCGGATCGATGTATTTTTCAGCCTTCCGCTAAAATTGACGACCGTCTCCAAACGAATAGGGA
>L-chr2-96729
AAAATAAATAGGTAGTGAATAAATATTCTACTTTGGTGTGGTCATCATTTTACAAAGGAGGGAGGTCGTGATAACAAACTGATAAATAATCCTTAAGTTGATCCATTCTTGAATATTGTTACATTGGAAATAATCCGAAAAAGAATATGTATAAATAAAAGGACTCGAAGTCCTATGTAGCCGTCTTTGCAAATTTTCTTTAATAAATTAGCAGAAAACAAGGGTAATAATATTTCTTAGAATATT
>L-chr2-96950
TTCATTATCGATGGTTTGGAAGTTAGAAGAAGTTACAGTGTTAGTGCCCGTAGAAAATCGTTGGTTCGTTTTGT
>L-chr2-97216
TTTGTGATCTTCCAATCGCGTTGGCGTTGCTGAATTGATTATTATAATTCATGGTGACATTTTGTAAATTACTGTGCTCCCTTGGAATAGGGTGGTCTATTCCCAATGTAACATTATTA
>L-chr2-97547
TTATTCGAAGCGGGGACAGAAGCCACTGGATAAATTGAATTAGAGGGAATTGATATGTCATTAGACGCATCCAATAACGTCCTATTATTATTATAATCGTTACTATTCGAGGTATTAGCGAATAAACTTTGAAATTTTACGCTGCCTGTTTCCCCGAGCATGGAAAGAGGTATCCCGTTAATCT
>L-chr2-97708
GGTTATATAGTGGC
>L-chr2-97916
ACACACCAAACCAAATCATAGAATAGAGACCCTGTTAAATGTGATCTCATCCTAGAAATAA
>L-chr2-98208
CGGATTGCCTTGCTGAATCAAAATATTTGTCAGGAAGTAAAGGAGTCAACTGCAATTTAAAGAGAATCAGTGCAGAAAATGTAGCAGCTTGTCTAATATAAATAGGCAGTTCAATTAATTGGTGTGTTTCTAAAAGATTATTCAA
>L-chr2-98479
ATTTAAAGTTTTTGCTAATAAATCTAACTCTTTTCCCAAGATGGACAGTGTCTCAGCACGATACTTTGGTTCCAATAAACCATCAGGACTGGAAGTGGAAGAACCAATGATATGAGACAATTTT
>L-chr2-98752
CCACAGGATAAGGCTTTTTCTAATAAATAGTCTGTCTGTGAAGTTGGTGGCAAACCAAGGATACTCGCCCAACAAAGTTCGGCAAAAAATATTCCCAGCCAAGTCCTAGTTCTCCACTTTTCTGCA
>L-chr2-98930
AATATTAACAAAGCTTGCGAAATATGTGTGG
>L-chr2-99127
TGGCGTTATTGGAATACATAATAGGAAAATACGGCAGATACCTAGTCACG
>L-chr2-99299
TTTGTTGCTACGTGGCTTGTTGCTG
>L-chr2-99476
ATTCTTTTGAATTATTAGGCAATGCTGAGT
>L-chr2-99788
AGAGTTGGGGTTCCCTGGACAAATAAGTTTGAACTGAAACCTTAGAATCTCGTTGAGCCGCGGAAGAAGTTGGAGAACCTGAGGAAGGAGAAGAATCTGGGTTAGGGATAATAGTACCCGGAGTTGGAGTTGGATGCAGATTGAGCTTATTCAAAAGGCTATTGC
>L-chr2-99947
GGAGACCAATTT
>L-chr2-100121
ACTGGTGCTGTTGCAACTGTTGCTGCT
>L-chr2-100560
TTACATGCATTTTCATATATATATTTTTAACGCCATTCCTTTACGGTATGTAAAGAAAAATGATCCAATGAGCGGCCCTTCGTACGAGATGAGATATAATAAGAATGAAAGATAGATAAAAGTTTTAGTTAGAGATACTTCATATACCTGTATATAGTAAAGTCGTTTATTTCAAAGCTTATTTCGACTTGGTGAATCTTAAATAGGGTTTAATTTCATTAAATTGACCAAATTTAGCCTTCGCCTCATCATTGGAGACAGAGGGAGGAATAATGACATCGTCAGCTGGCTG
>L-chr2-100865
CCTCACGGTCTTCAGTGACCCATCATTGATATTTTTGAATCCTTCGGCATCTACCATATCATATAGGAATGCCACGTTTCTAAAAGTGTCACCAATTATTGGGAAACCAACATTTTTAACCTTTGCTATTTCCTTGATGTCTTGAATCCATTTTTCGT
>L-chr2-101155
CCAAGTAGTCGTAAAAATTGATTTTACCAACCGTTGTGTCAGCATCAAAGTTAGGAGCATCAGAGTTTATTCTTAGTCTTGGTTGATCACTTTGTTTGAATTGTTTGCACAGAATAGGTGCTGTGGCAAATGTTTTAATCGTC
>L-chr2-101321
CTCTCCTTCTCTCTTTATA
>L-chr2-101667
AATAGCCGCGCTGCTCGTCCTGGGTGACCTTTTGTATATTGTATAAAGATAAACATAGTGCTATCAGGAATATCTTTATATACACACGCATACTGAATGTGGTTGAAGTTCAAAAAATATCACAAACGTTAAGAAGTTTTACTGGTAAACATATAGACATAGTGGAGCGCTTGCTCGAGGTCAAATGCAGACGGATACG
>L-chr2-101912
AGTTCTTTATATATGTCTGCGTATGGCCCACATATGCGCGCACAGTGCGCGCCACCCTCTAAGAACGATAAACATAAAATAAACACATAAACAATCAA
>L-chr2-102083
GATGCACACTCTAACGCCGCCCAC
>L-chr2-102254
TTCTCACCAATCGTATTCGTCCTC
>L-chr2-102426
AACCTACACTATGTCTGGCGATATA
>L-chr2-102587
AATGAAAATTTGAA
>L-chr2-102881
GAATTTGCTAATGCAGGGTTCGTTAAAAAGGAAAGTGGCCGCTACTAAATGCAACGATCTTTCATCAAGGTCTCACACCGTCTTTACAATCACAACAAACATAGTTGAGCAAGATAGCAAAGACCATGGACAAAACAAAAATTTTGT
>L-chr2-103055
TTCTAACCATATACCTTACAGAGAATC
>L-chr2-103286
ACAAGTAAATCAGTCTTTATCGAAGGATACATGTCTCAAAGACTACATTCAAGAGATTGAAAAATTAAGAAATGATTTGAAAAA
>L-chr2-103473
AGATATCAATAATCTTTTACAGTCTGAAAAGGAAAAACTA
>L-chr2-103774
AACCAGAACATGCAATTAAAAATCTCTCAACAAGTTTTACAGACTTTGAACACTTTACAGGGCTCTTTAAATAATTATAACTCTAAATGTTCCGAAGTTATCAAAGGCGTCACCGAAGAACTAACCAGGAACGTAAATACCCATAAGGCGAAAC
>L-chr2-103948
ACCAATCACATCAACAATTTCTAAAAA
>L-chr2-104127
TTAAAGAGCAAGATTTAGAAATAAAAAAACTG
>L-chr2-104299
AAACAATCTAAGTTGGATCAAGATA
>L-chr2-104783
TCAGTCTATCACGCGGAATGAACATGGACATATCCTCCAAACTGAGAAGTTTGCCCATCAATGAATTTTTAAACAAGATATCACAAACCATTTGTGAAACCTGTGGCGATGATAACACAATCGCATCAAATCCAGTATTGACCTCTATTAAAAAATTTCAAAATATAATTTGTTCAGACATTGCCCTAACAAATGAGAAGATCATGTCATTAATAGATGAAATACAATCACAAATTGAAACCATATCTAATGAAAACAATATCAATTTGATTGCAATAAATGAAAATTTTAATTCTTTGTGCAATTTTATATTAACTGATTACGATGAGAATATTAT
>L-chr2-104965
GGCTTTACCCTTATTGGATTATCCAAAACAATTTC
>L-chr2-105519
AAGTTCTTATACCGAAAAGCATAAACTCGGCCAAGTCCAATAGATCAAAGACCTTACCAAATACAGAGGGTACTGGACGAGAATCGCAGAACAATTTGAAGAGAAGATTTACCACCGAGCCAATATTGAAGGGAGAAGAAACTGAAAATAATGACATACTGCAAAATAAAAAACTTCATCAATAAGGGGATATAGCCATTGTAAAATATTTGTATCACTATATGCATTGAGTGTAAACTGTTGCACCTATAAAGAATGAAAACAATCTAGTATGTGTACTTACATAATTACACAGTCTTTTTTTTTTTTACCTTGTTTATCCTTCTTGTTCTTCAAGCTTGTAGGTTTTTTTGACTCAGTTTTTACTGCAGGAAAATCTTTACGAATCATGTTTGAACTGCCCATAT
>L-chr2-105877
GCAAACCTTGTGGCTCACGATCACGTTTTGGATTTCCAGTAAAGAATGTTTCAGATTTTGAAGAAACTCTTGAATTTGACCCTACGTTACTTGTTTGACTGTCCACAGTAGAGAATAAATTCAAAGTACTGATACTTTTATTTTTTTTATGCTGTTTTTTACCAATGCTGGCTAGTCCACCGTCCCTTGAGCGTAGCTTATTAATCGCCCT
>L-chr2-106034
AGCCTCATTT
>L-chr2-106275
TAAATCTGTGCCAACAAAGTTGCTGAAGGAACATGCCCTAAACTTGCTGCTTGAATATATAGTTCCATTGCATACTTTTCATCCGGAATGACAA
>L-chr2-106453
ATGAATAAAGTCCCAATTTATACATTGCTGA
>L-chr2-106616
TGCTTCTTTATTTTCA
>L-chr2-107082
TCACTATCTTGAACAAGAGCATTGGAAGATTCAATAGTCAGTGCGGTTTGTAACATATATTGCGCATACTGGAATAACACTTCAGGATCTTTAGATTTTTTAACGTTTTGTCTATACATTTCTATTGTTTTTAGCCTTGGAACTAAGGAAGTATTATTTTTACCACCCAAATATCGACTGATCATCTGATGTGACAAATCTGCTACAGATTCATTAGTAGCCGTTAATTGGGTATCACTGCTACCATTCAACAGGTACATGTGAGACAAATCTACAGAACGAGTTCTTTTCTTTATTTGCTCCTTCGTAAGAGATGTAC
>L-chr2-107265
CGTTTGATAGTAGAGGTACTGACGCAGCTCTAAGAT
>L-chr2-107465
TATCAAAATTTATATGCTGTGATTGCATTAAATGCTTCTTATATGGATGTACC
>L-chr2-107712
ATCATCCTCGAGAGGGTCTGCAGAAAGAATTTTTCGTTCTTTTTTTAGCAAGTCAAAACGCGAAGTGAAACGTGGGAAAATATAACGATGACCTTTCTTA
>L-chr2-107957
GAACTTAAAATGCGATGTTTGGGTGCAAAATATCTATAGATGATAGAGACGGTTCATTGATCTTACGGATCAACTTTGAGATCAGTAAGGCTGACTAG
>L-chr2-108262
ATGGTAGTAAGTCGATGCCCACTAGCATGAAAAATATGCTACAGTCTCCCACGATGGTCAACATGTGTGATATTTTACAAAACAAGGAAGCTGCTAATGACGAAAAACCTGTGATACCTACTACGGATACCGCCACTGCGGGGACTGGTACTGAAGAT
>L-chr2-108442
GTAAAGTTATTGAGTCCTTTGCCGTCGTCACTA
>L-chr2-108689
GTCTTATTTTCCCTGTTGATCCTTAATTCGGATTTGCACAACAACTTTCAAGTTGACCATAAAAAGATTAAGTTTTCCATGGTTGCATTTATCAACAATA
>L-chr2-108980
ATATATCAGATAACCAATCTTCCTTGAAAAGGTTCTCTACTCTAGGATCACGGGAATTTAGTACATCAAATTTACGTAGTGTTAACTCTAATTCTACTACACTATATTCAAGAGATGGTCAAGTATCTGTACGAGAAATGAGCG
>L-chr2-109286
ATTCTGAAT
>L-chr2-109521
CACTGCTTGAAGCTGAAGCACATGTCGTGCAAGATAATATAATTATAGGTAGTGGAGCAATGAAATCAAATGTGTGTAACAAAAACAC
>L-chr2-109809
TCCTTTAACACAATTCGAAGCCGTATCTAACGCAGAATATGGATGGAGTGACAAGATCTTGACAGAGCACGCTTCCCTCAATCTTAAAAATATTGTTGTAAGTGAATGGAAGCCACTATTGGGGCTAGAGCTACTATACGA
>L-chr2-110170
TGAAGCAGTCATGAATAATTGGAATTCGAGATATTTGTATATGAATAATCAATATAAGAAACGACTGAGCTACTTGAAAGCTTTGCAAAAAGCCATGGGTTCTGTTCAGTTCTAAGTATATTTAAAGATATAAATATAAAGACTGCGCTGAAGAAATATAAACTTGAAAACTGTACTCTGCCTTTTATTTACAAGGGATATTGAGATGATTTGT
>L-chr2-110340
CTTTTCTACATCAGCTCTCTTTA
>L-chr2-110527
CCAAACAGGCTAAAATGAAGAAGGGGAGAATACAATGTTA
>L-chr2-110727
ATTGGACGCGCAGCGATTTTTTAATAGGTCTTTCTCTATTAATGTAATATGCG
>L-chr2-110988
AGATGACACGATTCTTCGGAATCACTATTTTTACACTTATAACATGTAGAATTGCCATGAAGAAAATGATAACTGCAAAAGGTATGCATAGGCAATAACTTCGGCCTCATACTC
>L-chr2-111160
TATTTGGTATGGGCATCACAGGGAC
>L-chr2-111446
TCTTTGTAAATAGTGTTATACCATAGTAGTAGTTTCAATAATATATTCCACTACTTATATGTGTTACCCGCATTAGAACTCTTATTGGTGGCGAAAATCGATGGCAATAAAGAACGGAAGGGGTTTAATAGTTGTATGC
>L-chr2-111624
TCTGAATTTGGAGATTTAAATGAAGCACTAA
>L-chr2-111945
TATGTCCAAAACCAGGATCCTCACAAGGTAGCAACGAGTACTTGAAAAGGAAAGGTTCTACCTCTCCTGAACCAACCAAGGGTAGTAGCCGCTCTGGAAGTGGTAACAACTCCAGGTTTATGAGCTTTTCGGATATGGTAAGAGGTCAAGCTGATGATGACGATGAAGATCAAC
>L-chr2-112223
ATGAAATGGGTGCCAATAGGTTTACTGGAAGAGGTTTTAGATTAGGGTCAACCATCGACGCAGCAGATGAAGTCGTAGAAGACAACACTTCACAATCACAACGTAGACCAGAAAAAGTCACAAGAGAAATT
>L-chr2-112438
AATGTATATAAAAAATTAGATGAGTCTTATAAAGCTCCGACGAGAAAACTGGGCGGTTTTTCAGGCCA
>L-chr2-112717
CAAAAGAGAAGTTTTGCACTGCAATTCCACAGATACAGTAAAGTTTTTGTATGAGCATGTGACATCAAATGCGAACACTGACCCATCGAGGAATTTCACCTTGAATTATGCCTTTCCTATCAAACCAATAAG
>L-chr2-112884
ATCATTTGTACCTCAATACA
>L-chr2-113071
ACTCGTCCATTGTAAACTTATCTGGACATTTCAACGTTAT
>L-chr2-113235
ACGAATCACCAATGCCA
>L-chr2-113409
AGGATTTCTTAGTTGATGATGCGTTCG
>L-chr2-113699
CAATTAGCTCTTATGCTTAAGAGCTTCTAGAAGAGTAGTAATAACCTTTAAACATTATTTTCGTCAGGCGTGATATCAGCGAGTTGAAGAAAAAACAACATGGGTTGTCCCTCAAGAGAATAAACTCAAAGGAGTAAAAGGTG
>L-chr2-113865
AATATTGTCCAATCCAATT
>L-chr2-114024
GGTATATTTGAC
>L-chr2-114333
AAATTAAAAGATGACCATAGTGGTTGTACAGCAACTGTGATATTGGTATCTCAATTGAAAAAGCTACTAATTTGCGCCAATTCCGGTGATAGTAGAACAGTTCTATCTACTGGTGGTAATAGTAAAGCAATGTCATTTGATCATAAGCCCACATTGTTAAGT
>L-chr2-114532
GATATCATTTGTCACAATTTGAATTATGATGAGGATGAATTTGTTATTTTAG
>L-chr2-114853
TTGGCTGTGATAATATGAGTATTTCCATTGTTGCTTTACTAAAGGAAAATGAATCTGAGTCACAATGGTTTGAGCGTATGAGATCAAAAAATTACAATATCCAAACGTCTTTTGTCCAAAGAAGGAAAAGTATTTTTGATTTCCATGATTTTTCGGATGATGATAACGAAGTGT
>L-chr2-115684
TGTTTTCGTTGGAGGCTCTATTAGAAGCCGGGATTCAAATAAGGCAGAGGCCCAGCTCCGACAGTGACGGCAACACTTCTTATTTCCATGGTGCTTCTTTATCAGATATGTTGGCATCTTTAAGCAATGCGGCTGCAGGAGAAACAGAACCTAATGATGCTGATGATAACGATGATAACGACGGCGAAGAAAACGGCAAGAATGAAAATGCGAAGAAGGGTTCCAAGATTGAAGAAATTGAATAATAAATATTGTCGAACCGTACTTTGCAACGAAAGAGTAGTCAAACTTTGTTATCTTTATTTGTTATTCCTCTTCTGCCGATGGATTGTTTTTTACTGGATCATCTTTGCGGCCCATATTGAGGAGATGGTGAAATTCATAAAAATCATTACGAGAGAATGATAAATTGTAACAGAATTTATAAATCCTATTCATATAGATACATCTGTTTTTCCTTACTCTGTTTTTATTTTGTTGGTAACCTTTGAATCCTTTTTGATGAAAAAAATAGAAAAAAAAAAAAAAAAAAAATGAAAGCAATATCGACTGTATGTATATGCGCACCATAATTTTCCTATTAATAGTTTAAGCATAATTAGTGTACTTACTAAAAATAATGTAACTTTGCTCTTTGCACCAATAGATGTTACTCTCCAAATATCTTACAGGTCGTCTTCCACG
>L-chr2-115879
ACTTGAATGCAGGGTATTCGAAATCCCTAACCTCCTGGTATTTGGCTA
>L-chr2-116320
CCCGGCAATAAATCTTTCCAATATTTGAACAAAATCGTCACATGCGCTTCTCATATGCAGAAACAATGGATAGCTGCTGAGTTTATCGTTCAAACAACTTATTTTCAGTTGCTCTTCAAAAAAAACCTTTTGCATCTCTTTAGAAC
>L-chr2-116501
GAGACTCATTATATGCTTCATCCATGGAAGGGTT
>L-chr2-116658
TATGGATGAT
>L-chr2-116843
GAATCCGTGGCAGTTGATGTCATGCTATAATATTGTGT
>L-chr2-117146
CACCACTGGGCCCTTCCAGCATGCTGGAAAGATTGTTCTTAGAAGAGTGCTGTTCTAAGTAACCCGGCGTTAGTAGGGGCTAAGCCTTCTAGAAGGCCGGAAAAGGCTCAGAAATGCCTGCAGTGCAAAGCTTTTCAGGAACGTTACTAGCGCAAG
>L-chr2-117450
TTTGGCCTATCTTGTCTCATCATCTTGTTAGTGTGCGACGTTATCTGTGGGTGAGAGAGGCTATTTTTGGTCCGGTGAAAAAAAAATTTTTTCTCTGCTGAGAGCTGAAATTTGAAAATTGAGATGAGATGCGATGCGATGAGATGCGAGACCAATG
>L-chr2-117635
AGAAGGCATATACACGACAGTGGGTAGAGAAAAGAATA
>L-chr2-117827
TCACTTTCTCACACAAATGCGAAGAGCCACCTGCCTATCAGTAGC
>L-chr2-118145
TGCGGAAGAAGCCGTAAAA
>L-chr2-118305
CCACAACACACGA
>L-chr2-118493
ATGAGAATATTGGTCTTGTGCCTAAAATTATTATCAGGTCT
>L-chr2-118687
GAGCCTATTTCTAGAAGAGCTTCCTTGGTAGTTAGCCCGTATATGTC
>L-chr2-118961
CGCTAATAAACACCCGTGGTCTAGAGAAGATGATGAAGTGCTACTTAACAATACGAAGGACAAACAAAACCATTTGTCGCCGCTAGAAATTTCTATTGTTCTGCCTAATAATAGATCCGAGTTGGAA
>L-chr2-119132
AATTACGGTATGTTAGAGGCTAAA
>L-chr2-119506
TTAATGAGTACAAATTAATCGCACCCACACATGTACACACACACATATATATCTTTATATATACACATAAAATTTATTCGTAGGAGAATTCTGTAATACTATTGACTACAAGGGTTCTTATTGCTATTAATAATGTTACATGTATATGCTTATATCCAATATATACCCATCGCCGCTTATTCTTCGTCATCCTCTATTAGAGTTATTTTTCTTCTTTTTCTGACTCT
>L-chr2-119777
AAGGGTAAAGTCTTCGTCTTCGTCTTCATCTTCTTTGGCGTTTTCACCTACATATAATTCAGTATCTACATCGTTTTCTACTTCATCCTGCTCTAAACTTGATATTCCAGTATCGTTTCTCCTA
>L-chr2-119933
TCATTATTT
>L-chr2-120137
TTATTATGTGCTCTACTGTTGTTATAGTTTTCTATATGTGTGTTATTCGAAATTACC
>L-chr2-120332
CAAGTTTTGTAAATATTTTCAATCCTGTTCCAAGAATCGATTTTAATA
>L-chr2-120504
TCATTTTTATTATTTGATCGACGTC
>L-chr2-120692
AAAACTGACCATATCCTTTCCTCTGGTATATGGGTAGAGTT
>L-chr2-120869
TAATACAAAGTCTTAGAATTGATAAAACAT
>L-chr2-121033
GAAGTCATATATTTTAG
>L-chr2-121411
TTTCCTTTTTTTCCTATCTTCGTTTTCTTGATCGGTTTCATTATGATTGCAAAGTGATACGTTACCATTAATGTACGTTGCAGACTTAGAGTTTTCTAAAAATGTAAGAAACTTTATTTTATCTTCCCAGGTGGGTAAAGTTCTTTTTGTACTGAAATCTTTCATTTTTTTTATTGTTCCGCCGTATGGTACGTACCATTGCCAAGAATCGTTATCCCTGAATGGCGTATT
>L-chr2-121587
TAGTCTTTCAAAATTGAAAAATTTGATAG
>L-chr2-121752
ACCCTTTTTTTATTTTAT
>L-chr2-121911
ATAATGCATTTT
>L-chr2-122103
TTATATTCGTTCTTTCTTCTTTTGCCTCTTTTAATATGCTTTGTT
>L-chr2-122501
TTTCTGCTCTTCTCTGATCATTGTAAACAAAGAAATGTCAATAAATTATTGTTACCCGACTTTCTATATACTACAAATACCGCCAATGATGCAGTGAGCAAGATATCAATTAATGCAAAAACAATATCGAGTAAGGTAGAAACATCTCTGTGATTAAACATCGTACATATAAATACCATATATAAAAGTATGTGGGAAAAGAACGTTCAAAAAAAAAAAGTAAGTAGTAGGTTAAAAATAAAATCTCAAAA
>L-chr2-122851
TATTCATATTCGGTTATTTTTTTTTTTTTTTATATTTTTTTTCAATGGTGTTTTTGATGGTTTTTATTATATATATATATTTTTTTATCTTTTATCTTGTGTAAGCACCCCTCATTACTTGTATCGTGCGATATACAAATACCAAACAAACTCTATAATCATAGAATAATGGAAGTATATATTACCATAGATTCTTCTTGTTT
>L-chr2-123080
TATGAGAAATTAGAATGTACTGAGCCATTTGTGTGCTGTGGAAGCAGTTGGGACTGTGAGTTTGCTGAAGATGGGCCGTTAA
>L-chr2-123334
TTCTCAGTAAGGGATTAACGGAATTGATTTGATAATGGTTGGCAGAATAACCGGATGGAATTCTTGAGGATGGTGTTAAAGTAGCTTGTTGTCTTAAAAAAGATTGT
>L-chr2-123622
ATTTTTGGTGTTGAGCTGGCGCTATTGTTATTAATGATGACATTGTTACCGTTACCGTTATTACTGTTAATAGTATTGCTGTTGGAAGAATTGTTAACGGCCTGATTGCTAATACTATTCGCTGCAGCTGCTGCATGGGCC
>L-chr2-123784
AATCTTGGATCATAT
>L-chr2-123981
TCATTGAAGTCCAGTTGTTGGGGTGGGAGAGGCAAAGTGGAAGTTGATGG
>L-chr2-124259
AATGGTATTATTCATTGGACTGTTCATCATGCTATTAGCATTAATGCCGTTCATTAGAGTCGAGAATAATTGATTGTTAGAAGTATTATTGTTTCCGCTTCCACTCATTTTAGATAAAGAATCCAAAGAAA
>L-chr2-124441
TTATCACTTGAGTAGTTTCTTCAGGAGTGGTGAAA
>L-chr2-124614
ATAACATCATCGTCCAAAGCACCATT
>L-chr2-124782
CTCCGTATTTATATTATTATC
>L-chr2-125092
GCTGGTAATCTCAGCTGAAAGGCTGCCTTTAATTGTTATTCTTTTCCAGGAAAAAATCGCAAAGTTGCAGCATCCGTGTTTCGTGACATCATTGAAGGTTACCCTAATCTATTACCTCGGATTAACTTGAATTAATAAGGACACACAGGTATAGGGAAGGTAA
>L-chr2-125251
TAGGGAAATATA
>L-chr2-125444
TCTGATTCATACAAGTTTGAGGAGGCTGCTGATCTTTGTGTCCAAG
>L-chr2-125621
ACTCTGTGAACGCCGTGGATTCATTAGAAA
>L-chr2-125912
ACCAGTCGGTAGCATTATCGAATAAGTGTTTTATCAAATGCGCAGATCTAAAGGCTCTTGACGGTCAATATATTGAAGCAAGTGATATATATTCGAAGTTGATCAAGAGCAGCATGGGCAATAGATTGAGCCAATGGAGTTTGA
>L-chr2-126146
TTAATGAAGGTGATAGCGAGCAGCTAAGCGAACACTGTAAGGAGTTTGACAATTTTATGAGACTAGATAAATGGAAAATTACCATTT
>L-chr2-126483
ACCTTTTCCTCGAGATAAACATATAGCGATGACTTAGAGAACAAAGTAGTATTAGTATCATATACTTCCAACGTTAATCAAGCGCAATAAACCTTTGTTCGTGTGTTTCAAAGTTATTGCAAGAGCGAAGTTGAAGCCATCTTTTCACGAGAAGTTAGCTGTGGTTCGAGTCTGTCGCACGCCGTGTAAT
>L-chr2-126690
TATAACGTAACCTTTTTTTTTTTAACTTCCTTATCCTGCCCCTTATCACTCTGAACCCCA
>L-chr2-126990
TTAAGTGGAGAGCAGAGAGTAGCAGCACTGAAGGAAAAGGGAGAAGCTTATCTTACTGTAGAAGAAAATGGGATTGCGTTACTCCATATATATTGAAAATCCGTTATCTTCCCCATCATCATCGTATAAATCAATAAACGACCCGTTATTCCA
>L-chr2-127199
TGTCGTTGAAGGAAAGGTCGAGCAACGAAGAATGTTGACTGGCGACTACTTAGTCTGTGATA
>L-chr2-127362
ACCTCTCGTCTTTTAG
>L-chr2-127600
ATTGTGGTATTTTATCTTATCGATTTATACTTTTTTTTATTCAAAGAAAATTAAACAGATAATCTCTTATGAGCCTAGCTACTTTGTTTTT
>L-chr2-127898
GGGATGATTTTCAAAACTTATGAAGCAGTTTCAATACATAACTGTCTAACGTAAAAATTTTATAAAATGGAAAAATAGATGATGATAACTATAACAATTTTAAAGTACAACATATTCTACTTTTAGAATAATTCACAATATACAAGGACGA
>L-chr2-128114
CTTCTTCAGTAAATCCCATGCCACTTAACTCCTCGACGGCTAGAGACTTTGGAGTAGTTGCAACCCCGC
>L-chr2-128306
CGTTGCTTACTTGAGCAGGGTCACTGGTTGACTGTTGTTGTACTT
>L-chr2-128544
AATCAGCACCATTATCTTCCTCCACAGCCGCTTGTTCTAACCCTGCGAATTCATCATCAAATTCGTCCTTAACAGGCAAAATGGAATTGGT
>L-chr2-128847
TTCTCTGGTATCTTCAAACTCATCATCGTCTGAAGAGGATGAATCGCTTTCGTCAATATGCAATTCCTGAATTGGTGGAAACTCTTCATTTATTGTCTTTGCTTTTGGTTGAGCAGAGATTTTTGGAGATTCTTGGATAGAACTGACCGACTCACC
>L-chr2-129089
CGCAGTATTATTGATGGTGTCACGTTCTTCCAACGTTTCCGGTAGCTCAACATCATCTCTTACGGATTGAGGAGCATTGTTTGCAACAGACGATG
>L-chr2-129351
CCAAAGTTGGAACGTCTCTATCAAATACGTCACTTTCGGTTCTTTCTGTCTTTTCTTCATCGTCTTTAACCCGATTAACATTCAAGTTTGAATTCTCAACAGTAGTTTCGACAAA
>L-chr2-129616
TCTCACATTGTTAGCGTATTCGATGTTTCTCTCCTTTAACTCTTGATCAGCTTTTTCAAAAGAAGCTTTTCTCTGTGATAGATCGTCGAACATTTCTTGCAATTTAGAAACGTGCTGA
>L-chr2-129770
TTTAACT
>L-chr2-129980
CATTTAATTGTGACTGTAAGGAGGCTGTCATCGAGTTCAAATTCGTAATTTGTTCTTTTAATT
>L-chr2-130325
GTTCCGTTTGTTTAACATTTTGGTCATGGGTAGAACGTAAATTGTTCAATTTGATTTGAATGGAATTTTTCATCTCAGTAACACGTTTCAACTCCTGGGTCGCTCTTGACTTTTTGTCATTAGTTATACTTGCCTGCTTGGACAGGGAGTTTACTTGGTTAGATAAATTAGCCATTTCTGTGGTAGCATTAGATAACT
>L-chr2-130594
GCATGCTAAACACAGAAAAGTTGGGAACTTGTGGCAGTGTTGTTGAAGCTGTACGTTTGACTGGACTTGAAGCATGTTTTGGAACTGGCGGAGGCTGAGCGCTAAAAGTATCACTGGATTCC
>L-chr2-130876
TTATTATCATATGAAAAACTATTATTTGTGTTGTTTTGAACCACAGTTTGTGCTTTAGTGGGAGAAGGAGAGCTGAATGAAGGGTTCAAAGCCAGTAAATCATTCAAAGAACCGTTATTTGAGTTTTGAGGAAGA
>L-chr2-131119
AAAGCGGGGGACTGTAATAATTCATTGGGGATAACATCCGGTAATTCGACACCAGCATTCTTTTTTTGAATTAAGAACATGGCAATAGCAAATTCC
>L-chr2-131295
ATTGCATCAAACTGTTGTTTTTTTTCAAA
>L-chr2-131474
ACGAATAGAATCCCACAGCTGAGTAGGCAACA
>L-chr2-131660
TTGCCTTTAAAAATATATCCTTGGCTTTATCACCAGCAA
>L-chr2-131979
GCGATAGTAATTGCCCTGGAAG
>L-chr2-132164
CGTTCGAATCCTATTGAAAACACACAGATAAAAACAGG
>L-chr2-132467
AAAAGGGGTTTGTAATAGTTGAAGATTTTGATTATAGGAGAAATCTAATCCCCCTCCGAAGCGCCGACGGGTAATGATTGTGTAGTTTTTCATTTCGCGATCAAAAGCATGTATTTTGACACAGCTAACAATACCTATTATCATTTTTTGTTGGTG
>L-chr2-132814
ACGGCGGGTCCCGAGCAAGTTTTGCCTGATTTAATCCGGCATATCACTGAAACAATACCGTTTGACCTATTTATAAACCTTAAGAATGAAATGAACGATGCGAGAAATCTCGTTACTAGATTAAATTGGCTGGGTAAGTTTCTGAATGATAATTTTTTACAAAATCATACATTTCCATTCACAATACTTCGGATATGCGA
>L-chr2-132969
TATTAACT
>L-chr2-133266
TTTTTGATGGTGATGAAGATAGGGAGATGGGGAATAAGAGTAAGCGTAATGTTTTGCTGAAAGATGAAAATTTCATGGTGGAAGAATACTATGAGGATGATTGCGGGATAAACGATGATAATAGCGATAATAAAGGACAAAATTGTCAGA
>L-chr2-133462
CGGGCGAAAGTACCAAGGTGCAAAATTTTGACAAGAAAAATGAAACTCC
>L-chr2-133632
CAATGCCATGGACGGCAGTAATG
>L-chr2-134047
CCTACCGTGAGAATATTAGCAGTCCATTAGGCAAGAAGTCCAGATGATCGAGAGATGACTTCTCTACCAACAACTTCCCATTTGCATAATATCATTAAATATGTTTTACCAAAAAAAAGTTCATCTTTCTTATTTTTAAAATCGATAGTTCTTCAGGATCTTGGTCACATATATATATATATATATATATACACTTATATAAAATAAGACGTTTATTTAATCTTGTTTTCTTACGAGTTTCTTTTTTTTTCTTTTTTTATTTTCTACT
>L-chr2-134200
CATGGA
>L-chr2-134480
TGACTGTGATTGCATCAATTTTCTTGAAAGCCTCACCCAGAGACAGTTTGGAGCCCTTGATTAGGACTTCTGCGCCTAACAAGTTAGCGTCATTGACGGGATTACCAGATTCGTATAACTGCCCTAATTGTAA
>L-chr2-134778
GTAAGAAAGAGAGAAATGATTGAAATTGTCGCATAATTGGTACTCCTGTATGTTGTCTAACAATTTGATACCTTGTAATCTAGAAGCGGGTTCGAAGGCGTTGTATGAGCCGAAAATTTGGGCGGCTAATTTAGCAACAAAATAATTTGGT
>L-chr2-135000
ATGGAATTTACTAAATCCTCATGTTTGATATTACCGGTACCAACAACAACAGCATTTGAATTCAAGAAATGGTTA
>L-chr2-135161
TGAACTTGCTTCAA
>L-chr2-135319
GGAAGACAATG
>L-chr2-135495
TATGCTCAGTGGCTACAACTATACCGTTA
>L-chr2-135685
ATGATGTTCTTCTCGTATTATTACTCCACAATTGTCTTGATCA
>L-chr2-136108
GCTGTAGGCCTTTAATTTTCTTGTTTGGTTTTTATTTGGTGCAGCTGACAGCGCGGGCCCTTGAACTTCTGGAGGACAAAAAACACTGTTAATTTATTGGCATTTCATTGGTGCAGAAAGCGTGCTGTCCGGGTCACAGTTAAAGTTCATATACATGTTACCCTACCCAGTCCGGGTTATGTAAATCGTGAAAAAGAATATCTGGTTTTAAAATCTCTCTTTTCTTTTTCCCCCTGGTGGGTATGGGTGAAATGCTAGAGAGGCAAAAAAAAAGGT
>L-chr2-136384
AGATTTGTAGTTGTATCCTATTGGATCACGGGCGACGGACAAGACCCGAAGTGCGGACCGGCATGGTCAGCTTGCACGGAAGCTTTAAGGGTTTCCCTTGTTTCGGCATTAGAAGAGGCATTTCGCACG
>L-chr2-136661
GGCATATGTATAAATATATATATATATATCTAACAAAAGCATTCAAGTTTCTTTCTCTGGTGTTACGTCTTTGTTCGACTTTCTCTGCTTACAGCCCTGTATGACCAAAGAAAAAATAAAAAGACAGCTA
>L-chr2-136873
CAGCAAAGTACGCTCCAAGCTGGCAAAATGCGTTAGCGTGACTACTAAAAACAAAGACTACAACC
>L-chr2-137084
CTAATGCTAGTAAAAATGACGTCGGTAAGGAGGAAAATGCAGAAAAGACGATAGAAAGTGAAGA
>L-chr2-137407
CTCGATGCTGTGAGTTTGCATAGTTCAG
>L-chr2-137747
TAACACAACTTCGTTTTGCATTATCATATTCACATCTGCATCCTATTTTTTTTTTCTCATTGTTGTTGTATCATTATTACTAACTAGTGCATCACCACTTGTCTAAATACCAAACGCAAAATATATATATTCTTACTTCATAACGTTCAAAATAAAGTTTTTAGTTTAAAATAAAATAAAATAAAAAAAAAAA
>L-chr2-137935
GATTATTGCATAGGCGAAAAGTAAAGTTTTAATATGGTACT
>L-chr2-138420
ATCAAGCATGCGTAATGTTATTTTTACAAAATAAAGGTTACAATTTGAGATTATGCAGAAGCATATGTCTATATGTATGCAACAAATATGATGAGGCCTATGCAGATTATAAGTAAATTATTTTTTTTTTTTTTTGGCTTTGACATTATCATGATAAGGTGCTACTTGCGTTGTTAACAATTGTGTTTA
>L-chr2-138808
AGCTACCACCGCCCTCCAGTTCGTACCATATTTATTGTACATGTAGTACGATCCTGGCTTGTCGGTGTAGCAATGGAAAATATTAACGTAA
>L-chr2-139002
TAAGAACCGCGTCTGATATTGATGAATTTAGGCAATAATGCAGTCAG
>L-chr2-139265
ATTTACTCCGTACAATGTATAAGCTGCGGAGACAGACAATATTCCGATTAAGGAAATAATGGCATAGCAGACGGGTAGCGCAATCAATTGCGAGTAAACAGATGACTTGTAGGTCT
>L-chr2-139475
CTTTGGCCTTACAAAGAGTCCAAATCAAAAAACCGAAGGCCGCAAATGGAGTGATGGCGGATT
>L-chr2-139793
CGAAGATAGCCTTTAGCATCAACTGAACACATTGACTACCGATATAAGCCAAAGTAGAATTCCAGACACATGCCATGACGACACGGTTGATGACAATCCAGATGGAGAAGTAGATACCAAATGATACTCTTGAGGAAATGGGGAAAGAGATATGGTAATTGTTCCCCACTT
>L-chr2-139949
TGTACTGCT
>L-chr2-140144
CCTCAAAAAACTCGACAACTCTTTGCAGCCAAGACACCTTTTCGTCAT
>L-chr2-140313
TCATTGTTTTTGAAGAATTATC
>L-chr2-140731
ATACTACTGTTATATAAAAGATAGGATAGCATGTCATCGAGTAATTGAGCAAGAGAGGAAATGAAAAACTTTTCCGTTGGAGAATTGATCAAAAATTTTCAAAAATACGACATGTCCCTGTGTTGTCCAGGCTGACACAATAGTTTCAGTAGCGAGAACCGCCAAGTTTTATTGCAGCATCCTTTAATGGCAAAGATGGCGCGATAAGGACGAAACCGGCAAATCCCGAGCATCAACCACAGTGAACGCCGCGGAGAAACTCAAAGGCGAA
>L-chr2-140979
AAGCCGTTCAGTCGAAAGAGTTAGGGCATTAGTCTCTAAAGATAAGTGTGGGGGCTTGGTTGAGTCTTGATTTAAAAGCTTGGAGTAGGCATTTTACGATC
>L-chr2-141278
TTTTTTTTCTGATTTTGTATTGCCGTCTCTGCGTCGCAGAGATTTGGTGTTCGTACGGAGCGATAATTGTTTTTATCTTTTCCAACTTAAAGGATCGAGGAAACTCAAAGGGTGGCAAAAACAAGCGGTATAATACAAGGTGAACTGAGTTG
>L-chr2-141434
GCAGGTGAA
>L-chr2-141648
TTCAAAAATAGTGTAAAATGGTACCATTTCGACCACAACGACAAAAAACTATCTATAAACTCTGCAG
>L-chr2-141867
GTGGTGCTGCGGCATCATTGATCATGCCATTTTTGGACAATCAGGTTAATTTCAAAAATCAATATGAGCCAG
>L-chr2-142165
TAAGGAAAGAATTTTATGAGCTAAAAAGAGATTAATGCATACATATCATAGTATAAAAAGAAATAGACCAATATCAACATCAATTTTATGTATTTTTTTTTTCTTTTGGTATAGCATTGATATATTGAAATTTGTATATATTGCTGCGAAC
>L-chr2-142510
GAAAAACTCCATGCTAATTCAAGAAAAGTGAACTTGTGATGGAAAAAA
>L-chr2-142668
ATTAGAGCATT
>L-chr2-142857
TGATAAATCACCTGTCTTGATGGTCGGGAAAAAGCCCTTTCT
>L-chr2-143068
CAAATTCATCTGCCTCGAAATTTGAACTTATTTTTAACGTGTTCAATATTTAGCTAAAACGTCG
>L-chr2-143314
ATTCCTAATAACACTTTTGTTTGCTGTATTAGCTTTTAGCTTTGAGAGCGATGAAGCAAGAGAGAAAAATAAGGGTAGAAAAAAAAATTAGAAATTGAG
>L-chr2-143541
TACTTCTAATGGGCTTTTTTAACAATAATCCGGTAATTGAATTCTTCCACAGAATAACGAGAAAACCCAGTACCATTGCG
>L-chr2-144045
AATTATTTAGAACTTCCTTATACAAAACTAAATATTTGAGCATATTCTATATTCATACATAGATACATTCTTTGAATTTCAAGACTCTTATTTCTCATTTTGAAAGCCAAGATTGGAGGAAAAATCGTAAATTTTTATCCAGTCAGTAACAACTGTTGGCCAGTCGAAAACTCTATCGAAACAGCTTCTATATGTCAGATAAGATAGATTTATTAAATTAAATATATTCAGGAGAGGAAAGACAACATGAACGAAAAAAAAAAAACAGTGTAGAGAAGCACTACAAATATTTTCTCTTCCAAAAAATATAATATACATAAAAAAATTAGAAATTTATCTTTGTTAATGCAGTAGACT
>L-chr2-144249
TATTCTGGGTGATATTGAGTAGCAATATAGTATGGGTGATTCTTTAATTCCAAAATC
>L-chr2-144439
CATTCAGTTTCATTTTGGAAAAATGTTGGTCTCAAACCTAATC
>L-chr2-144637
AACCCAGGCAAACCCCTAAGAATGGAATGTGATTTTCACGAGCCCATCTAG
>L-chr2-144791
ATTTAAT
>L-chr2-144957
TTTAGACAATAATTCCAGG
>L-chr2-145126
ACATGACAAAACATGGCAATCT
>L-chr2-145433
ACGCGCTCAAT
>L-chr2-145739
CATACCAGT
>L-chr2-146147
AAAAATGGCAAATACTGTAAAATACTTAACATTTAACTAAATTTTATTCTATGCTTTTCCTCTCGATGAGATGAGCTGTGAAAAATTTTGAAAAAAAAAAAAAAAAAAAAAAAAAAAAAAATTTGTTATCACCAATAACGAGAAACCTAACTCTAAAACTTAGGGTCAAAGAACAGAACCCTAGGCTTTGTATCCAGTTGAATCACTAATTACGAAAGAATGCTGGTGGAAATAATAATATCATATTGGTGCTCAAATAAC
>L-chr2-146337
CCATAAAGATGGGAGGGCTAACTTTAAAAGAAAGTTCCCCCAA
>L-chr2-146503
CGGATTACGACTGAAAAGC
>L-chr2-146848
AAAGGTAAAGGTGGGTTTGACCACTGGATGGTGAGGGTACCCACAGGGAAGATCCTTTTCGAAATAAATGGTGATGATTTGCATGAAAAAGTCGCACGGGAAGCCTTCAGAAAAGCAGGCACCAAGTTACCTGGGGTATATGAATTTGTATCCTTGGATTCTCTGGTTAGAGTTGGATTACATAGTTTCAAAAATCCT
>L-chr2-147002
ACTATTG
>L-chr2-147174
GTTTGATCCAGCTGAGGTATAAACA
>L-chr2-147349
TCTAATAATAACAGTACCATCAAGGGCC
>L-chr2-147664
GAAAGAAGTACGTTGCCAAGCTAGCCTATATATATATTACTTCTAATACGACAAAACTAAATGAAATTTTATTCGGGTTGGAGCAAACGGTAGAGCTGTTGAAGTCCAGCATATTTTCTGAAAAATTCATTGGATATATGACCCTTGAGTTGCTTTATGAACGTAGTG
>L-chr2-148112
CAACAGGAGTATTCAAGATATTAAGATCACCGACCTCCTCCATTTATCTCAAGAAAAAATCAGCATTGTCATTTCTAGCACTATTGAAAAGTAATCATTCTATACTGACCGAAGATTTACAACGTAAGCAACTATGGATACAAAGGATATTAAGCTTATTGGATGATACGGAAAACTATAGGTTAACTTTAGCTACGATTCCGTTAATAGAATTCATTGCAAAATACATTGATCCCAGTTACTGTACGAGACTATTACCACAGCTAACAGAAATTTTGTACAATTGTGTTGTTGTTGGTAC
>L-chr2-148280
CAACATAGATAATGAATTACT
>L-chr2-148488
CAATTCTGTGACAGCCTTATGTTCCCTGCTAACATCTAAGGAAATTAATATTCGGTATTTA
>L-chr2-148810
ACCTTTACTGATGTTGAAAACGTTAAGATTATTGTGGACGGTTTACTGCAGTATATTTTATCTCCGAAAAATCTTGCTGAACCGCAAATAAAATCTGATATTGCAGTTAAAATAGCTATTTTGACCGAGAAATATGCCACGGATATCAATTGGTTTGTAATTATTTCGTTGCAGT
>L-chr2-149059
TTATTAAAGCTGCGGCTTTTCTACTAGGGGAGTACTCAAGTCTCATAACAGACAGGATTTCAAGCGCAAATTTATTTACTTTGTTTGCCGAGAAATATTTTA
>L-chr2-149221
ATCTCAACATTATTC
>L-chr2-149378
CCGAAGCATC
>L-chr2-149688
CTCTTGCCTTC
>L-chr2-149919
GAAGTTTCAATAAGAAAACCTTTCGACGTTGAAGATAGTCCAATTTTGGCAATTCATTTCAAATGTGGCGGTAGTACAAACACT
>L-chr2-150210
GGCATAAAGCTCAACAAGGATTTTAGAAAAGTTGAAACAATCAGTTTAGAAGACGGACTTCTACTATTGACGCAAACAGTGAAGAGGTTGGGCTTTGATATAGTCGATCAGACCAGTGTTCGTAGTACATTGTTTGTCTCGGGT
>L-chr2-150664
AAGTAAAATTTTCTCAAATTCACTATAATGAAAATCATCCGCATTGTACATATATAAACACACACACACATATATATATATATTTGAGATTCTATTTATTTTCATTTTGTGTTGTAATGCTATAAAAAAAAAGATCTTCGTATAAAATCTCAGTTCATTCAACCTACTAAATGATTCTAGCTTCATTTTTTGGAGGTCTAGCACCAAAAATGTCGGTACCAATTCTGACTTCCGCTGTTCCTTGCCTTATAGCCTCCCTGAAATCAGCACTCATCCCCATAGACAATTTCAATGATGTACCAAATTT
>L-chr2-150872
TTCAAATATTTCTGCTTCATTATTCAAGCCCGATTTTTGATCCTCATGGGAGGTATTAATT
>L-chr2-151044
CCGCCAATAAAGTGCCACTTGATAT
>L-chr2-151483
TAACATGAACATTTTTTGCCTCTGCATTCACAACTTCCCTTACAGATTCGTATTGGGCAATTAATTGTGTCTTTCTATCTTCATCATAAGTAATACCAGTGGACATATTGCAATGTGATGCTGGAATCTTAGTCAAAAAGGAAAGAGTGATGCCTATCAGTTTTTTTTTTTATTATGCATTTAAGAGTAGTCTCTACTTATGAACATTTTCTCTGGCCTCTGATCACGTTACTTTATTACCCGGATACTGATCATGTTATGGTCTTTAATCAATAAGTAAGTTATAGAGCCA
>L-chr2-151809
ATTCACTGGGTATAATCATTATGTCAGGCGA
>L-chr2-151966
ACTACCTGGA
>L-chr2-152143
TGAAAAGATGAAGGATTAGCCATGCATTTG
>L-chr2-152496
AAAAAAAGCTCGTCCAATGTTTTGGGCTGTGTCTTGAACTGGGGAAAATTTGGCAATTTACCACTCGCTATCAGAGGATGGGTGATATCTATAAATGGGCCAAACATTATCAAGACGTGAGGTTTTACCTCATTATTTATACTATCGATAAATTCTTGCAACAATTCGAGGGAGAAGTTATCATTTGCAAAGTATGGGCCACAGGT
>L-chr2-152659
CACAATTTGGCCTAAG
>L-chr2-152824
ATTTCGGACTGAGATTGA
>L-chr2-152989
AATGGTTCTACTTTGACC
>L-chr2-153173
TGGAATGTCGACGAGCCGGGAGTCTTGGCATCCGAGC
>L-chr2-153327
AGGGACC
>L-chr2-153505
TTGTAATTGTAAAAATTGTTTAAACTCATCT
>L-chr2-153960
CCAAAATGAGTGATGACATCGATAGATCCGCTCATTTTTTTTTTTTTCAGTCACTTGCTCCTGCCTAAATTTACCTTCAAGCTTTGTTGAACCAATTGACAATCAATTATCTTGATATTTTTATATGCAAATATATTATGTATATGAAACAAAATGTTATATGTGTCTACAAAGAGCTCATATTATTACAGTTTTAGAAAAGAGAAAGAACTAAGAAACTCTGGTGAGACGCGTCACGGTAAAAAAAAATTACGCGTCTACCACGCTATTCTCTATTCGTTTGAGGCGATGAACATGATCATTTTAAA
>L-chr2-154145
CATTGTTTGGATAATCTCTGATATATTAGATTTCTTGA
>L-chr2-154314
ACATTAGACTGTCCCTGAACTC
>L-chr2-154485
AACCAAAAGACAATGAACGAGAAT
>L-chr2-154709
GGGTTCGATCAGGTAATTTATATGTTTCATAGTGAACGATCCACTTTTTATCCTGTTTATTGCCTTTGACATGTGAT
>L-chr2-154871
TCATCTTTTTGGAGT
>L-chr2-155086
TTTCTGGCTCATTTATTATCTTTGGAGGATCTGTACTGAATTTTACTGTTGGTTCATTATCGTCCTTC
>L-chr2-155257
TCTGAAAGCTTTTTATCTTTGTCA
>L-chr2-155431
GCATCGTCGGATTCCTCATCCCCTTCA
>L-chr2-155610
AAACGATTATTATCGAATTTATAAATTTCAAA
>L-chr2-156053
CTTGAAATTATAATTGAAAAAAGTGGTTTTGTATTTCATATAGTATAGTTTGAAATCATTCGGACAATTATTGGCATTCAAGAAATTGAATAAATCCGCGATAGTTATAATCAAGTTAGTAAGCTCGTAGGGCTTTTCAGGATTCATTCTATTCTTTAAGATTTCCGCGTAATCAAAACTATTAATAGAATATAGCTCAATGAGGTAATTTAAGGGAACTCCATTTGTAAACTTCTCTATACTCAAAAATGGCTTGAAATCATTTGGTGACTTTATCATAATTTGGCGTAGCTTTT
>L-chr2-156258
CAAGTTTATTACTGCCTTTTAATGAGATTGGAGAAGATGACATCGAAACATCATTTTT
>L-chr2-156474
TCTTTTAGTAACATTATTATTATCTTTGGTGTTGCTGTTTGAAACAGAGTTCATACTGTCATGATGCCT
>L-chr2-156691
TTGGGCATAACTTGGATAGTTCCTTTTCTGCTCCAGTAAACTGGTTTTTCTTGAAGAATTATTCGAAGAG
>L-chr2-156907
GCATTTGTAGGATAACATTTGTAGAAATACCAAAAAGTTAACCTCATTGCCTCTCTAACGGTTGTCTGT
>L-chr2-157257
CAAAATCTCGGTGTTACGGTTTTCTCATTTATTAATAAAAAAGATAATTGGAATAGTTTATTATGGAAATGATTTATATCAATGATCAAAGTAATTAAACAATGAAATGCAGTTTGTGAAGAGATTTTCTTGGTAGATGATAACAAGTTCTTGAAAATGACAAATATTTGGTCCAATATTGATAGGGGCAACTGATCGTTTAG
>L-chr2-157419
GGATATAATGTTGTC
>L-chr2-157579
GTTGTTTGATAAC
>L-chr2-157919
AGCATGAAAAACCTCAGTAGTTGCAAATGATTTGAATTATTTTTCT
>L-chr2-158072
TGGCTT
>L-chr2-158249
AGATTAACCGCGGGTACGAACGGTAAGCGT
>L-chr2-158424
AAGGGAAGGAATCGTCTGGATGTGTATT
>L-chr2-158691
ATGTTTAGCGTTTTAGAATAAATAAGTAAATAATTTGATTTTCTATAAAGATGTTAATGCGCCAATACGCGCCGACGGGGTAACGCATTAAAATAACATGGTATTTTCGTTTCATTACAA
>L-chr2-159035
TATCTTTTCCGGGTTATTTGTCAGCAGCCTGACATTACCGATGCC
>L-chr2-159348
TTGTCTTAGATACACGATAACACCATGGCCGTTTCCACCTTTGATGTTGCTTGTGGGTTCGTGGTCGCAAGCGATAAGCCTACCGGCCCTATCGAATTGTTCACCACAATCACAACGGGCGCTCCATGCGTTTTCACCGGTGTAACATTCAGAATGGATCCGTACC
>L-chr2-159514
ATCATTCTATCTTGTTGCG
>L-chr2-160151
GACTCAATTATTGTCCACGCCAGCACAGCAACTTCTTTATATATACTATAGCGGCGCTGGCGCTCACCCCACAAGAGCGTCCGACTAATTTCTGACAAATCGTAAAAAGAAAAAGAAAAACTCAAAGGAAAAAGAAAAAGTCTCACCCTACACAACTTGTTTTCAAAAACGGTATAGACCCTACTATTTCTGTTTTAGCCCTATGCTAAGTCTAGACATTACCCTATCCCTTTTAACGAAAGCCCTTTTGTTTTTTTTCTGTGTGTCCGGCCGCTCAGCCAAACAACAAACAAGACTATAATCTGGAGCATAAGTACCCGAGCATATATAACTACTTG
>L-chr2-160311
TCCCACAAACAAT
>L-chr2-160498
TCACGCATAAGAGCTGCAAACGCCGTCAAGATCGGTATTT
>L-chr2-160652
ACTACTA
>L-chr2-160958
GTCCCTGATCAATAAGCACGGCGTTAAGATCGTGGCTTCCAAGGACTTCTTACCTGCTAGCGACGAGAGAATTATCGAGATCCAGGGTTTCCCAGGATCCATCACCAATGTACTTATCGAAATTAGCGAGATCATCTTGAGTGACGTTGACGTCAGATT
>L-chr2-161279
GAATTTGAAAACTTTCACAAAAACCAATATTGTCGTGGAAAGGAAGGATGACGATGATAAAGACGAAAATTTTAGAAAATTCATAATCACAAGTAAATTTCCTAAGAATGTCAAACTTGCTGAGTCCATGCTTTTGAAGAACCTGAATACTGAAATTGAGAAACGTGAAAACTA
>L-chr2-161720
CGTCCCACACAGACAAAACAAACTATCATCTTAACGAATAATGTTGCATCATTACTAGTTTAAACTGTATTTTTATTAAAGGGAAAAAAATGATTCAATATGTATATATTTATTCATGTATATGTATTTTGAATTAAAAAAAAACGTTTTATAAATACTCAATAAAGCCGTTGTATTTTCTTTATTACTATCGAAATTCTTGCTTTAAACATTTCGCGCATCGCCGGCTAGAGGCACAGAGAGGGAAGGGGAAAATAACATGAAAAAATCGTAAGTTTCTAGGCAATGGTATAA
>L-chr2-161892
TTCAAATAACAATAGCAATATCATC
>L-chr2-162059
AATATTAATGAGTTCTTCCA
>L-chr2-162243
ATACACTACACCAGTGGTAAACGATATCACAAGAAGA
>L-chr2-162421
CTAATGCCCACTACGAATTCTTTGAACAAGA
>L-chr2-162606
AATTGAAGAATTCAGTTTCCGTTTTTGATAGACTTTAC
>L-chr2-163051
GCCACCGGCACAAAGAGTGATAGACCTATTTGGCGGTGATTAAGTAATAAAAAAATTGCATTTTATAAGAAACATCATGTGATGACATTTAAAAAGTGGGAAAGAATACTACTAATATAAAACTATTTACTGGATATTTAGAATTTTTTTTTTTTCTTCTTTATACGTAAAAGTTGTTCAAAAAATTTCATCGTTTTCTTTTTTTATGAATCTTTGATTCTTGTTGAAAAGAATTTCTAAAAAAATAGGAGGATAATAATATTATCAAAACAAATCGTGTCACTCATTAAACACCAAA
>L-chr2-163349
GATGTTAGCACCACAACCCTTGAATAGAGAACCAACACCTTCAGCAGCAACAATCTTCCTCAAACAGTCAAAGGCACCGTCGTACTTAACAGCTTGACCGGAGGTCATCATCATTCTTCTTCTAACGGTATCCAATGGGTAAGAACATGTA
>L-chr2-163597
AAACCTCTGTAAAGACCAGCAACACCATCAGATTTTAAGGTCTTCTTGTAGACATCGATCAAACCGTTGAATTGACGAGCACCACCCTTTTTAGAGGACTT
>L-chr2-163851
CTTGTCCTTGAAGGCGAAATTCAAAGCTTGAGTGGGGAAATAACGGATAACGTTAGCAGTGTTACCTCTCCAGAATGAGATAACACCTTCCTGTGTAGCGGTTCTCT
>L-chr2-164099
CAATCAAAAAGTTAGATTCCTTCTTTGGAGCTGGGGCTGGAGGTAATGGGGTTTTGACTTGGGCGTTGGAAGACATGGCTATTTGCTTATATGTATGTTAA
>L-chr2-164523
AAAATTAATATTAAAAACTCAAATGGTATTTATATTGTGCGACGACGTGGGCCCGATCGACGGAGACATGTCCCCGATAATCGCACCTCACCCTCTGAGAGTGGGGCCTTCTCATTGGCCCGCGCTCTACACCAATCAGCATAGCGCATTTACCGCCTTTCGCTTGTTCTCCATTGGAAACAGTGCTCGTGCATCGTGATGTTATTTGTTACGTATGGAAAAATCGTGTCTATACTTCTGTATAATATATGTATGGTTATAGTGAACACATATATAT
>L-chr2-164683
TGTTTTCCCCAGA
>L-chr2-164883
CAATAGGTATGAATGACATGGTAATTTTTTCTTTTTGAGGTTGTGTATTAAGT
>L-chr2-165526
CTTCGTTTGTGTGTATATCCTTTGATCTTCACTACATAATTTGTTACCCGACAATGCTTTTTTTTTTTTCTCAATTTTCATCTCTTTTCTTTTTCCTCATTTCTTATGAAAATCAGTGTGACTAAAATGAGACTTCGTATTTTTTGTAGAGGCACCATACGCCGGCTCCGCCGTCACCACATTCTCCCCTGCCGGTAAAGACCGGCGCACGCGGAAAAGGCGTACATAGCGTCGGGCGGTAACGGAGTCATTCCATCGCTGATAATTACCCCTTGCAGCAAACCCAGAGCCCTATTACGAATCTAGCCCATACACCGCGTTAGAGCACTCGCCGTTTTGCTCCGGGTCGTGCCGTCGTACATGCATACGCGTCCTGCAGGCATACCATAAGCCCACATACAATCACCTGTAGAAAGAAACAAAGCTTGTGTATGTAATCAAAGCAGAAATCTGATGGGTTCGAACGACTTCGTTATAGAAATATTATCTTTGGGTC
>L-chr2-165798
TTCGTTCTCATTTTTCAAATCTGTGACTTCACAGACAAAACGCGTAGTGATTTCTTTATCTGAATGAGCCTTCGAAAAAAAAAACAACGATTTCTTATGCAGTTAGTCGGCCAGTTGGTTATTGA
>L-chr2-166001
CCCACATATATGCAATTTTTATCATGTTTTTCTCTTTTTTTTTTTTTTTTTTTTTT
>L-chr2-166253
ATCTTGTATTAGGCAAAAGCTTAGTCGTAATATATAGAGATTATAAAACCAAAATAAAGCTAATGTGCGCCAATATCCCCGAATTCGACTCTTTTTACGAAAATG
>L-chr2-166561
ATAAGCTGGCTACTACAACTGCTAAAAACAATAGCATTAATAATAGTAATAGTAATAATAATAGTAATAATAATAAAAATAATAATAATAATCATAATAATAATAATCTACTCGGTAATGACATCAGTCAGATGGCCTTTTTACTCGATTACCCTTCTACT
>L-chr2-166863
TCTTTGAAACATGGGGAAGCAATAATTTCTAATACCAGCGAAAGCAGTGACATATTTGCCGATCCTAATTCGTTTGAAAAGGATACTATGCCCCTAACGCAAGAACTGACGCTAGAAAATCTAAATAATCAATTAAACTATCCCGATTTCACGAT
>L-chr2-167185
TTCCGACTCGAGATTATCCGCCGAAGGTTTAGCCAAAGTGCTTAATTTAGAATCCCCCGAAGAAGCTTTAAAAAGAGAACGCTTTATATTGGGTATTTTCCAGAATGAATTAAATTACCCGCTAGGTTACAAAACGTGGATTAGGGATACTACAAAAGAATATAGGACAAAGTTA
>L-chr2-167652
ACAACCTAATTTTATTACCCAAAAAAAAAAATGCATTATATATTTCATCCATATATAGAACACACTTACTCACATAAAAGACAAATATATAAAAGTGAACCGGTTTTCATATCATCACCCTCTGTTGTCCTTTCAACTCTTAAATTGTCTAGGAAGAGATAAAGCACGGTGAAGAATAAAAATAACGTCGGAATTTTAGTATGGTACATAATTAAAAATTTTACAACCTAGCTCCTATCAAGTTCTTATTACCTTCATTTTATCAGAATCTGGTGAAAGAAGTTTTTTTCTTAGATTGTTTCATCAGCTTAGCCTTTTTA
>L-chr2-167826
TCCTTTAGTTTATCGGATATTCTTTGT
>L-chr2-168614
AGTGTCAATATATCAGAATGTTTTACTAATACCTAGTACGAAAATTTTTCGTAGAGCCTCATCGCTCTGTCTCTCGCTATCCAAAAAAAAAAAAAAAAGTGGAACTGGATGAATATTGCGTATAAGGACAGTGTTTTAAAACCCAGACATATTTTTCACCAGTACCTCTTGGAAAACGGAAAAAGTTTTTTTGCGAATACTTTCAATTCTTGAGTTGTAAGGCTGCATCCCTCCGTAGAACAAACCAGAGAGCCGAGCTTAGTAATGAGCTTACGGAATGTTCGTCCCACTGGGAGGGAGTGGCAATACCGTCTAACCTCTCGCCTACGTTCTCATCGCTATGGGAATTGGGCAGGCCTGGTGGGACTGGCCCTTCTTTCTACACATTCCACATCGGTAGCTTGTTATACTCCTCGGGAGATTACTGTATCTACATCGGGATACTAATAGTACATTTATACGCTAGTGCTACTTGATAGATCTTTTCACCAAATCGAATAAAAAGTCACCAATAAATTAGAGGAAAATGTATGTTTAACAGTGATACTAAATTTTGAACCTTTCACAAGATTTATCTTTAAATATGTTATGAATGTCATCCTTTGGAGAGAAATAGATAAGGAAAAAAATTGAGGATACAG
>L-chr2-168875
TAGATAAAGTAATTCATTAACCTTTGCGAATATGCTCTTTACTGTTAGGTTTCAGGATTTTAAAAATGAAGCAACTTTACTAACATCAATATGCAAATAAATCTGCAAAAACTT
>L-chr2-169102
ACGGAACCATCGTCAAGAAGGCCGTTACTGTCCACTCTAAATCTAGAACTAGAGCCCATGCTCAATCCAAGAGAGAAGGT
>L-chr2-169287
TTGTACAAGGAATCCAAGGGTAACGCCTTCAAGCACAA
>L-chr2-169583
GCTAAAGGAAGACGCTTAATTGATTACAAATAATTAGCTAAGAAATTACGTACCTTCTCATTGTTCTATATATGTTTTATTTTCTCTAAAATGTACCAAATACAATAATAGTTTCAAAGGAGCAGAGAAAGAAACTAAGGTGAAGGAGA
>L-chr2-169834
GTAAAATTGGTATATATTCAGAACACCCAGGAGTGAATTGATTTGCTGCTATAGGGGGAAATAAGATGTAACGATATTTTTTGTACTGAATTTCTTTGATGATA
>L-chr2-170097
CAAGAATTTTCACTAATACACTACCAGTTTATGATAGCTTATCTACATCCTTTTACTGCAAAATTATTCTGGATTTGCAAAATTATTCTGGATTTGCAAAAGTTCGGCTTCACTAT
>L-chr2-170363
TATCTTGTCATTATATCTTTAAATTTATATATTTCTTTGCCCAGCTTTTAAGCGTTCACTGGAATTGCCCATATGTTCACTAAATATAAAACTGATTATTCTCTCCTCTATATTGTCAT
>L-chr2-170624
TAATTGTATCATTGTCGTTGTTCATTTTTCAAATCCAGGCAATGAGGAAGTTTTGAACCAAAAAAAATAAAACCGAAAACAGAGCAACTTTAATTATAGTACGGCATATAAGGA
>L-chr2-170780
ACATCGGAA
>L-chr2-170955
AATTTTTGAATCTGAAACTAGACAACAT
>L-chr2-171230
TGAAAGAAAATAAGAATTATGCAGTCTATCCTCATGGCATTTTTTCTCATTAGTTTTTTACACGAGTATCATTTTAGGATATTGAGATTATATGTATATGTATATATGTAGGCCATAAGATGATTCAA
>L-chr2-171452
GAAATTCATTATGAGGTTTTGTTTTGTTTTACTAAATGCGCTTGATGGAAAAGCGAATGTCATGAAATGCAGATC
>L-chr2-171645
GAATTTGGAACACATGTAGTGAGCGCCGATGAAGTACTCGCAGAAA
>L-chr2-171817
GTCTAAATAAGTATCCTCATTTGAT
>L-chr2-172085
TGATTATAGGCATGCGCCAGGTAATATCTGAATGTAGCAAAAACCTGGCTTTTGCGGCTGGGGAGGATGGAAGGCTTTTGTAGGCTATTATCTACTCGAGGAAGGAACGTTAGAATATCTC
>L-chr2-172260
AGTCTAGAGGTCCGGCTGATCCCTTGCG
>L-chr2-172555
ACGCTCATTTAGTGTACCCACTTACGTATTAAATGACGTACTTTTTTTTTGTCCTCTTCTGTAGCTTTTTTTCACTTTGAAAAATTTAGCGCTGAGTTCTTCCAAAGACGTCAAATCACCTACTATAGTTAAAAACATATTACTTATA
>L-chr2-172868
AAAGGAAAATGAAAAATGGGAAAAATACTATAAGACTTTAGCTCTTTTCCCAGAAGATCAATGGGAAGAATTTAAAAAGACATGTCAAGCTCCACTTCCTCTAACTTTTAGAATTACAGGTTCTAGAAAGCATGCCGGTGAGGTCCTGAATTTGTTTAAAGAAAGA
>L-chr2-173040
AGATTTTTAGTTGTTGAAAATGCCG
>L-chr2-173209
AACCATCTGGTTTCGTTGTAGC
>L-chr2-173511
AAAATTTGACAGAATCCTGTGTGACGTTCCATGTTCTGGTGATGGTACCATGAGGAAAAATGTTAATGTTTGGAAAGACTGGAACACACAAGCAGGTCTTGGTTTGCATGCTGTTCAGCTGAATATATTAAACAGGGGTTTGCATCTTCTAAAGA
>L-chr2-173870
TATCCAAATGGCCTGTCTATGACAGAAATTTGACTGAGAAAACCAAAGGAGACGAAGGTACACTAGATAGTTTCTTTTCACCATCTGAAGAAGAGGCATCGAAATTCAATTTACAAAATTGTATGAGGGTTTATCCTCACCAACAAAACACAGGCGGATTTTTCATTACTGTTTTCGAAAAAGTCGAAGATAGCACTGAGGCGGCTACAGAG
>L-chr2-174031
AAAGTTTGTTGGGA
>L-chr2-174300
TGGTGTAAAATTGTTTGTCTCTCAAAGAAGTGATATCGAATGTTCATGGAGAATCCAAAGTGAATCATTGCCAATAATGAAACACCATATGAAATCTAATAGAATTGTTGAAGCTAATTTAG
>L-chr2-174505
AAAACTTATTCTTGCCTGTGTGGAAAGGCAACAAGTGTATCAATTTGATGGTTTGTAA
>L-chr2-174997
CGCTGCTAATTGATAGTTATCATGTTTCTTATCCCCTCCACTGTAAAGTAAATGTATATTATTAAAAGGCAAAAATAAGAATATAATACTTCAGTAATGAGCCTTTTTTATTCGGTCTTGTTACTTCTTTTTTACTTCATTTTTTTTTTTTTTTTTGGATAGTAAATAATGCACTTTTGACTAGATCTTGAGTATTTAGTTGAATTGAAATTAAAGATACAGTGTATAAAAATTATACAAAAAATAAAGGAAACTTGTATATTGAAAATAGGATTGCCAATACATGGATTGAGACAGAGAATTTTTTATCTTCATATCCAGATATTCGTAGGAATAACAAAGTTT
>L-chr2-175317
AAAGATTCTGCAATTCTTAGAATAGATTCTAAATGACGAACTGTGATTGGAAACGAACCTGTAGAAATACTTTCTCTTCTCAAATCCGCATATACCCTGCTAACCTTATCCATATCCATCTGATGCAATTTAGGGTATATTTTTGTCCTCGCATAGTGAATATATTTCATCAA
>L-chr2-175593
ATCTTCATCGTTTTCTGGATGAGATCTTACATGAGAATCGACAACAAATGTGGCCAATCTTTCGTCTGCCTCTTCATCAACAAGGTCTCTGACAACACATAAAATATCAAATCTAGACAGAATAGGCTC
>L-chr2-175847
ATGAATAGATGTACGATCCTGATCGTTCATCTTATCGAATTCATCAATTAAACAAACACCCTTATCAGCCAATACTAGCGCCCCCCCTTCTAAGGTCCATTCTTTAG
>L-chr2-176082
TATCACCACGAATAGAATGTTTTCCATTGACGTTTTTTGGAACACCTCCAAATAATGAGCACGCGACTGCAGTTTTAATATCTCTATG
>L-chr2-176298
TCTTTTTATAGAATTTGCCTCGATAATTGTTGCAAAAACGGGGAATCCGTTCTTTGCATTCAAGTTACC
>L-chr2-176585
TTGATAATTTCGGTACACAGTTTTTTCTCCATTGACTCTAAAGGGACCTTTTGATTTGCAGTTTGTACAGAATGAGATTCTAATTTCTTCATTAGAATCTTGAAAAAATGGGCCCAAAATGGAGCCACATTTCAAACAAT
>L-chr2-176891
GATTCAGAAT
>L-chr2-177068
CGTTACTCAGAGATTCTAAAGTAAGTTCTT
>L-chr2-177226
CTATGTAGGCA
>L-chr2-177404
TTATCGTCCATCAAATCTACTTCGTTCATTT
>L-chr2-177596
TTTCTGAGTCCGAATCATCTTCCTCACGTCTACGTCTTCTATTAT
>L-chr2-178057
GTTGTCCTATTTTCTTCGGTAAGTAATTAGATTTCCTAAAAAAGGCATATGATAAATAATATTACACGCGATTCCGCCATCTTGGGTTTCCCACATACATACTTCACGAAGAAAAGAAAGAATTTAGTATTGTGTAATAAAATTGATGTTTATGTTTAAATATTTACAGAATGTTTAAACAGGTATTTAATCCATTTAGATGAAAAGTTAGTCCTTTTCCTTTTTAGCATCCAAAATCTCAAATTCAGCCTTCCATACTGAATTACCTTCTTTCGTATTCACATCCTTGAATAATTTTTGGAATATATCATTAT
>L-chr2-178377
GATAGACGCCTTTTCAAAAAATCTG
>L-chr2-178717
GTCTTTAAGGCTTCAATGTCATCGCTTGTCTTTTCCGAATTAT
>L-chr2-178928
ATATTTTCTCGATGTGTTTTTTCAAATTCCTTACACCACTTTCTCTACAGTAGTACTTCATTAA
>L-chr2-179179
TAAAGGTCTTGGAATAGTTTCCAAAGAGTTAGCAGTGCAAACGAAAAGCACTTTTGATAAGTCAATAGGAATATCCAAGTAGTTATCCAAGAAGCTGTTGTTTT
>L-chr2-179439
CAATATACGTTCTCCTATGACCTTTTATTTCTGCCACGTCCGTCATACCGCCTACAGAAAATCGGAAGAATTTCCTGTTAAGAGCTCTAGCGATAGATTTACCTATGGACGTT
>L-chr2-179710
ATGGAATACTGTTCTTTGGAATGTTTTCCCCATGGGATCGATGTTAACCAATCCAAATAGTTTCTGATAACGCCAAATTCGGACATAGAAGTCTCCAAGGTACTTAATTTAGTTATCTCATCAT
>L-chr2-179978
TTTGAATCTTTGTCTCTACATCTTTGGAGATTTTGTTCTGTAATTCGGCATTCATCAATTCTTTCTTAAGGACTAGTAGCGACTTTTCTAGTCTGTGCTCAATGTTTAAAGATGACAGTAT
>L-chr2-180228
AATTTCTTTAAATACCTTCAATATTTCTGATGTTAGCGCATTAATAACGGGTGACTTTCTATCAAACGGTTCATCTTCTAAATTCAACACATTGACAAGGGAA
>L-chr2-180382
AACTTAG
>L-chr2-180546
GAGGATATAAAAGAGCA
>L-chr2-180729
GGTTGCTGGCGGTCTAACATTTCCTTGATTGCCTTC
>L-chr2-180887
CGACTGGATGA
>L-chr2-181042
TTTCTGAG
>L-chr2-181201
TAATATGGCTAG
>L-chr2-181369
GCATGCTCTATTTGCAAATCT
>L-chr2-181629
AGACTTCGTCTGACTTATTTCCTTCCGGTGGCAAACATCATACACCCTTTACAAAGCACCCATACATTACATTGAATACATTACACACTAACAATAAAATATTATCTATATCG
>L-chr2-182070
TTCTTCAGCGCCTGTTGTTGCCTGTATTTAGCCAAGTAGATTTTCAACACCTCTGCATAGTTCTCGAATCCTAAGGCGTGCAATGATATGAGAATGTCTTCCCCGTTTATCGTCTTTCTTTTGTCAGCAGCGCATCGATCGCTGGCCTCGCTAGTCACAAAAGAAATGAGCTCACTGACACACTCCTGCATGCACTCTTTCGCATCTTTCGATACCTTAGCACTCGGTGGGAGAGTATTCTTCATGAGTCGCGCTACATTGTTGATGGGTAGCCATCTGTCCTGCTCTCTTAGC
>L-chr2-182356
TGCTCTTGAGTTTGATTGGCGGAAAGCTACTATTCGCAGCTCTTTTTTTACTTAGTCTGAAAGAGCGGACCAAAAAACGCACGTAGCGCGATATTGTCGTGGCATCGAACGTAATATGGTACTTCTATTGTGCTATATT
>L-chr2-182512
CTCTACTAG
>L-chr2-182680
TATACAGGGCACAGTGTTATT
>L-chr2-182869
GTTTTGGATCGGGTTTCCACTGTCCATTGGTCTTATCGCCTG
>L-chr2-183060
AAGATTTGAAAGCATCGCGGTGACTACAGGATGTATTGTCAATT
>L-chr2-183336
ATCTCAAGAATTTCAAACCAAAGAAATTGTTCAGTACCAGGCTAACGAAGATAAAAACGCGTGAAAATAACGAATTGAAGAAAGGCTACCCAAAGAGCACATCTTATTTTTTCCAAAACGACATTTTAC
>L-chr2-183650
CCTGCCAATTCATCCTTT
>L-chr2-183822
AAACATTCATATTTTATGATGGCCT
>L-chr2-183999
TTACAGATTCCTCTTTTTTCTTCAATTTTA
>L-chr2-184361
AAACCATACAATCTTTTATTAACAAGAGGGCGGTTTCCAATTCTAAAGATGTATAAACAAAAATTCTTATATAACTTAGGCGACACATAATATGCGCTTAAATAACATATAGTGAGTATATTATCAAAAAGCATTCATTTTTTTTTATTTATTAGTCCTTCAGAAAGTTAGTTTGTATGTACTATATGATGTGAAAGTGCTGAAAAATTACCCAA
>L-chr2-184523
TAAGAACCTTTTTTC
>L-chr2-184717
CTATCCCTCAAACCAGAAAGGGATATTCTGGCGTTGGCTGCTGGATT
>L-chr2-184884
GATTCTTTAGATCCCGATTT
>L-chr2-185054
AGTTTTATTAAGAAGAGTTCGGA
>L-chr2-185221
ATAAAGCAATCCAATTTATT
>L-chr2-185422
ATGTTAAAAAATTTAAGACCTTCGAATTATGGCTCACGGATAGATTTTATCCTA
>L-chr2-185799
GAAGCAAGGTACAAATATAATTTAAGAAACCATAATGTTTTAGAGATGTTTGCCAAAAAGGATACGAATAAAGAATCTAATAAACAAAAATATTGTGTATCAAAAGTCATGAATACCAAAAAAAACAGCAACATCAAAAACAAATCGCTCGACTCATTTTTCCAGAAGGTAAATGGAGAAAAAGATGACAGGATTAAAGAATCCTCTGAAATTCCACAGCAAGCTAAAAA
>L-chr2-186114
TCTTCTTCTTCCATTACT
>L-chr2-186294
GCATGATTTACTCTGATGTAAGCCAGCTTATCG
>L-chr2-186461
AAGTACGTTAGTAGTTTATT
>L-chr2-186751
AAAGCTGAACAGTAAAGCTTGTAAAATTACGCGATGACTTATGTATTGAAGTTATGACGTTCTCGATGATCTTCAGTCAAACAACCACTTTCCCGTAACATATGATATATCCCACCCGCTTCCTTGTACGCATTATTACGGTT
>L-chr2-186931
TACTCTATGTAAAGTAATCTCTCTACTGGTTTT
>L-chr2-187114
AATTACTACCCTGATCCATGAAACTGGATAAGTCAT
>L-chr2-187301
GTAAAAGAGACCCGATATTTGAGAAAACGTAAAATCCTGA
>L-chr2-187458
AAGAATTGAA
>L-chr2-187634
GATTCAAAATATTCGATTAAATCTGGCTC
>L-chr2-187800
TGGAATATTCCCAATAAAA
>L-chr2-187961
ATTGTGTACGTTCT
>L-chr2-188160
GGAAATAGAATCAGTTTCTGAGTTTTCAGGAACTAAAACTAAAATCCCACCG
>L-chr2-188442
CCGGAAGAATATGTATCTCTAATATCCTTACGTTCAGTATAGCCATGTAAGTGCAATGAACACTCATCCAGTGATTTGGAGCTGCAAGAAAACTTTTTTCCTTCTGAATCCCTCTTCGGAGGTTTCAAAAAGTTC
>L-chr2-188725
TTTCTATTAACGGCATGCTCCAACGTGACAAAAGAAGTACCATTTGAGTTGGATTTCAAAAGATTGCCAAAATCGCGTCCTGGTACTAAGTTTGTTGCTAAATGTAAGAATATCGATCCTTTCTCAGACTCTAATA
>L-chr2-188986
CGATAATATTTTCAAAGACGGTATTTTTATCATCCTGGAAAAAATCAGTAGAAGAAACTAAGCTTCTTGTCTGCGAAGACTTTTCCTTCACTTGACACATAACCATATCCTCAT
>L-chr2-189144
AATAGATAAAT
>L-chr2-189462
GGATTAAACACAACTTCAATAATTGTTTCACCATTACTGTCGAACCTTTTTATTGTTTGTCCACCATCATGAGATATATAAGCTTCTCCTCTTGAATTGATCATGAGGAGGGATTCGTCGGTGACTGTGTCAAAGTATTGATAGAATTGAATCTTGAAATCAAATTTGTTT
>L-chr2-189630
TTATCACATACGTCAGAGAGA
>L-chr2-190107
AGGATCGTCGTCTTCATCCGCATTATACGGT
>L-chr2-190394
GTCATTAGAATTCCGGCGGTTGGAGTGGAACCCTCCCGTGTGTAAAACATATTTTGAAGCGAACAATTCTCAAAATCAGTAATATCACAGTCGAATGAGTCTGCGTTATCTGGATCAACAACTTTTAACATTGTCCATGT
>L-chr2-190592
AAACACCTCATTTGCGGTCCATGGGATGGGGGAAAATTTTAACCCTTGTGA
>L-chr2-191042
TGCCCCAGTCCGTAGTTAGGACCAATTTACTTTCGGTGTAAGGAGAACTAAACTCATCCATAATAAGCTGCATATTTTGAAAAAGACAGATTATTGAGGTATCACTACTTTCAAGGTCAGAATCTTTGCTGGTCTTGGCAAAGCCACAATC
>L-chr2-191366
CTCTTCATTGTCATTGTTTACTTCTGTTTTCTCACAATAGTTGCACTTTGCAAGAAAATAGTTCTTATTCAAGGGATGGGTTTCTATATAGCATTCACGAGGTGAAATACTTTCTCCGGAGTCAGGTAGCGTTATACGCTCCCATGACTTACCTTGATCATTGGTTATATAAAGGTA
>L-chr2-191549
AATTAAAGTGTTGGAATCATCAAAGCTTAATATATC
>L-chr2-191727
CAGATATACAGAGCTTTATAATACAATCTAA
>L-chr2-191992
TGCTGTTATTTAGAGGTTATTTTTTGACCTTGGTTTTTCCTTCTTTTCGCCGTACTCAGCCCGAGAAAAAAGCAGCGACTGCACTAAACTAGAGGAAAGAAGGCTTAAAACATCACGC
>L-chr2-192159
GCGGATACTTTTTAGTTTGG
>L-chr2-192575
TACTTTTTTTTTTTTTGTTTCTGCATTCTCTCAGATTTTAGATGATGCGGTTTTTTACAGGGCATTGAAACAATTGCAGAAAAGCAACATACTAATATATCATAACTTTTTACTCTTGCCTCTCAGAAACTATATATACGTTGTAATCATTTTCTTTCTTCTAATAGCTAGTTCGTTTGAACTACAAGGAAATAAGGCAGAGAAAAAGAAAGGAAAATAATATGCCAAAGAGAATTGTATACAATATATCCAGTGACTTCCAGTTGAAG
>L-chr2-192890
TTCAAGCACGAAAATATCATAACAATCTTCAACATTCAACGCCCTGACTCGTTCGAAAACTTCAATGAGGTCTACATAATTCAAGAGCTAATGCAGACAGATTTACACCGTGTAATCTCCACCCAGATGCTGAGTGACGATCATATACAATATTTTATATACCAAACC
>L-chr2-193051
GAGCCCACAGGTCA
>L-chr2-193219
TGGCAGAGATTATCGCCATCA
>L-chr2-193377
GAAAGGCATAG
>L-chr2-193952
ACTACAAGGAGGCACTAACGACGAAAGACCTCAAGAAACTCATTTGGAACGAAATATTTAGTTAGCCATCATTATCATTAAAATATCAACCCGAAGAACAATGTATACATATACATATACGTACACATATACATATGTACATATGACATACGTATTAGCCGCTGAGGACGCGGACGTATAAAAGGACAATACTTATATGGAGCTAAGGGGAGCAGTTACGCAACTCCGTGATCGCGCGCCACGGGCCGTCGGCGGCTGTTAATTGAAGAAAAAAAAAATGAAGAACCACAAGGGGTGATCCATATAGGTGACTAGCATCATCCCCTGCGACGCGCGGCCCGCCGGGCCAAAGGCGGGCAATGCGCGCTGCTGATTGGCCTCGAGGACAACGCCCTCAACCACATCCGCAACAGCCAATCCCATCGGAG
>L-chr2-194219
TTACATTAGCACACAAAGCAGCAAGAGACCGTCTTACTAGACAATAGCGGCAAAACAAACAACACATTTCTTTTTTTCTTTTTCACATATTGCACTAAAATGACAATTTCTAATTTGTTA
>L-chr2-194472
CACGTGGAGAAGAACAATTTACAAGGGAAGTTGAGATTCAACCTTTTTGTTGGAGCTTCTGCTGGTCCAGAGGAAAACCGTTGGGCTGAACACGACATGATCATTA
>L-chr2-194784
ATTATACTATAATCGAGGCAACGGCCATTAAAGAGGACGGGTCTATCGTCCCAGGTCCCTCTGTCGGTGGTTCTCCAGAATTCATTACAGTCAGTGATAAAGTGATTATTGAGGTTAACACGGCTACGCCTTCGTTCGAGGGTATTCACGATATAGACATGCCCG
>L-chr2-195023
ACATGTCCAGGGCTATTGCAGGTCATTTGGTCGAGTTTTTCAGAAACGAGGTAAAACATGGTAGGCTACCTGAAAACCTGCTGCCTTTACAA
>L-chr2-195182
GTGAGATTGACT
>L-chr2-195341
GCGCACGCCAAT
>L-chr2-195544
GCCTCTCATGTAGATCAAACTGAGCATGACCTGGACATCTTGGTCACTGACCAAGG
>L-chr2-195703
ACACATGCTAAA
>L-chr2-196090
GTTTATAAAGCTTTTATCCAATGCGTTGTTTTTTCTTGCATATTTATACTTTTTGCGCTCATGGAGGGAGTTAATCAATACGCATGACGTCTAGTTAATTCACAGGTAGTACTGTATATTTATATGTTTACACAATAATTATGTATTAAGTAGTGATTAGTAAAAAAAACTAAGAGGTTGAAAGTCATCAACCCTTATATTAATTTCAACGAATTTCGCTGATGACGTCAGGGTAGTTCT
>L-chr2-196316
CTTCTCCGCAATTTAGCTTCAAGCTAATAAGTGGTTATTGTTTGCGCGCGCTTGAAGGCAAGGATCATCGCTTTTTTCT
>L-chr2-196531
AATTAGTTCAATTGAGTGGTTTAATAGACAAAGTTTGGAAAGATAACAGAAGTAGAAAAAGTAAAAAT
>L-chr2-196697
AAATGTTCAACAGATTGTG
>L-chr2-196850
ATCTTT
>L-chr2-197850
TACAATCACTGAGCAATACGCTGTTTTTCCATAGTATGGAGGCATTTTTTTTTCTGTGAATGTACGTATATTTTACTGTATACTTCATTAATATTTGGGAAATAGACATATTTTAAGATTATTTTTTAGATCCTGTTTACGTAAAAGACAATAATATAGGTGTGTAAATTATACCCTAAGTTCTTCTCAAGGATGTAAGACTTCCACAAGAGAACCGGCAATTTTATATGATAATACTATTTTTTCTTTGGCTTTACATGTAGTCGTTTATTATCCTATTGAATCAGCAATTATCACATCTCAGCTTTCATTACTTTTGATGACTGTTTCTCAACTCCATGTCATTCTTACACTGTGTATGATACTAATCGATAGATGATCGTTGATTATTCCTTCAACAGATTCTGTCTAAAAAATGGTAAAACTGTTGCTACTAATCAATATCATATAATTGATCCTTATTCAACAATATCTACAACGAAAAAGGAGATTAAAAAAATGCATGCTAAGTAAATGAAGGTTTTCATCTGTCCCTGATGTTTTTCTTCTTCAAGCACGTTAACCAGTAATCAAGGTCTCTTGGCCCAGTTGGTTAAGGCACCGTGCTAATAACGCGGGGATCAGCGGTTCGATCCCGCTAGAGACCATTTTTTTGCAATTCAAATAACGTCGTTTATTTTTTATATAAAAATAAAAATCAAAAAGAATTGCGCAAGCCCGGAATCGAACCGGGGGCCCAACGATGGCAACGTTGGATTTTACCACTAAACCACTTGCGCTTATTTCTTGGAAGTGTTGTATCTCAAAATGAGATACGTCAGTATGACAATACGTCATCCTGAACGTTCATAAA
>L-chr2-198013
TATATAATATATAAGA
>L-chr2-198321
TGTGTTGAAAGATAACAAATGCCACAAAATATCAATGGCTACTTAAAAGGGTAATTGCAAACCATTGGAATGAAATCCTAATATCATCTTCTTACACCGCACGTGATAATAAACTAGTAACACGAATACAACTAAACAGATGATATTATAGACTTTCATTC
>L-chr2-198560
TTTAACAATAAGCTTGCCTAATCATTAAATTAGTGCATAAAAAAAAAGGTAAGCCGAGATTAAATAAGTAAACAAAGACATACTAAAAAAAA
>L-chr2-198884
ACTTATTCCATTATTTGATGAAAATTG
>L-chr2-199172
AGCAAGCTATGCAAATTAAAATATCTATAAACTGATAGGAAATGTATATACTGAAGAAAATGTTTATTACTTGTTACATTGTTTTGATTACCTGTGCACGCATTATACCTTATCCAAACCCCCGGATCCTTTTCTTCTTCT
>L-chr2-199387
GTGATTGTGTCTTTAATATTCTTTTCCTCCTTGCCAGTCCGCTACTTTGTGATGATTTGATCGTTGGA
>L-chr2-199692
AAAAGATATC
>L-chr2-199869
AAGGTTTTTCAATTTTGAATGGCTCAAAGA
>L-chr2-200226
GCGCTCTCTTTCCTTCAACTTAATTTGAGAAACCAGTGCACCGATACTCTCCTTTTCACGTTCATCAGCGTTATTGAAAAGTGACGCCCATTCGGGATGGTCGACAATGATGGGGGTTTCTTGTTTGTTCGGTTCGGAGTTTTGAGTGTTTGATAAAGCATAGTAATAAACCTCGGATGAGTTCCTTAGTTTGACTAAAAAATCTACAAC
>L-chr2-200449
CCTATGGGAAAATACATGCATATAGATGCGTTTATGCCGCATCGAATATACAAAGGCCACCAGAAGAATATGGTCA
>L-chr2-200732
TCATCTATCCGCTTATAATCACGTATGTTTGACCATGCTTTCGCTTGTACTACTTCCGTTTGCCAATTGTTCATAAAGTCGATCTCAATCATTTTGGACCTATCAAAGACCAGTATTTTTTGGAAGTGTGAAAACC
>L-chr2-200897
CGAATTGTTGTAAGTCCC
>L-chr2-201050
CCAGGT
>L-chr2-201220
TTTTACCCGAGGCATATGCTATG
>L-chr2-201394
TTGCGCAGCAAATCTGAAGGAATGTAA
>L-chr2-201572
TCATCAATATCGCTAGTTATGAGATCATCGT
>L-chr2-201737
TCTTCGTAGTGTAATTTT
>L-chr2-202029
AAACTAATATGAAAGCTCATCTCGGTTTCTTAATCGAGAGAATAAAAATTATCGTATGCCCACAGGGTAACCCATATTTATATCAAATGGAAGAAGCGTCCATTAAGAAAAAAGCAAAAAAAGCTGTACCTGCTATTATGGAGAG
>L-chr2-202235
ATGCAGATATATTTCAAACAATGCTTCTCCACCAGTGCAGCCCTTGAATGTGCTTTTCT
>L-chr2-202390
CGCCGATC
>L-chr2-202605
GTTTCTTTTGGGAAGCTCATTCCGGGTGACTTGATCCGCGCGGTGCCATTGGCGCTAAACGTCCATCC
>L-chr2-202812
CGCAACAATGCTGTCAAAAGGGAGAGTCAATGATTCGACGGCAGATTTTAATTCTGAGGG
>L-chr2-203072
AACAACAGAAGATAAACGCATTCATTGGGCGCGCGATTCTGCCGCCGAACTACTTAACAAACTCGAAACGCTCGGTCCTCTGCACGCGTTCAAAGAAGCGACAGCGGCAAGAA
>L-chr2-203338
TACTACTATGTGTGAGCCGCCTCCAGTTCGAAGGTTTCGCCGTAGAACGTGCTGGCCAGTTCATGGCGCGCCTGCGGAAAAGATGCGGCGCCCTGAGTGAAAAGTTAGTTTTCCTGTAA
>L-chr2-203510
TTTATGATTCGGAAAGATTGATGTT
>L-chr2-203663
GCACAC
>L-chr2-203822
TTAGAGAAATCA
>L-chr2-203989
GCTCATTAAAGCAACCCCCC
>L-chr2-204337
CCAAAGGGTCTCATCGGGTTACCCAAATCAATGGGATTTGGAGAAATCCAGTCCATAGAAAGTGACACGAGTTTGACCCTAAGAAAAGAGTTCAAAATGGCCAAACCAGAGATTAAAACTGCTTTACTCACCGGCACTACTTATAAATATGCCGCTAAAGTCGACCAATCTTGCGTTTACCATAGAGTTTTTGAGCATTTG
>L-chr2-204511
ATGAATTATTTCCATCCACATAAGTTC
>L-chr2-204686
TGTTCTGATTATGAAACTTTGATGGTGG
>L-chr2-204848
CATATAATGCCGCCT
>L-chr2-205010
TCATATTAGCCAAGA
>L-chr2-205212
ACCTCAGACATAAACCATGGAATAAAATATATGTTTTTTCCGGGTCTTACATCTC
>L-chr2-205381
AATCGAAGTTGTAAATAACTTT
>L-chr2-205767
TCCTTAGCTTCGACATCCGTTGCACCTTCTTCTTCCTCCGAATTTGAGGTAGAAAACGAAATCTTGGAGGAAAAAAATGGATTAGCAAG
>L-chr2-206192
GTATGTTTTATAAAAAAGTATATTGCTCTTTTACGACTTTTGGTCTGGTCCCCTATGCTACTAATAACATTTTATTCTCTTCAAACTTCAACGTTCAACCTGCTTTGCCGAGACGGCGATTAGTATCC
>L-chr2-206374
CAATGATCTTGATTTACTAACCAAAAAGTCAATGG
>L-chr2-206565
TTTTGAAATTATCCCTCAGGAAGAGACCAGTAGCCGTTTGCTCA
>L-chr2-206749
ATGAATGGCTGTAACACAGGATCTAATTGTACGAGTT
>L-chr2-206908
TTAAAGTAGAAT
>L-chr2-207217
TATCTTGCTACACCTTAAATTCTCGTTTGTGATACGCCTAACGTTTTTTTTTTTTTTCAGTTTTGATAGCAATTCGCGAAACTTTTTGTAACATCTTCTCTTCTCGAAAAGCGAAAATAGTAAACAATAACTTAAAGCGTATTGGTATTAATATATTTAGTT
>L-chr2-207375
ATTCTTCATCC
>L-chr2-207541
GATGATTACTATGGTAAAA
>L-chr2-207716
GTCTTACAAAGGTGACTAACTCCAAGTT
>L-chr2-207879
TGTGAACTCAGTTAAT
>L-chr2-208042
TCAATTTCAAGTTTTC
>L-chr2-208202
ATTCTTCACTAAA
>L-chr2-208390
ATCTTCAGAAGTCACTCCCATAAACACTTTGGACTACAATG
>L-chr2-208728
CTCAAATCAATGTGAAAATGACCAAAACTTGATACTGTAC
>L-chr2-208981
CATATTTTGATAGACTCTAAAGGGAATGTTACTTTAATTGATATGAAGTGCTGTCGTTTCTTGAATATAGACAACAATAAGGCTTCCTATACAAGATTAGACCATC
>L-chr2-209209
TGGCCAAAAAAGCCGTAGTCAGCGGCGCTTTGAACCGGGAAGAAAATATCTTAATCGAGTTGACGCACTTACTCGATCCTG
>L-chr2-209419
AAAAAAAAATTACGTACATCAATTTGTAATGGAAAGGAAATAAATAGTATAATATGAACACTC
>L-chr2-209625
CGTAAGAATATTCAAAATCAATCATCTCGCATCGCAACAAAAATAAAACGAAGTTACTG
>L-chr2-209799
CGCGAAAATATGAAATATACACAGTCG
>L-chr2-209969
GTAGCATGAGTAGGCATACCGGC
>L-chr2-210130
CGTAAAAGATTGGT
>L-chr2-210458
GGGCGTTGTTTTTGATCCCGCTAATAAGTATTTTGCGACTACATCTGATGATAGAACCATGAAGATATTTAGATATCACAAGACGGGGGATATTTCTTTTACAATAGAGCATATAATCACCGAGCCATTCAAAGAATCACCCTTGACTACTTATTTTAGAAGGCCATCGTGGTCTCCCGAT
>L-chr2-210632
AGAAATGCGGGTGTCAAGCAAAAAAAA
>L-chr2-210942
ATGGAGCAGTTATATA
>L-chr2-211162
CAAATCAAAAAGATAACAATGATGCTTCTGTCTCTAGAAGTGAACATATAAATATCTTGATTCCAAAGAGGAA
>L-chr2-211342
AAAATCATCCACCAAGACCATTAACAGTAAAAA
>L-chr2-211519
TGCAGATAATGCGGGTGGTAAGGGTTCAGA
>L-chr2-211818
ACCAGACACAGATGTTGTCGTTCTTGAGGGGGGTAGTTTAGACGATATAGCCGTTTTAGAAATAAGAAACGGTGTTGAGAGATCAATACAATTTGATTCTGAAGCACTTTTAGATAATCCTACCAGAATCTTAGGCTATCAAGGAGGTAAAA
>L-chr2-212180
ATAAAGTTATTAAAATGGTAACATCAAGCAAATACCTCCTTGTTCTAACTGAAAGAGGTTTATTTTTTGCATGGGACTTGCTGGATTTAAAATTAGTACTGCGAAATGTACCTATATTACCAATTTTGAACGGTCAGCCAATTCATGGAAACAAGGTAAGAATCAACAAGGTTATTAAATGCTTTCGTTTGGATGGTTCTAGTTGTGATTTGCTT
>L-chr2-212341
ATTCGCATTGTTTA
>L-chr2-212727
TTAGGGTCGACTCCACCATTTCAACTTTAGTATAATATGACAATAAAACATTATTGGGACTGAGAACGATTATATTAAAATTAGTAAAATACATACATAACTACTTATAAAAAAAAAAAGAGAAATTTGCCATTTTCACGAGTATAAGCACAGATTGTACGAAACTATTTCATATAGCTTGTTTTAGTTATTATCCTATAAAATCTTAAAATACATTAATCTAGAATCCAAACGGATTT
>L-chr2-212927
TGCATAATTCCATCGGTGTTGAATGTGTTCATCATCTGTGGTTGTTGCATAGC
>L-chr2-213192
TAATGGCGCAATACCTCCGGTTTTTTGTAAAGTCAAACCGAATTGGGATTGCGGCCGGAACCCGCCAGTGTTTTGAGCTTGAGAGCTGAACGAAGTCTGGGGAATCATGGCGCCTCCA
>L-chr2-213487
ATGGCACTCCCTGTATTTTGAGGTTGGGTCATCATTGCACCACCTGTTAATTGCTGTGAAACGCCAAATGATGTTTGTGGAATCATAGTGCCGCCTGTTCTTTGTACAGTTGGCATTGAGACACCAGTATTAGCTGAAATTAATCCAT
>L-chr2-213685
CTGCTGCGCCGAACGTAGTTTGTGGCATCATTGCGCCGCCAGTGTTAGAGA
>L-chr2-213866
CAAAGCCAGTAGATAAGGGTAAGATATTGTTGCC
>L-chr2-214126
TTCTAAAGGTTGCAAGTCTAATAAATCCTGCATGGAACCAGTAAATTCTGATTTCTTAGAGAGTAAATTAGATTCAGACTTAGAAGCCGGTTTAACAGTCCAAGCATCATCTG
>L-chr2-214426
ATGCAATATTTTCTCTTCCAAATTTCTTGTCAAGATGTTTCATTACTCTAACAATATCACCTTCGCGCAGACCCAAGGTTCTTAACATTGAGTTATTGATGTCAGGCATCATGTCTTCAGTAAGCTGTTCTCTATCAAAATTTATTGTATATC
>L-chr2-214654
TTATTGGAGGCAATTCCTTTTCTTGCAACCTTGATCTTTCTTCATCTAGGAGTTCTCTGGCTTTTTTCAATTCGTATAATT
>L-chr2-214816
TTTCCACATACGCTA
>L-chr2-215377
GCACATCCACCAGTCCTTAGATTTTTTATCATCTAAAATGTAGACTTTATCGCCTGATTTTATGGTTAATTCGTCCTGTGATTCAGCCATGAAGTCATATTGAACAATACCTCTCT
>L-chr2-215612
AGAACATGTGTTTCTTTTCGTTATCATAAGAGACCAATTTATCAATTGACCACTCATGAGGAGTCCCCTTTTGGGGTATGAAGTTTAT
>L-chr2-215906
ATTATCGTTATCGCTGTATGATAGTCTTGTACGAGATCGAACAGCCGCAGCGGTGGCATCAGTAGTTTCGGTAGTAGCCGTTGGTCTTGCAGGCATGGCAGGAGGAGGGCCCTCTTCATCCTCATCTGGAGCTTGGTCTTCTTTACT
>L-chr2-216366
GTACAACAGATCGTCT
>L-chr2-216655
GCAATAGATATACATAGTATATATGCGCTAAATATTCGTTCTGTTTTCGTCTGATGTATCTCGATTTCGCATGAGTGGAAGGAAGCCCCTTTTAGGAATCGTATAGTCACTTTCTACGAAGCAACATTCTACCTCTATCAAT
>L-chr2-216814
GGTAGAGACAAT
>L-chr2-217116
TCATACTCCACCTGTGCCGCATCGGCGAGCGACACTTTACCGCCTAGGTAACCATGTACAGCTACTCTTTTGGGCTTGGATACCTTCGCTTTACTATTCTCACTGCCCTCTATGCCCTTGTCGGTAGCATGAGATTGTTGCGTAAGCTGTTGAAG
>L-chr2-217379
CCACGACAACTGCATTTCACTTTTCATTTTCTTCCAGAACAACAGGCGCTGCCCTTGTTTCCGCGGAGCTGCCTCCTCTGCCGCTCGGACTTTCCGCGGAATAATAAATGAACTAT
>L-chr2-217567
TTTCTTATTGCGTGACCGCAATGAAAGTGAAGAAATCAACT
>L-chr2-217736
TCTTTGCCTACTACAGCTGTTG
>L-chr2-217922
ATACTTCCAATAATCCTACTAATGATAATAATATTCTCT
>L-chr2-218131
CCGAAATAAACTACCCCAAGCTTTCCAGTTTCTCTCCTCGCCCACAAAGATCGATAGAAACG
>L-chr2-218448
CAGGCTTTTTCACTAAGAGGTATAGGATATTTAATTAAAAAAAATATCGAAAACACGGGTTCATCGATGTTAATAGATACAAAGGAAACTATTTATCTAATATTAAGATTGTTTGATTTGTGTTATGAACATTTGATCCAAGGTTGCATCTCTATTTCTAATCCATTAGA
>L-chr2-218632
GACTACTCAATTGATAGAAAATTTACATGATTCATTT
>L-chr2-218842
TGTTACGCATACTACAATGTTACCCTATATCACATGTTGGACATAAACACTTTAGATTACCTA
>L-chr2-219069
GAACGGAGAAGAAAAATATGGTGGAAAATATACAGTCTGGAAAAGCGTTTTTTAACTGATCTTGGTGATTTATCCTTAAT
>L-chr2-219469
TCTTTTAGGTTAAAATTGGCCAAAATAAAGCTTCACACCTCAAGAGTTTTTCAAGTAGCTCACTGCAAATATCCAGAATATCCAAAAAACGATCTAATTGAAGCA
>L-chr2-219847
ATTAATCAATTCTTAATACAGGTTGATACTGATTTTATTGTTTGGGCATGTTTGGACTTTTATGAACTGATATTTTTCGTGATGGCTTCAAAATTTTATGTGGAAGACCCGCACATCACTTTAGAGGATGTTATCAACACTTTGAAAGTTTTTAAGAGAATAACTAACATTATTTCTTTTTTTAATAATAATTTGGACGAGAAGGATTATGATTGTCAAACTTTCAGGGAG
>L-chr2-220116
GATACCCGCTCTTTTATTTACAGGTACATGTTGAAATCCGTTGAAAAATCAGGCTTTCATTTAATAATTAGAAAAATGTTAGAAAGCGACTATAAATTTTTGTATAGAGACAAATTGGCCAC
>L-chr2-220333
TCAAGACGCATCAGAAAATGTTCCATGTAATCTGCGGCATCAAGATCGATCGTTACAACAGACAAAAAGA
>L-chr2-220546
CGCAAAAGAAATAGGGAAGCAGAGCATAACCATAGTAAATGGGACACTTATAACTCAAGAATTTAA
>L-chr2-220799
AGGTCCTGGAATGCAGCTGTTCAGTAGATATTATATGTAATTATAGCCTCAACAATTTTTCTTGGATCGATTGGATGAGCTATTCACCCATAGAGGCTGGATTTTC
>L-chr2-221008
TCATAAGGGAAAGACATTGCGCATATAGGAAAATGTTAGAAGTTCAACATCGATAAAATGAT
>L-chr2-221329
AGTATGTAGAAATATAGATTCCA
>L-chr2-221533
AAGAAGTCCAAACAACTCAAGATCCGTTAGACATTTCAGCTTCCAAAACAGAAGAAT
>L-chr2-221797
ATACCCAACAAGCCAATATTTCTGGCTGGCCAGTATACGGGCACCCATCCTTGATGCCGTATCCACCTTATCAAATGTCACCTATGTACGCTCCACCTGGGGCACAATCACAGTTTA
>L-chr2-221989
ACTTTCTAAATTGGGTTAAAATATACATCAAATTTTTACAAAATT
>L-chr2-222176
ATTATACAGATATCATGAAAATTCTTTCCAAAAGCATTAA
>L-chr2-222372
CAAGGTAGCATGCCAATTCATTATGAGAGGTCTATCTGGCGAGTACAAA
>L-chr2-222544
CGCACCTATACGAATACAACCAAAC
>L-chr2-222727
ATACACACGACCTTCACCTTAGGCCAGGAACTTACT
>L-chr2-222888
CAAAAAAGAAATAT
>L-chr2-223187
AAACGTCTTAGAACGATCTGACGGCACTGTACTTGCACCTATCGTAAAATATGGAGACTTTTACTGGGTATCTAAAAAGTACTTGCTTCCATCAAATATCTCCGTACCCACCATCAATAATGTCCATACAAGTGAAAGTACACGCAAATATC
>L-chr2-223402
GCAAAAGCACCAAACACAGACATATCAAAGGTTCACGACTAAAATACCAAAATTCATACGAACCCTTT
>L-chr2-223678
TTTACTACGATACTAGCTTTTATTAAAAACCAGTTTCAGGCCAGTGTCTTGGTTATACAAATGGACCGTGGTTCTGAGTATACTAACAGAACTCTCCATAAATTCCTTGAAAAAAATGGTATAACTCCA
>L-chr2-223857
AGAAATTCACTAGCTTCACCTAAAAGCAAAAA
>L-chr2-224041
CTCTTATGGATATATCATCTATCTTCCATCCTTAAAG
>L-chr2-224420
CTAAAACCAATATTCGCGCACCCAGAGAAGTTGACCCCAACATATCTGAATCTAATATTCTTCCATCTAAGAAGAGATCTA
>L-chr2-224777
ACAGTGACAATGAGACTAATCATACAAACGTACCAATATCCAGTACGGGTGGTACCAATAATAAAACTGTTCCGCAGACAAGCGAACAGGAGACTGAGAAAAGGATTATACACCGTTCACCTTCGATCGATACTTCCTCATCAGAAAGTAATTCACTACACCACGTCGTTCCTATCAAAACGTCAGATACCTGTCCTAAGGAGAATACAG
>L-chr2-224973
CTACTATCAACAGTAAGAAAAGATCATTAGAAGATAATGAAACTGAAAT
>L-chr2-225277
CACCTATAATAAAGATATTAAAGAAAAAGAAAAATATATCGAGGCATACCACAAAGAAGTCAATCAACTGTTGAAGATGAAAACTTGGGACACTGACAAATATTATGACAGAAAAGAAATAGACCCTAAAAGAGTAATAAATTCAATGTTTATCTTC
>L-chr2-225522
TACCATATTACACAATTAGACATATCTTCGGCATATTTGTATGCAGACATCAAAGAAGAATTATACATAAGACCTCCACCACATTTAGGAATGAATGA
>L-chr2-225885
AATTTGTTTATTCGTAGATGATATGGTATTGTTTAGCAAAAATCTAAATTCAAACAAAAGAATTATAGACAAGCTTAAGATGCAATACGACACCAAGATTATAAATCTAGGCGAAAGTGATGAGGAAATTCAATATGACATTCTTGGCTTGGAAATCAAATACCAAAGAGGTAAATACATGAAATTGGGTATGGAAAACTCATTAACTGAAAAAAT
>L-chr2-226070
AGCATCATATGTTGGATATAAATTTAGATTTGACCTAT
>L-chr2-226291
AATTAGTTGTTATAAGCGATGCCTCGTATGGTAACCAACCGTATTATAAATCACAAATTGGCAACATATATTTA
>L-chr2-226503
ATTACCAAAGGATTACTAACCGACAGTAAATCTACAATCAGTATAATTATATCCAATAATGAAGA
>L-chr2-226743
ATTAACAAACAAATGGATTCATTAGATCTATTACATTATGGGTGGTATGTTGGAATAAAAATCCACTATCGTCTATCAACTAATAGTTATATT
>L-chr2-226907
AGTATGTAGAAATATAG
>L-chr2-227260
TTATCAGAATTCCCAGTTTCATACATGTTTGATATTTATAGATAATTCATAATGACGGTTTATTTATTCTGGTAAGTTATGATATCATGTAAAACGAGGCAACTTGGCCGAGTGGTTAAGGCGAAAGATTAGAAATCTTTTGGGCTTTGCCCGCGCAGGTTCGAGTCCTGCAGTTGTCGTTATTTTTTGGACAGTAATAAGAGTAC
>L-chr2-227587
TCATTTAAAGCTAATGAAATGTACCTCTCGCTTCATTTTCTAAGGTAGTGTTTTGAAGGCGTATGTATGTAATGTCACCCGGACTTTTGTAAAGAAAAAATTTTGAGTTTATGTCTTTCCGAAAATTTTTACCGATGAGCATTGAAAAGTTGCATTATTAAATTTGGTAGCGTAAAAACC
>L-chr2-227751
CTAAATCGTCTAAGCGA
>L-chr2-227929
TTTACGGAGTTTGCAGCGGAAATTGAGCATG
>L-chr2-228092
TTAAATTTTATGAAGA
>L-chr2-228392
TTTAATTCCACTATTGTCTCATTCTAAGGAATATCTTTCAAGATTTTCAGCAGAAGCATTATCTTTTTTAGTAAGAAAGTGTCCTGTTTCTAACTTGCGCGAGTTTGTTAGATCAGTTTTTGAAAAGTTAGAGGGAGATGATGAGCAAACTAA
>L-chr2-228674
AGATATTTGGATGAACATTAGTAAGTACGCCTCAATCGAAAGTTTACTTCCAGTCTATGAAGTTATGTATCAGGATTTTAACGATTCTCTCGATGCCACCAATATCGATAGAATATTAAAAGTATTGACAACAAT
>L-chr2-229011
CGTGAAAACTTTAACATTATTCCACCAAAAACTTTTTAACTACGCTTTAACAAATATATCTGACTGTTTCCTTGAATTCTTTCAATTTGCTTTAAGGCTAAGCTATGAAAGAGTATTTTCATTCAATGGATTAAAATTCCTACAGTTATTTTTAAAGAAAAATTGGCAATCACAAGGAAAAAAAATTGCA
>L-chr2-229338
GCTATAATTTTTAAATATTCGAAATTACAGAATACAGAAATTATTATCCCATTGCTTGAACGTATCTTTTCAACTTTTGCATCACCAGATAATTTTACGAAAGATATGGTCGGTACACTCTTAAAAATATATCGTAAAGAAGACGACGCTTCAGGGAATAATCTATTAAAGACTATTCTG
>L-chr2-229634
CCTGATGGGAAGATTCGTTATGAAACTTTAGAATTAATGAAGACATTAATGATTTTGCAGGGTATGCAAGTACCTGACCTCCTTTCTTCATGTATGGTTATCGAGGAAATACCTCTTACACTACAAAATGCCAGAGATTTAACCATTAG
>L-chr2-229851
AAAAGATGAAGCCCTCGTTTGGAAACTTGTGCTATCATTCATTAAACTTCCTGATGAAAATCAAAATTTG
>L-chr2-230065
GAAAGAAGGGGGAACACCACCTACCCAATTTTAATTAGAAATCAGGCTCTAAAAGTTATGCTATCGA
>L-chr2-230245
CTTTAAGCAAGTTCAAAAATATAAAGAATGTTT
>L-chr2-230401
ACACCTTAT
>L-chr2-230590
AAATAGCTGTCATTTCAGTTTTGCCAAATTTTAAGAAGCCAT
>L-chr2-230749
CTGTATTAAGAA
>L-chr2-231004
TAAGTAGTGTCTTTGAATTTGTTGGAAATACATTTGATTGGTCTACTTCTATGGAAGATATTTACGCCGTTGTAGTTAAGCCTCGTATTTCACATTTTTCGGATGAAA
>L-chr2-231190
TTGGCCCAATAATTGAAGCGGCGGACTCAATTATTAGAA
>L-chr2-231466
GATTTATTCAAGATGATCATGTTAGAAGTCGTTTAATTAGTTCATTAATATCAATATTAAAAGGAAAGCTAAAAAAACTGCAGGAAAATGATACCCAAAAAATTTTGAAAATATTAAAGCTGATAGTTT
>L-chr2-231752
TTTCGAAATTGGTTGCGGACTTGAATTCATACTCCTCATCACGTATGCATGAATATGATTTTCCTAGAATTTTATCAACTTTCAAGGGGTTAATTGAAGATGGTTATAAGTCCTACAGTGAGTTAGAGTGGTTACCTCT
>L-chr2-231947
TATACTTTTACCCAATATAAGGATTGGCCTCAGAGACTCCCTAGAAGA
>L-chr2-232232
TCGTCAGAGAGCCATTAAAAGACTAGGTGAACATGCTCATCAACTCAAAGATAACAGTATATCCCATTATTTAATTCCAATGATCGAACATTATGTCTTTTCGGATGATGAAAGATACAGAAATATTGGAAATGAGAC
>L-chr2-232580
AGAAACTCTTCGTATCGTAAGAGATGGGGCTGAGTCGAAACTTACTTTGAGCAAATTTCCTTCCAACTTAGATGAACCCAGTAATTTTATTAAGCAAGAATTGTATCCGACTCTTTCGAAAATTCTTGGCACTAGAGATGACGAAACTATAATTGAAAGAATGCCTATTGCGGAGGCATTAGTTAATATTGTTTTAGGGCT
>L-chr2-232778
TGTGATAAAGGAATTAATGGCTACATTAAAACGTGGTTCTCAAATTCATGT
>L-chr2-232944
TCATACAAAAGTGAAAGAA
>L-chr2-233118
AGACGATATTTGTTGGGTTTAAATCAT
>L-chr2-233386
TCGAAATCTTATACCATCAACTCAAACAGTTTGCTTTTGAACAGCACTTTACAAAAATTTGCTTTAGACTTACTTAGGAACGTAATAACGAGACACCGCTCCTTTTTAACTGTCTCGCACC
>L-chr2-233585
TACTAAATATTATCAAGGTTTCTCCTTCAACTTCAAGCGAATTATGCCAAAT
>L-chr2-233751
TTCAAAACATATCATGCTT
>L-chr2-233938
TTTATGGTCGACAATTTACAGTATCCTACCGAGTCCGGCC
>L-chr2-234210
TGATTTCCACCATGCTTCCAAAGCTTGAAAATAAGGACCTTGAAATTGTTGAAAAATATATAGCCGCTTGGCTAAAACAGGTTGATAATGCATCCTTTTTAAATCTTGGGTTGAGAACTTATAAG
>L-chr2-234418
TATATGGAAGCAACAGAGAGCGTTTATAAACATGGTTTCAAAGACATATGGGATGGTATTA
>L-chr2-234634
GTGCGCCTTCTATTCCGGAGAATCTTGCGAACGTCTCAATAAAAACATTAGTTAATATCAGTATCCTAT
>L-chr2-234978
AGAAGGCGTGTATTCAGTTATTGGCCTTATTAGTTCAAGTTCTGGACGAAGACGAAGTAATTGCAGAAGGGGAAAAGATATTATTGCCGCTATATGGTTATTTAGAAACATATTACTCAAGAGCAGTTGATGAAGAACAGGAAGAACTACGCACTCTTTCAAACGAATGTTTAAAAATACTGGAAGACAAATTGCAA
>L-chr2-235162
GAAAAGAGAAAGCATGAAAAGGATGAAAATGGGTATT
>L-chr2-235528
ATTTTCTTTATTAATAGTAATACTATACACTGTCTTTAATAAAACGACGCTATTTATAAAACTGTTAGATAAAAGACATACCAGTCTTCCTCATATGACCTACTTTAAAACCCCAAATGACAAGAATGTTTGATTTGCTTTGTTTCTTTTCAACTCAGTTCTTACAGTTCTTGAGAAGCTTTGGCAGTCTTGGCAGACTTCTTTGGCAACAAGTTTTGG
>L-chr2-235707
AAAATTTCAGCAGCCAAATATTCTAAGACAGC
>L-chr2-236549
TTTACCACCGGACATTATATATTAAATTTGCTCTTGTTCTGTACTTTCCTAATTCTTATGTAAAAAGACAAGAATTTATGATACTATTTAATAACAAAAAACTACCTAAGAAAAGCATCATGCAGTCGAAATTGAAATCGAAAAGTAAAACTTTAACGGAACATGTTTGAAATTCTAAGAAAGCATACATCTTCATCCCTTATATATAGAGTTATGTTTGATATTAGTAGTCATGTTGTAATCTCTGGCCTAAGTATACGTAACGAAAATGGTAGCACGTCGCGTTTATGGCCCCCAGGTTAATGTGTTCTCTGAAATTCGCATCACTTTGAGAAATAATGGGAACACCTTACGCGTGAGCTGTGCCCACCGCTTCGCCTAATAAAGCGGTGTTCTCAAAATTTCTCCCCGTTTTCAGGATCACGAGCGCCATCTAGTTCTGGTAAAATCGCGCTTACAAGAACAAAGAAAAGAAACATCGCGTAATGCAACAGTGAGACACTTGCCGTCATATATAAGGTTTTGGATCAGTAACCGTTATTTGAGCATAACACAGGTTTTTAAATATATTATTATATATCATGGTATATGTGTAAAATTTTTTTGCTGACTGGTTTTGTTTATTTATTTAGCTTTTTAAAAATTTTACTTTCTTCTTGTTAATTTTTTCTGATTGCTCTATACTCAAACCAACA
>L-chr2-236713
TTATATTTACAAAGTTT
>L-chr2-236947
TCCAAACAGCCGTTAGATTGATCTTACCTGGTGAATTGGCTAAACATGCCGTCTCCGAAGGTACTAGGGCTGTTACCAAATACTCCT
>L-chr2-237292
GAGTTGTATAAATGTATATATATAACTTTATAAACAAAAAAAATTGGGAAAGATATTTTGCAAACAGTTATTATTAAATTGTTTCTTAAACTCTCCTTAAAGATATACCCTATTTAGGTTCACTACACGAGCATTCATTGAGAAATTTTTTTTAAAACAACATCGATCTTATCTTGAGCAGTTTGGTGCTTATCAGTT
>L-chr2-237478
TCTCTGATTTTTTTTTCAATGAGTGCAACAAAATCAGAA
>L-chr2-237734
TGACGATGTCAGTGAATCCCGGTTAATGATATTCTGTTTTTCACGGGGTGGAAAAGAGGGGAGCTTGAATCATACTAAAAAAGGAATGTCAAAGAGCTATATAATTCGA
>L-chr2-237956
CTGAACTACTTAAATCGCTATGTACCTTGCGGAAATTATTCTTTAATAGTTTAACTAAAAGTAAAAAGTTAGAAA
>L-chr2-238520
AAATTAATCTTGAGCAAATTGATCCTACATAAATCATGTGACTTATTTATTTAATTATTATTAAGTAAAAAAGATTTTCTATTTAAATTTATTAATTAATTTTTTTTCTTAAATAATTATTTTATGTTTTTGTTTTCCGAAAAAGAAAAATATTTCAACAAGAAGTATCAATATATTTCTTGCAAAAAATTGTTCACCGAGAATTGACAAAAAAACCTTACGTCGGTGACGACGATATACAGATCCTATATTCTTCATGTATGTAATAGA
>L-chr2-238681
AGTCTTATACAGTA
>L-chr2-238857
TCAAACACTTTTACTTGAAAATCATCGAT
>L-chr2-239046
TGTTCGTCAATATTATAGGTAATACAATTTTTTCTCAGAGGG
>L-chr2-239421
TGCAGATAAACCTTTCCAGGCTAATATTTGGTGCGGCGCCCAACCAAAAGGATAATCCCATTGCCTGATCGGTCTATC
>L-chr2-239758
TTATATTCATTACCAAAATACTCCTTAATGACGAAAGCAATA
>L-chr2-239985
ATGCCTTCGTTATAAAGGTACCTAAGCTTTTCCAGAGTAACATTGTACTTTTCAGCATACGGTAATAATATAGTATCAAA
>L-chr2-240192
AGCGTTTGGATTATTCTTACCTCCTATCTTTTCAAATACGAGCAGAGCCATATCGGTTAG
>L-chr2-240393
TGAATCCCAGCCATACAATTCATTGAATCTACCGCCAGGTACCGCATAAGGATA
>L-chr2-240671
CATTTGAGATGCCTGAATGTAAAATTCGTACTGCTCTGGGCAGTTATATGGAACATAAATTCTTGGATTTTTAGCGCCTGGCGTATCTATTTTTGAGTCTCTAGCAATTTCTGCAATATTATAAAGATCAA
>L-chr2-240896
GCATATATGTTCCCCTAACATTTACATGTTTGAAACCGTTGGAATTGGCCGTCCCGACTTTAATAACTTTGGGCCCAG
>L-chr2-241207
TATAATCCTTCATTCCGTTTTTGAAGTCAGAAACTTTATTGAAAACACTCATAGTTCTGGTTCTATTTAGTCTATGAATTTTTGACTGTTTTCTTGGATCTGTTATTGGTCCATAATAGACCTCTGCGTTGGAAAACGGGTCAAAATACTCATGCATAGAGGAC
>L-chr2-241505
ACCATTATTTGAGTATATGCAGGTCTCCTTATATACCAAATGTCTGATCCGAACCTGCGTCAAATATATTTGCAAAGGGAAAATATAAATAAATAAATAAAATTGAGAAATAAAGGATATTAGTTTTAATGGAAAACAGTTCCTACAAGCG
>L-chr2-241716
CTCTATAAAGATGCGTGAATTTCTACTCATTTATTACTAATTATTTGAATGTTCTTTTGCGAAC
>L-chr2-241875
CTTTGTTTAAAA
>L-chr2-242028
TCCTAA
>L-chr2-242209
TTAACGTGGCCCTTTTGTTGTTCTTTGTAGTTTC
>L-chr2-242536
AACTTCCCGTGAGCTCCTCTTGAAATTTTCAATTGAAAAGGCAAACACGGTAGCCGTATCGACTCCTGCTTCATAACACAGTTCTAAGATTCTACTCATACTAACAAATCCTGCCTCGTGGCCCTCCTTTACGTCCATCTCTTTCTTTCTAGCGAATCTCCTGTTCCCATCCATGATGAA
>L-chr2-242833
AGTTCTATTGAAACCTGTCATTATTACGAAAATTTTTTTTTTTTTCATTCTAAGCATTTTGTTGGCATCTTCGGAAAAAGCCCGAGCGAGGGTAACAGGGTTAGGGGATTAGAAGATTAAAGTAAGACACATTATAATCTATAGAGATTT
>L-chr2-243018
AGTAAGTTGGTAACTCCCAAGATTCTTTGGAATAATCC
>L-chr2-243335
GTCAAGAGCACTTTCTGAAATTCCCATGACAGAAAGAAATCACTTGAAAATTGACAAGTCGGATGTTCCTGAGGACCCAATTTACTCTAAACCTAGTCAAAATCAACTATTTCAACGTCCTGCAAGTAGCATATCCCCACTACATATTCTTCACGGTATTAAACCACTAA
>L-chr2-243503
ATACAAGAAGAGGAAGGCCAA
>L-chr2-243675
TCATGCAACTGAAAAATACTTCCAT
>L-chr2-243863
TGAATACTACATACACAAGACCTATCTGAAGACTGCTGCTT
>L-chr2-244032
TAGGGAAGCCATCCGGCGCGGA
>L-chr2-244208
GACGAAAATACTAGCGGAGGAATATAGGG
>L-chr2-244419
GTCATAGTGTCGCATTATTCTATATTCTATATGTAAATAGTTTTTATATGTTTTTAGTAAAAGA
>L-chr2-244602
AAGTTTTAACCAATCTATCAGCCAAATACCAAAGGT
>L-chr2-245055
ACACCATTCACCCCTTTGAGGACAAAATGTCTTATATGGTAGGTAATATTGTTGATATAGTAGAGCAGAAAACATTAATGATCCTGATAATAGTGGGAAACATATTGCTTTTACAAACTTCCTGTTCTTTGTTAGTTCAATAAGGTCAAAAATAAAGT
>L-chr2-245458
TACCAACAAATGCAAAAAAAAAAGATAATGGTTCAGAATATATGCTTGTTAAAAATCCAGCGGCACTCGTTAAGAAAAACAACAGAGATGTTTTTTTAGCGATAGTTCTAGCAAACTGTGATTGCCTTATATTTTGGCTGAAAATTTTTTTTGTTAGAAAATATAAAACAATACCTGACAAGTAAAATAAAACATTTTCTATTGCAACTCCAACCCTTAAGGCATGGTAGATGCTATCGTTATTACTTTTAATAAA
>L-chr2-245646
GATTTCAGAGGGAGAAGAACATAATTCGTTTAATAAAAGTG
>L-chr2-245889
TCTTTTTTCGATGATGAGGCTTACTTTTTTTTTCAACTAAGCCTTGAAAAAAAAAGTTTGATTTAAAAGGGATTTTCTATTTTAAGTATTTAAATG
>L-chr2-246059
ACCATCACGTTAGCAAATTTGTG
>L-chr2-246322
GGTACGGCATGGTTGACACCGCCTTCATACAGACAGTCTCAGCAACAATATACTGGGACCGTTCAGCAACGGACAGATGATTATGTTCCTGAGTATACAGAAACAGCGAACGAACA
>L-chr2-246500
CTCTTTAGATACGGATTACGGTTTAACAAGG
>L-chr2-246662
CTCTTACAGTTGAGT
>L-chr2-246899
CAATAGTAAATACTTCAAGTCCATCGCACGGCGTGGTGGTGATAAAGGGAAAATGCGCGCGGGATTAGCAAAGGCGGCCAATGGATTAAG
>L-chr2-247096
GCTACATTAAAAGCAAATTTTACAAACTACTATTTCAACATGACTTTGAG
>L-chr2-247282
AGTCTCCGTGGTTGAGGAAGCGATTGATGTTGCCTATGA
>L-chr2-247439
AATCAAATAC
>L-chr2-247606
GCCATGATCACGAGAAAGGC
>L-chr2-247838
AAAGCTTGGTAAAACATTATGTGAATCACCAAAAGTCAAGAAAGTTACTTTTACTGGTTCTACAAACGTCGGTAAAATCTTGATG
>L-chr2-247994
GCAAATAGA
>L-chr2-248406
CCAATCTTTTCTTTTGATACTATGGAAGAAGTTGTCGGATATGCTAATGATACTGAGTTTGGTTTAGCAGCATATGTCTTTTCTAAAAATGTCAACACTTTATACACTGTGTCTG
>L-chr2-248878
TTGGGAATTTGCCAAACAGCATTTAAAGCAATAGTAATCGTGGACGATACTTAGAATTGAATATGATTCTTTGTAATGATTGTATATATCTATTGCATGTATAAATACTCTACTCCTCGTATATAGAAAGTTAAGTAAATTTTTGAAAGAAAAGAGTTCATATATTTACGGAGTTTTGAAGTTTTTCACAAGCGGAATAAGTGATACCATTCATAAAATATCATATCTATCTATCTATCTATTTTTGTGAGATATATGGTACGAAAATAAATGCCTTTCCTTTTAAGCCTTTCTGTAAGCTTTTATGTATACAACGTTTCTTTAT
>L-chr2-249042
GTCCCGCTTAAGCACAT
>L-chr2-249281
ATCGTCCATTGAAGCAAAATTTAACGGATTTATATCTAAATCAAGAACCTCAGCAGCAAAGGATTTGATATCAGTGGCAGCCATTAAATATC
>L-chr2-249472
TTGCCTGTCCGATGTGTGAAGATTCATCATTATCATAAGGTTCT
>L-chr2-249668
TTTGATTGTTCTGTTAGTGCACTTAGTTCACCTATTTTTGAATCTTTTT
>L-chr2-249825
GTGGACTGGA
>L-chr2-250032
TTTTAGCGAATTTAGTGACGTTTTTTTTTTATGAGCTTTATATGGTGGCGTTGGAGGTAA
>L-chr2-250239
AGTTTTCGGCTTTGATAGTTGTCCAACTTCAGAAAAGGAGGTGTTGGTGCTTGTTGAACT
>L-chr2-250407
GCTAGTATTATTGTCTGATAT
>L-chr2-250593
GCCACTAAAAGTCTCAGAGTCATAATCTTCTTCGACGAT
>L-chr2-250757
ATACCTTAATGAAGGGA
>L-chr2-250937
TTTGAATAGATTCGAATGAAATGCTACTTTTAT
>L-chr2-251196
GATTCATTACTTTTCGTGTGACGTAAAAGTCCGTTTGTTTTTCTAGATTTTCTGTTTTTTCTCGAGGCTCCTACAAGTTCCACCTATATTTAGCATTGAGGAACAGAATGTG
>L-chr2-251390
GTTCTTTCTGCCGCTCTTCGTCCGGAGCCTTCTGTGATAATTGTTTT
>L-chr2-251590
TAAAAGTTCAAGAAACGCTATGTTGTAATGCAGCTGTATTGTACACTGGCTGG
>L-chr2-251807
TTATTTACGTTGTTTACATTATCAGGTATTTTGTATTATTTTTTGCGCAACAGCAAGCAAACGCAATAGC
>L-chr2-252017
GCATCAGAACATCGCAAACTTTTTATTCGCAAGAGGATTTATCCTCTGATTAGTTATATATGA
>L-chr2-252428
GTTAACTGGAAATGATGTCTTAGGCCCATAAAATGTGCTAGAACGTATGGCTAATCCTTTTGCTCTGTATTCAATTGAGTATTTTGCTTAATTTCTATTTGATAATTGAACTTCTTACGTGTATAAATGGTTGCATATTTCTTTAGTAAGTACTATTTTCAAATATGAGTGAAGGATATTGTGGCTCAAGTAATTCCTCTTTCTTTTTTCATCCGTATGGTAAGCAAAGGGTCACAAAGTAACCGATAGTGTGTAGACCTTAGA
>L-chr2-252616
ATGGACGATAAGTAAAATTGTGTTATTATAATTCAAATTTT
>L-chr2-252786
CTTAGTAGCTAAATTGTCATACA
>L-chr2-253104
AAACTTCCGAGATAACTGGCAAAATCCAATGCACTCGAGCAGTCCAACCAAATAAGAACAAAGACAGAGGCAGGCACCAGCAGACACACATTGCCACGATTAAAAAAGCTTCCGGGGTGAATGTGCCGTTTCTAAAACGTGGTACAATAATCCTCATGTTTAAAATACCGA
>L-chr2-253502
AAGCACGGCGGTACAAAATATTATGGTGTTGTGTTTCAGGGAAGAAAAATGCCAACAAGATAAAAGTGGCAGCACTTAACCACATTAATAACCAAAATATG
>L-chr2-253743
AACGATGGGCTGCACAGTATGCCACTGATGAAACGCATGACGATTAAACCGCCGATGTTATGCACAGTAGCACAACCAACTTGAAAGATCATGA
>L-chr2-253906
CTTGAATATATTCCTG
>L-chr2-254225
TTTTTCGATCTGTGAACCACTAGAGTCTGAATCGGTAGAGGATTCAGAGCACGATCTATTAGGACCGCATTCTATATCATAGTCGGGTTTACATTCTTTTTTATCGGTATTCTCGGGTTTTCTTGTTTCATCTTCACGGGCACTCTGTAAAGTTTCTAAGTTGGACACTATA
>L-chr2-254383
GTAAAGAGCTG
>L-chr2-254564
ATCCTTTTTTTTTTCTTTGCATTTGTCTTCTTTC
>L-chr2-254728
ACCTTTCCGCGCATATA
>L-chr2-255161
TACCTTTTATCCTGCTCTTCCTGCTCTCAGATATTAATGCCGAATTGTTTCATCTTGTCTGTGTAGAAGACCACACACGAAAATCCTGTGATTTTTCATTTTACTTATCATTAATCGAATGTATATCTATTTAATCTGCTTTTCTTGTCTAATAAATATATATGTAAAGTACGCTTTTTGTTGAAATTTTTTAAACCTTTGTTTATTTTTTTTTCTTCATTCCGTAACTCTTCTACCTTCTTTATTTACTTTCTAAAATCCAAATACAAAACATAAAAATAAATAA
>L-chr2-255447
CTTTATATGTTTATAATTGTACATATTTCTCCTAAACCCGCTATAATACACTCATATTTGTAGAAGAAAAACCGGGCAGTTGAATACGAATCCCAAATATTTGCTTGTTGTTACCGTTTTCTTAGAATTAGCTAAATTA
>L-chr2-255606
TTCTTCGTAGAT
>L-chr2-255826
CATATTTTACTATATTATATTTGTTGCTTGTTTTTGTTTGTTGCTTTAGTACTATAGAGTACAATAATGCGAC
>L-chr2-256138
CTAAAGTAAACAACTTCGGTTTTTACCACTAACCATTATGGGGAGAAGCGCTCGGAACAGTTTTACTATGTGAAGATGCGAAGTTTTCAGAACGCGGTTTCCAAATTCGGCGGGGAGATACAAAAAAGATTTTTGCTCTCGTTCTCACATTTTCGCATTGTCCCA
>L-chr2-256439
AAATACATATATAAAAGACTGTGTATTCTTCGGGATACATCTCTTTCCTCAACCTTTTATATTCTTTCTTTCTAGTTAATAAGAAAAACATCTAACATAAATATATAAACGCAAACAATGGCCAGAACAAAGCAAACAGCAAGAAAGTCCACTG
>L-chr2-256610
TGATCAGAAAGTTGCCTTTCCAAA
>L-chr2-256765
CTATCCAA
>L-chr2-256967
TAGTTATTTTTTATTACAAAAATATAGGTTTTAATAAAAAAAAATAGGGTTCTAT
>L-chr2-257209
ATATAGCTACATATTAAACAACTTGAAGCCGCATACGTGGTAGGTGTCTCATTTTCAATTCAAAATATTTTAAACAGAACCGGAGATGAAGAACC
>L-chr2-257485
TTAATTGTTTCCAGGAGTCATGTGTTTCCTTGATGATATCCAAAGCGTACTTCTTGTTCTTAGCTTCACCGGAGAAGGCAAATTGGTTTTCTGGCTTACCATCTGGGATTTTGTAAATTCTGAACCATT
>L-chr2-257650
TAACTTGCTTGACTTGAC
>L-chr2-257968
AGTTTCTAACAAATCTCAACTTGCCCTTCTTGGTGTCTTGGATGATTGGGTTCAAAGTTTCTTCCTTGGTGATTTCTAACTTGGCGTTGGTCCAACGTGGAATTTCAACAACCATGTTGAAAATGTTGTTTTCCTTGTCAGCGTACAAGGGAATGTCGTGGAAGGCAGAAA
>L-chr2-258272
AGAAAGTAAGTATTCAAAAACAAGTTGTAAATGAACTAACCTTCCTAACTTCGACGCGACCTTAAAACGTCGAAAAAAAACGAGAAAAAGTCATCATGAGACTATCGTATCTAATGACTGTGGCTTCTCCCAACAACCTTAGCGTCTGCGATGACGA
>L-chr2-258435
TCATGATATTATATTG
>L-chr2-258712
TTACCCTTTCTTCAAAGTATCCGAATGATTTGAACCGCACTCTGAGGGAGCCATCAAATTCTATTGAGCGACTTCGAATCGAACAATCCAATTAAATCAGCCTTTAGCGCCATATTTCTCCTTGTATCCA
>L-chr2-258900
TCGATAGTTATACATAATAATATTATTGTATCTTACTTCCT
>L-chr2-259221
AAAGTTCCATATATATCCATATATATATATATATTTCACGAGGATAATGAGTTAAAATACTATGTAAAGGTATTGTGGTTCATTTTTCTTTTATCAATTTTTATCCAAGTTTTTCTGATCTATAACATGTCCAATACACTTTTTCGAACTATAACCGCCAACAAATTTATCTTA
>L-chr2-259694
ATTTCCACTTCGTTGAAGCCTCACATCAAAAGAGCAATCTTGAGATAATTTCAAAACCACACACATCGCTGCAGTTTCATAATATCTGTCATCACTGATGCAATAATTAAGTGACGAAATTATATCATTATTAACAGCTGTATTATTATTATAATCAAGACAAGCTGAATTTGATGCAAATATATATTCCCATTCAGTGCCGTTTCTTTCGAATTTATAGAAATCACTTCTTTGTAGGTAATTGTTCTGGCTTACTTTGAGCTTATTCATGTTAAAGTAATTGTTGGAATAAAAATCCACTATCGTCTATCAACTAATAGTTATAT
>L-chr2-259866
TAGTATGTAGAAATATAGATTCCAT
>L-chr2-260073
AAGTCCACACAAATCAAGATCCGTTAGACGTTTCAGCTTCCAAAATTCAAGAATATGATA
>L-chr2-260333
ACCAAGCCAATCCATCTGGTTGGTCATTTTACGGACACCCATCTATGATTCCGTATACACCTTATCAAATGTCGCCTATGTACTTTCCACCTGGGCCACAATCACAGTTTCCG
>L-chr2-260522
TTTCCAAATTGGGTTAAAACATACATCAAATTTTTACAAAAC
>L-chr2-260708
GATTATACGGATATCATGAAAATTCTTTCCAAAAGTATT
>L-chr2-260911
AACAAGGTCGCATGTCAATTAATTATGAGAGGTCTATCTGGCGAATATAAATTTTT
>L-chr2-261084
CTATACGAATACAACCAAACCCAAAG
>L-chr2-261260
ACGACCTTCATCTTAGGCCAGAAACTTAC
>L-chr2-261422
TCAAAAAAGAAATAT
>L-chr2-261721
AAACGTCTTAGAACGATCTGACGGCACTGTACTTGCACCTATCGTAAAATATGGAGACTTTTACTGGGTATCTAAAAAGTACTTGCTTCCATCAAATATCTCCGTACCCACCATCAATAATGTCCATACAAGTGAAAGTACACGCAAATATC
>L-chr2-261936
GCAAAAGCACCAAACACAGACATATCAAAGGTTCACGACTAAAATACCAAAATTCATACGAACCCTTT
>L-chr2-262212
TTTACTACGATACTAGCTTTTATTAAAAACCAGTTTCAGGCCAGTGTCTTGGTTATACAAATGGACCGTGGTTCTGAGTATACTAACAGAACTCTCCATAAATTCCTTGAAAAAAATGGTATAACTCCA
>L-chr2-262391
AGAAATTCACTAGCTTCACCTAAAAGCAAAAA
>L-chr2-262575
CTCTTATGGATATATCATCTATCTTCCATCCTTAAAG
>L-chr2-262954
CTAAAACCAATATTCGCGCACCCAGAGAAGTTGACCCCAACATATCTGAATCTAATATTCTTCCATCTAAGAAGAGATCTA
>L-chr2-263314
ACAGTGACAATGAGACTAATCATACAAACGTACCAATATCCAGTACGGGTGGTACCAATAATAAAACTGTTCCGCAGACAAGCGAACAGGAGACTGAGAAAAGGATTATACACCGCTTCACCTCCGATCGGATACTTCCGTCATCAGAAAGTAATTCACTACACCATGTCGTTCCTATCAAAACGTCAGATACTTGTTTTAAGGAAAATACAG
>L-chr2-263510
CTACTATCAACAGTAAGAAAAGATCATTAGAAGATAATGAAACTGAAAT
>L-chr2-263815
CACCTATAATAAAGATATTAAAGAAAAAGAAAAATATATCGAGGCATACCACAAAGAAGTCAATCAACTGTTGAAGATGAAAACTTGGGACACTGACAAATATTATGACAGAAAAGAAATAGACCCTAAAAGAGTAATAAATTCAATGTTTATCTTCA
>L-chr2-264061
ACTATATTACACAATTAGACATATCTTCGGCATATTTGTATGCAGACATCAAAGAAGAATTATACATAAGACCTCCACCACATTTAGGAATGAATGATA
>L-chr2-264422
TTTGCTTATTCGTTGATGATATGATATTGTTCAGCAAGGACTTAAATTCGAATAAAAGAATTATAGCAAAACTCAAGATGCAATACGATACCAAGATTATAAATCTAGGTGAAAGCGATGATGAAATTCAACACGACATCCTTGGCTTAGAAATCAAATATCAAAGAGGTAAATACATGAAATTAGGTATGGAAAACTCATTAACTGAGAAAAT
>L-chr2-264607
AGCATCATATGTTGGATATAAATTTAGATTTGACCTAT
>L-chr2-264828
AATTAGTTGTTATAAGCGATGCCTCGTATGGTAACCAACCGTATTATAAATCACAAATTGGCAACATATATTTA
>L-chr2-265040
ATTACCAAAGGATTACTAACCGACAGTAAATCTACAATCAGTATAATTATATCCAATAATGAAGA
>L-chr2-265279
ATTAACAAACAAATGGATTCATTAGATCTATTACATTATGGGTGGTATGTTGGAATAAAAATCCACTATCGTCTATCAACTAATAGTTATAT
>L-chr2-265442
TAGTATGTAGAAATAT
>L-chr2-265663
GATAAAAAATATTCTGTATACACGTCCCCACTCTGTGATAAAGCTTCCTGTTTGCTTGTAAATTAAGTGAATTT
>L-chr2-265856
TTTGCCAAAGTATTATTAATTTGTACACTATTATGAGAGAGAGTTA
>L-chr2-266024
ATTAAGTCTTTTCTATCTCTG
>L-chr2-266559
AATTTGTGGGCTAAAGATTTATTCTCATCAACAAATCAAGTAACAATCATTCGTGTTGGAATAAAAATCAAATACCGTCTATCATCTAACACCGTATATGATAATATATTGATAGTATAACTATTGGTTGATAGACGATAGTTGATTTTTATACCAACACTAGGAAACCACAATCCAAGATGAGATAAATATAGAGGAAAATACAAGTTTGAGTTTAGATCTGAAGTTACCTTAACATTTGTATAAGCAAATTCGCTACGCGACTCTCACATCAAAAACTGCTTCTATGGCCAAGTTGGTAAGGCGCCACACTAGTAATGTGGAGATCATCGGTTCAAATCCGATTGGAAGCATTTTTTTGAATACTGAAAAATTAAGCTGATCACCA
>L-chr2-266729
TCCTTACTACATTTAAATCTGTA
>L-chr2-267182
TTTATC
>L-chr2-267470
TAACACAAAAAACACAACAATGAGCAGTAAATTAGTTATTACCAAGACTCTCACGTTTCTTTTGTTTATAACAATAGCCATCTCTAATTTTCTTCAGTTGTTTTGCGTTTAATTTGAAAATTTTGCTTCTTTCCAATATAT
>L-chr2-267651
GGGACTGCATATTTATACATCTGTAGTAAAGTCA
>L-chr2-267812
CGCCTTATCATGAG
>L-chr2-268002
CAATATCGTAATTTTTTACCTTTTTTAAGGCCGTATATGAACG
>L-chr2-268191
GAGGGAATAGTTTTTGTCAAACTTGATTGCATCAGCTGATTT
>L-chr2-268348
AAATGATAGA
>L-chr2-268579
ATCAGTTGGCCGGATTCCGTAGACACGTCGGGTATTGTTCCGTCTAGGTCACTTAGCGGGACGTCACTCAAATCCTTCAAATCC
>L-chr2-268855
TATGGTTCTTCATTGAATATGTTGTCTAGGGGTTTGATGGGGAAGTTGTCAGCATCCAGTAAGAGCAGGTTTTCAAAACTAGAAGCGATAAGGGCCAATGATTTAAACTGGTATCCTTTGAAAACAAAT
>L-chr2-269028
AAAGTCTTAATGATCAAAAATGCCAT
>L-chr2-269211
GGACAGCTCCTTAGCAGACAACTTGTAAAGATCTTT
>L-chr2-269367
ATTGTCCCT
>L-chr2-269559
GCACAATATCAAAACTATGAACGTCAGCTTGAACAGCTTTGAAAA
>L-chr2-269831
CGTAATTTATTTTGATGATTCTTCTATATTTTTTTTTTCTTCATTGTTATTTTTTCACTATCTTTTTCATCCCTCCGCAAAAGGACGCGATCCTTTTTTAGCACGTGAACGGTAATAACGGGTCC
>L-chr2-270031
GCCATCGCTCATTCCACCTCACACCTGATTAACTAAAAGTTTTAAAACTACGG
>L-chr2-270243
TTCAGCCATTCTGCTGCGGCCGAAGCTATAAAAGTATGTCAATTTGGCTTTTTCCAAAATCCCCC
>L-chr2-270416
CACCTTCATCCGCTCATCAGAACAAA
>L-chr2-270572
TATAACCAG
>L-chr2-271158
AAGTATTCAAGAATGAAAAAAAAAAAAAGAATAATCTCCCCTTCTGTTCTTTGCAGTTGCCTTTCTTCCCCTCAGTGTTATTTTTTTTCACAAGGAGATAAAAAAAAAAACTTTAACATGTCACTTTAAGCATGTATGTAATACGTCTATTAATTATATGTAACTTTTATAACTATTTTCATTTCTATGTGATCCATTTGCAGTTATGCACCTTTTTTTTTTTTCCGAATTGTGCTATGTATATATCACTAGTAATAATGTACCAAACTATACAAACACGTAGGATACAGTAAAAAAAATTTTAGCTGGTGAACTGTTGTAAGAAGGAGATTTCATCGGGCGTGAAATTTATTGCAGAAATTTGGGCAGAATGGTTCATCAAAAAGGTGTAGATCTCTTGCGCAAAAACATTCGCCTCTACATTGCTTGAAAGGCCCGT
>L-chr2-271428
ATTGGCAAATGCGCCAGAACTGAAAACTTCAGGGTGTGTTAGCCCCATTTTTCCGATGGTCACAGACAAGTTCTCCATCACAGAGCTGTCTACGATTTGTGTGTTGGTGGTAAATAAATCTAG
>L-chr2-271612
CTCCAAATTACCAATTACCAGTTCCGAATTGAAAAAA
>L-chr2-271802
ACCAATCCATCAATCAAATCTAATGAGGTGATGATGAAGTCCT
>L-chr2-271967
CTAAAAGTGGCCACAGCT
>L-chr2-272206
AACATTTATCAAAACTCGTCAATAATTGACTATAAAATAAAGTTTCAACCAATTCGGAGTCGGCGTTTTCAATAAATACTGCTACACTACTA
>L-chr2-272376
CACTTATCGTTCAATTGTTCCAC
>L-chr2-272532
CACTTGATG
>L-chr2-272711
TTTCACAATACGGGGTGCAATGGGCTTGATGT
>L-chr2-272903
TCGTTGCAAAGGCGTGCAAAAACTCGCAGGCTTCAATAGCCACTT
>L-chr2-273216
CCAACTGAAAAATAATTTCTAAGAATTTATCTAATCTCACAATAAAACTTTGTGTTTGTAGCGGGATCACTGTATTTATACATTTCACCGATTCTGAGCGAATCACAGGTGAGAAATTTGGATTCGAAATAAACCTAAAAAAACTATCCAATAAGGCTTCCATAGG
>L-chr2-273379
CTGCCTATAGTAAGTG
>L-chr2-273537
TTCAACAGCAT
>L-chr2-273702
ATTACGAATCTCTGGATT
>L-chr2-273962
TATTCACTGCTCTTCTGCATAATTAATACTGAAAAGTTTTTCATACTTTTAAACATAACCTTTTTTTAAGCAAAACTCTATAACCCGGATCAGAAAACTACGAAAAGAGGGTA
>L-chr2-274527
AAACTTAAAGAAATTCTATTCTTGTCAATAAAGTGGAAATGTGTCAGATGTCACAGTTTCTTTATTTGTGACACATATTTTCAACATAAATTCAGGCATTAGTGCTTTTATAAGCATAAGAAGTTGTGGCGATATGAATATTCCAGATTTTACTTACAAGCTGCATTGTATTCCTAAAATTCTTTTTTCTTTTTTTTTTTTTTTATGGAAAGGACCACTCTTACATAACTAGAATAGCATTAAGAATCAGATTTACAGATAATGATGTCATTATTAAATATATATATATATATATTGTCACTCCGTTCAAGTCGACAACCAATAAAAAATTTAAAAGAAACCAGGCAGTTAATAGAAAAAATATGATATGAATGAATATTCCACTTTCTTTTTACAGTCTTTGTAGATAATGAATCTG
>L-chr2-274798
ACTCAATTCATCACCAGTCGCATTCAAAGGAGCCTGATGGATACCCATTGAGTATGGGAAACTCGTTTCAAATAAATTATCATACTTAATAGTTAGTTGCTTTAAAATCGAGGCGAGGTCCTCC
>L-chr2-275099
TTGACGTAATCGGCAAACAAATCAGTATTGTGTTCACGTTTATATTTATCAAAAGATTTCAATTCTTGCGAAACTTCACTAGGGATGGATTCTAAGCACCAAGCTTGGCCATGTGGATGTAAGTTGGAACAACCCATGGCTGTACCTTTGTTTT
>L-chr2-275260
ATATGACGAAACAA
>L-chr2-275435
CCAGTAGCTCTTTTGTTACCAGGACATA
>L-chr2-275638
CAAATTCTTCAGCAGTCATTTTTGAGGGAATATTCAACTGTTTTTTTTTATCATGT
>L-chr2-275846
GTTGTCCGAGCGCTTTTTGGACCCTTTCCCTTATTTTTGGGTTAAGGAAAATGACAGAAAA
>L-chr2-276027
ACTTTTCCTTATGATTTTTTCACTGAAGCGCTTC
>L-chr2-276348
TACATGTGAGGAAATTCGCTGTGACACTTTTATCACTGAACTCCAAATTTAAAAAATAGCATAAAATTCGTTATACAGCAAATCTATGTGTTGCAATTAAGAACTAAAAGATATAGAGTGCATATTTTCAAGAAGGATAGTAAGCTGGCAAATCAGGAAAATCTGTAGACAATC
>L-chr2-276527
TAAGTTGGCTCTGTACTTAAAACTTCTAATGT
>L-chr2-276810
GTTAAAGGTAGCAATTTCTCTATCGACGATATTACCCGTAGGAATCATGTTTTTGTCGACATCAACAGATTTTTTTGAACGCACCATAATCTCCGTACCCTCAATAGTGTCTCCATATGGCTTGTTCAGATTGAAA
>L-chr2-276984
TCTATCAGCATGTACTCGGCGGTAAAA
>L-chr2-277155
TTAGCATACCTGCCGATCGTGGCG
>L-chr2-277319
AATCTTGCGTCATAACG
>L-chr2-277475
AGCCGTCAA
>L-chr2-277631
GTAGGCCTC
>L-chr2-278111
GTATGACCATACGGATTAGTAGGCCCTAAGGGACATTCTTCTGGGATAGGAATCATATTTGGGAATCTCGTAGCATCACCATAGACAGTAGCAGAAGATGAAAAAACAAATTTGGAAACGTTGTATTGTTGCATTAACTCTAATAAAACGACAGTTCCCAAAATGTTATTGTGATAGTATCT
>L-chr2-278290
CTCTAACCTGGCTACAGAATCATAAGTTGAAT
>L-chr2-278463
TTTCAAAAATTCTTACTTTTTTTTTG
>L-chr2-278747
ACGCTTAACTGCTCATTGCTATATTGAAGTACGGATTAGAAGCCGCCGAGCGGGCGACAGCCCTCCGACGGAAGACTCTCCTCCGTGCGTCCTCGTCTTCACCGGTCGCGTTCCTGAAACGCAGATGTGCCTCGCGC
>L-chr2-279151
TTATTTCTGGGGTAATTAATCAGCGAAGCGATGATTTTTGATCTATTAACAGATATATAAATGGAAAAGCTGCATAACCACTTTAACTAATACTTTCAACATTTTCAGTTTGTATTACTTCTTATTCAAATGTCATAAAAGTATCAACAAAAAATTGTTAATATACCTCTATACTTTAACGTCAAGGAGAAAAAACTATAATGACTAAATCTCATTCAGAAGAAGTGATTGTACCTGAGTTCAATTCTAGCGCAAAG
>L-chr2-279481
TTACCTTTAGCTATTGATTTTGATATGCTTTGCGCCGTCAAAGTTTTGAACGAGAAAAATCCATCCATTACCTTAATAAATGCTGATCCCAAATTTGCTCAAAGGAAGTTCGATTTGCCGTTGGACGGTTCTTATGTCACAATTGATCCTTCTGTGTCGGACTGGTCTAATTACTTTAAATGT
>L-chr2-279663
GCTTTAGCTGTTGTTAAAGCGAATATGGGCCCTGG
>L-chr2-279834
GGCTACTCCGTTTAAATTTCCGCA
>L-chr2-280030
ACTTTCTGGAAAAGAAGGATCGAGCACGAATAAAGGTAATCTAAGAGAT
>L-chr2-280209
GTCGCACAATCCTTGAATTGTTCTCGCGAAGA
>L-chr2-280532
GTTGTACTGTTCACTTGGTTCCAG
>L-chr2-280886
AAGTATACTTCTTTTTTTTACTTTGTTCAGAACAACTTCTCATTTTTTTCTACTCATAACTTTAGCATCACAAAATACGCAATAATAACGAGTAGTAACACTTTTATAGTTCATACATGCTTCAACTACTTAATAAATGATTGTATGATAATGTTTTCAATGTAAGAGATTTCGATTATCCACAAACTTTAAAACACAGGGACAAAA
>L-chr2-281348
ATGCAGTAAAAAGAGATTGCCGTCTTGAAACTTTTTGTCCTTTTTTTTTTCCGGGGACTCTACGAGAACCCTTTGTCCTACTGATTAATTTTGTACTGAATTTGGACAATTCAGATTTTAGTAGACAAGCGCGAGGAGGAAAAGAAATGACAGAAAAATTCCGATGGACAAGAAGATAGGAAAAAAAAAAAGCTTTCACCGATTTCCTAGACCGGAAAAAAGTCGTATGACATCAGAATGAAAAATTTTCAAGTTAGACAAGGACAAAATCAGGACAAATTGTAAAGATATAATAAACTATTTGATTCAGCGCCA
>L-chr2-281514
TAATAAGAATAGGAGGGAA
>L-chr2-281831
CCGAAGTTTATGAGGCATCGAGCTTTGAAGAAAAAGTAAGCTCAGAAAAACCTCAATACAGCTCATTCTGGAAGAAAATCTATTATGAATATGTGGTCGTTGACAAATCAATCTTGGGTGTTTCTATTCTGGATTCATTTATGTACAACCAGGACTTGAAGCCCGTCGAA
>L-chr2-282010
GGTTTCGTTGGTGCTTTTGTTGTTTTGGCCTC
>L-chr2-282204
ATCATTAATGCTGAAATCTATCTTTGGAAAAGATTTACAAGACAAAA
>L-chr2-282397
CTTCTTTTGGTTTCTTAATTTGGGCTATCAGAAGAGCTCACGGGCG
>L-chr2-282611
CTCCGCTTTATGGTCCCAATTAGTGTGCATTCCATTTTTGTTTTCCATCACTTGTTTAATTGGAATT
>L-chr2-282820
GGTACTAATATTTCTGCAAACTCATTATCGTGTGGAACTGATATGTCCGCTATTTTCCCCAA
>L-chr2-282999
CTCAGATTACTTTGTTGTTAGAAGAGGATATA
>L-chr2-283282
CTATAAAGGTTTCTGATGGAGCTATGAAACTATATTACCTAAGTTACTGGGTAGGATATGGCTTGAGTTTTTCTTCTTATACTGCTCTGTGTTACTTCTTCCCTGTACCTGGGTGCCCTGTTAACAACATTATAAA
>L-chr2-283541
CTACATCACTTTCTGCATTAATCTGAAATATTTTTCAAATTTTCATGTGTAATGATATTAATCCTTATCTATACTACTTACTTCTATTTACGTTCTCTTTAGCATTTACTTT
>L-chr2-283727
TTATGCCATATGCATAACTTTACGATTCGTTATGCTATG
>L-chr2-284031
ATCCATTCTTGCAACTGCAATGGCTCGTGGGGTGGTGGGATCGCTTATCAACTTGCTTTGCGCTACCCAAAAGCAGAGAAAGATTACGTTGAAGTATGCGAAAAGTATGGTTCTAATTTACTAGGCAAATGCATATTACTTCCCAGTTACGAAAACT
>L-chr2-284237
ATTCAATCGGTGACTATTTAAACGGCCACATCAAATACCCAATAGGGGAATATAAATTG
>L-chr2-284598
AATATTTATTTATTAAGTTTTAGTTCTAAGGTGTGTTAAAATACCTCTCAAATAAATAAGTTACACACAACCATATATCAACTTGTAAGTATCACAGTAAAAATATTTTCATACTGTCTATGCAACGAAGGAGTCACTTTCCTCCTTCCGATTGAGAATATCTTCCCTTTCAAATTCCCTCCATGTCCTCATTTTAATCTTTGAGTGATCAAAT
>L-chr2-284813
CATAGGTACGACCATCTCGTAGCAGTTATAACAACAATTAAGCCGGGCAGACCAAGAATAATTGCCAG
>L-chr2-284986
TAAGTCTCTGATTAGAACTAATTCAA
>L-chr2-285286
ATCTATCTTCACCAAGTAATAATAAGTTCTTCTTATGCAAAGTGTTTGTAACATTATCCGAATATCTTTCAACAATATCTGGATTTGCCAATACAGGTACCCAATAACCATCTGAACCTTTAGGAGATTTTATACGATACATTGAGAAACATC
>L-chr2-285444
GATCTTTAACC
>L-chr2-285615
TCAAATGTTATTTTTTCTAAAAAG
>L-chr2-285848
AAACCCGCATATATCTTGGCCATATTGTGTCTTTTAGAGCCTGATGCCACTGCCACATAGGAGTAAGGTTTAACTTCATCAGGTGG
>L-chr2-286061
TAAACCCTCTTCATCCTCAGAATAACAAGTAACAAAACAGATAGTATGAATCAATGGGAACCCGTA
>L-chr2-286231
ACGGGAATGTACAGCTTTGTTTT
>L-chr2-286565
AGTCAAAGGTTGAAGCACGCTTGTGTCCCAACGACTTTTTTGAGTATTTCTTTGGCCTCAAATGAGGATCTACTTCCTTTAGAGGAGCTTTTGTTTGAATATTATTAGACCAATCCTCGATATCGTTTGTGTGTTTATCCATTGTTTTATTGTCCACGATATATGCACCTTGTTTCCTAGCTACAGT
>L-chr2-286727
CGCAATTTTTCTTTC
>L-chr2-286889
GTTTCTAGAAGAGTT
>L-chr2-287131
CTTACAAGGAAAATACCATGCTAAATTATTATCATCGTCATGGGGAATGGAAGAATTACTCTTTGGAGTTATAAGGTTATGACAGTTACCATTCA
>L-chr2-287365
ATACTTCGTTGTTTTTCAAACGTAGTTTCGAACTACTACAAACGGTTTTAGTGAAACCAAAAGTCAGGAAAGCCACAATCGCACCAA
>L-chr2-287527
TCGTTTCCTTTCTTA
>L-chr2-287680
GATAGC
>L-chr2-287860
AAAAATGTGGATTATCAGGATTGTTCAGTCGGC
>L-chr2-288037
CTTTCCTGCGGATAGTCTAAACAGGACCTT
>L-chr2-288296
ATATTTTTGATTTCTATTTTTATGCTCTTATTTTCATTTTTGATTTTTTTTTTCGAGGTCTGCGCCAGCGCCAATAACGCGTTTTATCCAAATAGGCAGCCAAAGAGGGTCA
>L-chr2-288484
GCTACGTAGTACGTGCGGAGATAGGCAGGTATTTGTTCAAG
>L-chr2-288658
GGTGTGATTCTGGTTTCATAGATCTGG
>L-chr2-288982
TGCAAAGGAGGGAAAATATAAATGTTTTTATAGAGGCAGTATATCTTTAATTTCATAGCATATGCAGTTTAGAAAAAAGACGTAAATTCGTTGCCCTAGTCACGCTGGTTACATAAATTGGTCGTTGAATTGACTTTTAAGACATCCAGTTGGTGTGTTTGCTCCAAATAGTGCTGA
>L-chr2-289138
TAACCAACG
>L-chr2-289376
TGAAACTTCGATGATGTAGCCTATTGTTTTAATTTTCTGCTTGATCCTTTCGCTCTTTTTAGGGATAAAAAAGAAAACCTAACAAAGTATG
>L-chr2-289558
GAATAGTTCAAGAAAATATGCTTGTCGTTCCCTAT
>L-chr2-289715
AAATCAATGA
>L-chr2-290054
TTACGGTTCAGTAGCACTTGGCGGTCCTTTCAATTTAACAGATTTTAATGGTAAGCCTTTCACTGAGGAGAATTTGAAGGGTAAGTTTTCCATTTTATACTTTGGATTCAGTCATTGCCCCGACATTTGTCCAGAAGAGCTTGACAGATTAACGTATTGGATTTCTGAATTAGATGATAAAGACCATATAAA
>L-chr2-290215
TTTTTCAACTCCAC
>L-chr2-290441
ATGTGCCAAAGGAAGAACGGGAGCGTAGGTCAAAAAAATGGTACTCTTTTATCTTCAATTGAGCAAAAAAAAAAAGAAA
>L-chr2-290731
AATAATAAACATACATACACACATACATAAAATCCGATGCCATCCACTCGCGAGATTGCTTTTTTCCTTTCGTTTCTCTTTCAAGAAAATCATGTTGAAAATTTCTATGATGATATATAGTAGGGAACTAAACCAAATAAAGA
>L-chr2-290899
TCTTCACATTTCATAACTTGA
>L-chr2-291053
ATAATCT
>L-chr2-291282
GCAGATGCTTGTTTTTCTTTCTGATGTAATCTCTTTCAGATAAATTAATCAAATAGATACATGGCTTAGCAGTCAACAAGAA
>L-chr2-291564
AATCTTTTCAGCACCTTCCAAAGCCTTTTGTGCGAATTCAATATCTTTCAATCTTAGTTCTTGGTTAATAATTTCTAAATCACGAACTGGATCAACGTCACCCTCAACGTGGATAATTTCAGCATCATCGAAACA
>L-chr2-291776
GATTTCACACAACTTATCAAATCTTGGAGATGGGACAATAACACGGGCTTCTTCTGGATCAATGG
>L-chr2-292275
GCTTCTTTGGAGGCATGTTTTACAGTGCTATTTATTTGATTGTTTTTACGGATACTAGAAGTAACACAAAAAGCTAAAAAAGGCAAAATGCAATAAAAAATTAGTACTAATTATCAACTGAATACACTACTAAATACGATTTCTCGCAACGAAAGGTATGAGAGAGAAGACGTAAGTTGACTTTCACTGCATCCTTCCTTTTGGGTCATAAAATCGCTGGGATGGCCCTTGAAAAAATTTTTTCAGTGAAAAAAAAAAGAATTTTCGAGAAAAAAAAAAAATTAGGAATTGTGCGTGGTCATTCAATACGGAGAATTAAGTAACACGCAACAACTGCATTCTGCCTTAGTTG
>L-chr2-292530
GAATTCTTAGGTTTCTACGAGTTACGCGCCCTTCTTCGAACGCCATTCTCAGGAAAAATTGCATTTACGTAATCTTTTGTTCTAATTGATATAATGGCTATTTATACG
>L-chr2-292891
TGATGTTTTTTTATTGTACAGTAGTTGTATAACTTATCGTTGGTATTAACTACCGTTTGTTTATACATCATGCTCATTATCTCGTCCTGACTAATGTGAAAGGATCGATATATACATTGAAGGGTCGACGTCCCCTTTTATTAGCTCCTACAAAGATAGCACTGGCATATATTTTTTAATGTCTTGGTATATATTATATAGCAACTATACTCGA
>L-chr2-293045
TTAGTAT
>L-chr2-293209
TGAAAATGTGTAGAGAT
>L-chr2-293371
GACAATACTTCTTTG
>L-chr2-293534
ACTATTTTTGATACAC
>L-chr2-293707
AACTACTAGAGAAAACTCTATAATTG
>L-chr2-294017
GTCTTTTCTGGACGAGACGGGTATACTCCTTGCAACTGATTGATATCCGAAGGGTTTATGGGAAAGGCCAAAGTTTTTAACACAATTGATTGAGATAAGTCTTGTTTAGGCGTATAATTTTTCACTGACAAAACCTTGGTACAATCCTCAACTTCATGAGTTG
>L-chr2-294170
TTCTTT
>L-chr2-294437
GTATTATCCATACAGTTGTTTTTAATATTATTACATACATTATATATTAAAAATGTGTTTCGTAACCCTAAAGCAAAACAAAGTATATACAGTGACACAGATCCTTTAAACATCAAAAAA
>L-chr2-294643
TAATCGGCTTGCTATCCGTATAGGTTTCCTCATATGACATAGAAGTAAATTCTGTGTCA
>L-chr2-294860
TTCTTCTTCTTAGACTTAGTAGGCTTATTATTAGCCCCGGTTTTGGCCCAGTATTTGTCAACATTCCACC
>L-chr2-295073
CTAACATGTCATACAACAGACATCCCAAAGAATACCAATCACAATTCTGACTGTAAGCTTTACCTA
>L-chr2-295349
TCAATAAACAGTTTTCAGGTTTTAAATCTCTATAGACAACACCTTTCGTATGCAAAAATCTCAAGGCACAGCTGATTTCTGCCGCGTAAAACGAAACTGTCGTCTCATCTAGGGTCCCGTGTTCCTTCA
>L-chr2-295654
TTGATAATCCATCGTCATTATCGTTGTTATTACCATCATTTTTATCTTCGTCTTCTCTCTTGGAATCTGTGGCTGTTTGAGAAATTAAAATTTCTGCTTTCCGTAATTGCTTCATAGCATACAGCTTGGATGTATTGACGTCCTTAACAAGAAGAACT
>L-chr2-295850
GTAATAGAAAATCTTCTCGTATTTGGTGGAGTGAGAATAGGGAATTTGG
>L-chr2-296030
AGGAATAATCTACTTTAATGTCATTCTTTTTAT
>L-chr2-296456
TCCTTTTTTCATTTGTTTATAATTTTTTTTTTTTTTTTTTTTTTCTCCTCTCAATATTTTAGAAGTAACATGACAGAGCAACACGTTTATTTTCCTACATATAGTCATAAGTATAAAAACGAGCGAGAAATTTTGTTAAAGAATTGATATCATATTTTATAATTTACATAAACTAAATAGGGAAAGAGTAGTATAGCGTGCATAAGTTTGAAAAAAAAAAACTATTCATACACTCATATATACTTTTATATGGTCTTTTTTATATTCAAGAGTGATTGG
>L-chr2-296612
AAACTGTAT
>L-chr2-296937
GACCAGATGCGAAAAAGCCTCCAAATGGCGCAAATAATGATGCAAAGGTAGCTAAGTTTAAAGCATGGAAATAAATTGGTTTTACTGTAATTGAATTGATTTGAACTTTATCGAAAAAGATGGGTGGAAGTCTGTAAACTTGTGGAAGGAAAACTGGGTTTAGTTCACATGTCAAATT
>L-chr2-297109
TAGTTTAGTCTTACCGAATGTAATG
>L-chr2-297357
AACTGGAATTTCAAAAATCCCTTTCTTAAACTACAAACGAACAGAACAAATCCCATAAGATAGAGACAATAGCAGATAAACTTATGATTTGTTACGATAAA
>L-chr2-297615
GGCAATACACTCTTTAAAAGTAGCAATTTGGCAGCCCAAAATCAGCACTATACACCATGCATGACCCGATGCTAAGGTGATGAAGAAACCACTGATCATAACAAACGTCCA
>L-chr2-297769
CTCCACA
>L-chr2-298073
ACAATATTGATGAATGCTCCCCCATGCTGTTTACAGTTCTCGATTGTTACACTTTTCACATGTCATCCCATCTGAAAAATTTTCAAGAAGGGTATCCGTTGATAATGACTGTCAAATACATAGCGATATAGTACCAATATACAGTGCCTGAAAACGC
>L-chr2-298416
CAAAATAGCGAAAAACGAGCAATAAATATCAGAAAATCAAATGAAGTATACTCGATGAAGGCAGCTGAGATGAGGTGGCAGATACAATAAGAAAGATTTGTTGCCATATATAATAGCAATTAAAAAATAAATTTGAAAGAGTGAGATGTCCGTAACTTTTAAGGACGATGTTCATCGGATTCTGAAGTTTGTTGCT
>L-chr2-298723
TCCATTGCCAATTTGTTATGTGACAGTAGCATCGATGGAATGTTAGCTCTAAACATCGCATTCATTTACGAAACTACAGTTTTCAGAAATTCTAGTCATTGGTACCCATTTCTGCGAACTATCCGAATTCGTGATGACGAAGGGCACTTAAACCTGCCGC
>L-chr2-298890
TGGAAATTCCAAAAGGCTTC
>L-chr2-299066
CATCATGTTTCCGACCCGGATTTAAAGTT
>L-chr2-299222
AATCAAAAG
>L-chr2-299466
TGAGCTCTCAAACGTCTTTTTGTTGGCCAGATATGGTTTCACCGTACCTGAGAATCAGTATGATATTGTTCATTTAGGACCTGATTTTATGAAAATC
>L-chr2-299686
ATAGAGAGCGAAGAGGAAGAGGAAGAGGAAGAGGGTGATGATAGCTTGGAATCATGGCTTTCCCAGCTTTACA
>L-chr2-299867
TGGCCAAAAAAGACAATCCCCATTCCAAGAAACT
>L-chr2-300184
ACTATCCTAAATAATATTGAATATGCACTTTTACTATATTAATATCACGTCACACGACGCACAGTGAGAAGTGAAAAATTTTTTTTCAATCTGAAAAAAAAAAAAAAAAAAAAAAAAAATTTATATAAACGAATGGTATCTCCATCACATTTCTTTTAGCCTCGCAACTT
>L-chr2-300359
TCCAGACATTGTCCACACTGTTTTCACC
>L-chr2-300522
TTCGGTAACATGTGTC
>L-chr2-300716
AGATTCCAGAAATCCCATTGGTTGTCTCCACTGACTTGGAATCTATT
>L-chr2-300981
TACGCTGAAGACAACGGTATCGTCAAGGCCTTGAGAAACGTTCCAGGTGTTGAAACTGCCAACGTTGCTTCTTTGAACTTGTTGCAATTGGCTCCAGGTGCTCACTTGGGTAGATTCG
>L-chr2-301168
CTGCTATCAGACCAGCTGGCCAAGCTACTCAAAAGCGTAC
>L-chr2-301557
GAAACACGATTAAACTTATTAGTACATTAAAAATATTCTTTTATTTTTTATATACATACATAAGCCTTTAATACCTTTAAAGCGGTAACGACTGCCTCTTGAACTTAAAATTATTCTTTTTTTTGGATATTTGTTCGTTATGTTTAATGTATATATGTTGATGTTCGATCAGTTTTACGATATGCTCTTATAGGAACATTTACAGTTTTCCCCGCATTGAGTCCAGACCGAAGGTTACATAC
>L-chr2-301838
TTGGTAGTATGCAGGTGCTGCTCCCCCACGCTAGTAATTACCCCGGTTCCGCTCAATTTTATCTTTTTGACGCGGCTACGAAACTCGGTTTCGAGCAGTCCGTTAACTTAAACTACAGTGAAAATCATTGGTTA
>L-chr2-302022
GAAATACATAACAATAGAATAATCTTTCAAAAATGTC
>L-chr2-302185
AGCCTCTCACGCTTGT
>L-chr2-302356
ATTGAAAAATTCAGCTCGGATAAT
>L-chr2-302652
AAGGTGCCGTACGATGACATCAAGCGTAGGAGCTCTCTGGCAATATTAGGCAGCGATTCATCGATATCTACCGAATTTGGGGGAAACTATCGCTTAGATGAAAACTTAAATGTCAGGCAAGAGGGGAAGGATATTGTAGCGAAAGGAAT
>L-chr2-302861
AAGTGAGGCTACAACTTCAGAAGGTAATACGCAAGGTAAAAACCAATGCATGCTTACTCCCA
>L-chr2-303152
CTAGCACTGAAAAAAATGTTTCCTTGAATCAGGAAGCCAGTGCTAAACCACTTATGCTTGGAACCTACAGACAGTTTGATGCAACCTCGTTCTACAAGGTTTTAGGCATCTACTATAACTTTTTCCATATTAATTTTCCTGTAA
>L-chr2-303395
GGTCATCGAAATCAACAAAATCATGGTCTCGTGACAGTTTATGCGATTTTCAAAAAGGTCTGTATTACATTCAGAATTTCAACAAATGTATAGCCG
>L-chr2-303618
TAGGCCCCTCTGTTGGGGTTTTTAACGAATTTCAAGCTCATAAGTTATTTCTACCTTTTCAAAATACGTCCCCAAT
>L-chr2-303881
TAGCGCCATTGAAACATATTTTAGCGATAAAACAGGTCATAACCAAGTCGTCGAAAAAGCTCCCGTAGCTTTGGATAACATTCTACGAAACCTTAAACTTGGTGAATTTATAACAT
>L-chr2-304077
AAATTTTAATCAGAAAATTACTAAATATTGAACAGAAAAATGACCATAT
>L-chr2-304239
GAACGCCTATTTTGC
>L-chr2-304457
CATTAGTTTGATAGGACCCATACCTACCACATTAATAAGTTTATACATCCGTAATGGAAATATGGCCAAGG
>L-chr2-304634
GCTACGAATCGGTAATGAAGAGCATGTATT
>L-chr2-304989
CATGATAACAAGGTGAAAAATAGCATCCTAATGAAGGATAGATAAGTAGATTTTTTCTTTTAAAAACTATAGTACAAGGACATGCAAAGTCATATATCTAAACTAATTTTGGTACACGACCAACAAAAAAGGGTAACAAAGTACACATATTCGCGTCAATAATATGAACAAGTTTGTTTATTTGCTTTTCAAATTTTTTTCTTTCTCC
>L-chr2-305327
ACTATACCATTAATCATATCTTGTCTCTTGGCCGTCAATTT
>L-chr2-305624
AAACCCGTAAACGTCTTGCCAGTAGTTCAACTTCTCGTCTTTATACTGAGAGTCTTCCAAACCGGCCAAATGAATGGAGCACTTGTCGGGAAAGATCAGACCGCCTTCTACCAAATAGTGGTCTCTAGCGTAAAGAACGGTGTCCATCAT
>L-chr2-305818
AATAATGCTTGACATATCAACACCGATAACATGCTTCGCACCGTGTT
>L-chr2-305975
GATCGTACGA
>L-chr2-306300
CTCTTCAACTATTTTTATAACATATAATTTCCCTTTGTGAAAAAATTTTCCCGCCATTTCCAAATTTCGGAATTCCTTTTTCTTTTTTTTCATCTCGGTATATTCTGACATATTACCCTATAGGCGGTATAAAAAGATTCATTATACAGTATAAAATAGAAAATGAGAGAATTATATG
>L-chr2-306471
CAGTGGAACGATTCTCAAGCCACC
>L-chr2-306781
AAAGTATCTTTCAGAAGTTTCTCTGTTAACATGCTCTGTGATACCTTCAACTCTCACCTGCCTTTGCAGATCCTTCCAAAAGAATACGATTGCCGCATTCGGGTTGGTAGCAATATCATGAGCCTTTCTAGAGGTTCCCCAGTTAGAATAAATAGTAAAACCT
>L-chr2-306943
TCGTCAGTAAGTTGT
>L-chr2-307160
TCATGCAAATTAGTCATTTCTTCTTTCTTATAAGTTGCGGCCCCTTCTAGTATTTACAATTTACCCGGCG
>L-chr2-307600
TGTGTGGTGAAAAGGAAGAGCAATCCTGCTAAAGCTTTTATATCTAAACGCCAAAAAAATAAAAAAAAAAGGAAATGGGAGAAAAGTTTTCAGCGCGCGAACTCGCGAAAAAACTTCCTCTTTAGCAATGGTGACATATAGATC
>L-chr2-307777
GTGTTTTTTGTACATTCTACGTTTGAGTTT
>L-chr2-307955
TGTGCGCAATTTGTGGTTTTTTATTGTGTTT
>L-chr2-308232
TTAATTACCATGGGAAGCCTACCATCACCACACCCACACACAAATGTTACAGCTAATTGTTTATTAGCAAAGTTTGCACGAGTTCGCTGTTTATTTTTTTCTCGTTTTCTTATACCTAGTATTTTTTCTG
>L-chr2-308490
AATGGTTTATTCTAGTTTTTTCCGTTTTTTCAGTAGATTTTTGCCTTTAAAAGAATAAATCCCACTACAAAAAGGTAAAATAAAAAATCTATTCACTGAACTTACTGATGA
>L-chr2-308661
GTAATTTGAGATTTTTCAAGATGG
>L-chr2-308840
GATAATTTTTGGAAACATTTTTTTTCTTGATG
>L-chr2-309175
CTTTTTAGAATATACAATATACAAATAAAAATAAAAAAATAGAAGAACATCCTAGTAATTGTCTTGAAAATAATCAAGATATTGATTGGGATTTTTTATTTAGGGAAACCAAATAATTGCATATGCTTGTTACATCATCATCAGTCATATAAAGTATGTTGTCCGTACTAATGGTGGTATTTACCTTC
>L-chr2-309371
ATACTCAGCAGGGGCCTTGCGATTCAACTCTAATATCGAAATCAAGCTC
>L-chr2-309674
GCCATGTGGGTGCTCTGCTTAACCAAGACTACAGCAGAATTTTCGTTCTTGGAAATGTTACTGCAAAACCAACGGTTCCATAACACGGCAAAAGGACCCATAATCAAAGCACCAAGGCCGCAAATCAGAGCACCTTTCAACCTATCAAACAAGAAT
>L-chr2-309834
ATTCCACAAACAC
>L-chr2-310131
AGGTAGCCACGGATATGATTTTTTGCTTCTGCTGTTGGGCTGGAATCCGTGGTTGAGGATCATCCAACACGTGCGAGAACGTATCGACATCTTCGTTTGTCACAGACCCGCTGTTGTTGTTGTCAAACTGAGAATTCCTGTTCGAGTCTG
>L-chr2-310327
TACCATTGGGCCCCACGGAGATTTCCTTTTTAGATTGTATGTTAGACAA
>L-chr2-310623
TCACTTGATCTTCCCACGTTCACATAGCCTCCTTTAGAGTGAGAGAGCTTTTTTTTTCTTGCGATACACCTTCGCCGGGTGATAGCCGATATTACAAGAACGGGTTATAGCGTTATAAGTATATATGTATATACAAGGAAGAAAGTAGC
>L-chr2-310790
AACTGTCCTTCAGGGTCCAT
>L-chr2-310951
GCTCAAATACTCTT
>L-chr2-311421
AGTATATTATAGAAAACTTACCGAGAAGGTTTTTCTCCGTAAACTCATTGCCATACATATCCTCCAGATGGAAGGGTCCCCCAAGTGAAGGTTTACCGTATCCTCTGTTTGCTTCAGCCTCCTTCTGTGTTTCCAATCTGCGTTTCTCCCTGTTGAAGAAATAAGAAAGTGCCCCACCGACTGCTAGGAATAGAGCAATGGCCTTTCCCGTGGAAAACTCGATCGAGCCTTCTCGCACTTTGCCGTTATCCTTAATGGGAGTACCGCCCACAGGTACTCTGCTTAATGGTTTCTTGCCATTTGACTGCCATAAGCGCGTTACA
>L-chr2-311806
GAACATACGTTTCTAATGCCGATTATAAACACAATAGACACAATTATACTATTTTCTCACTTTTCTCTTCGGGAGATCGCTATTGATTATTATTCCCGTTTATTTCCTTCAATTTAGGGTCTGAAAAGAAGATAGTAGGGTTAGTTTTTTGGGGTTTAAAACCCTAGTATAAACCCCTATACTATTTGTTTATATATTTCCTATTTGAGTATGATAGCATCGATATTGAAATTTACAG
>L-chr2-312013
AAGAACCACATATAGAAATGACGAGAAACCCGTTTATGGTGGAACCTTCGAATGGCTCTC
>L-chr2-312339
GGGGAGTAACCTTTACCCCCGCGATAATGCA
>L-chr2-312540
GAAAAGGAAAAATACCTCACTTCGACTACTTCCTATGATGATCAGTCTACAATT
>L-chr2-312991
GTCAAATTGCCATTTGTATTACCATGTACAATGAAGATAAATATTCATTGGCAAGAACCATCCACTCCATTATGAAGAATGTTGCTCATCTTTGTAAGCGTGAAAAATCTCATGTTTGGGGCCCCAATGGCTGGAAGAAAGTCTCTGTAATTC
>L-chr2-313295
TCAACGCCGATCTGGATTATGTTTCAAAGGACATTGTTCCTGTGCAATTGGTTTTTTGTCTAAAAGAAGAAAATAAGAAAAAGATCAATTCCCATCGTTGGCTATTCAACGCGTTTTGTCCCGTTTTGCAACCTACTGTAGTTACTTTGGTTGATGT
>L-chr2-313488
TTTTGAATATAAGATCTCGAATATTTTAGATAAACCATTAGAAAGT
>L-chr2-313706
AATATGTACTTGGCTGAAGATAGAATTCTTTGTTGGGAATTGGTCGCCAAGCGAGATGCAAAATGGGTTCT
>L-chr2-314051
TTCTGTTGTACGCAAGTTCTTTCTTCATGTTGAATTCCTTTATCAATTTATTCAGATGCTTTTTTCCTGGTTTTCTATTGCAAATTTCGTTCTTACCTTTTATTATTTAGCAGGATCAATGAATTTAGTTATTAAACATGGTGAGGCCTTATTCATTTTTTTTAAATACCTGATCTTTTGTGACTTGGCAAGTTTATT
>L-chr2-314308
AATATTTGTCGACATCGTTATCTCATTGCTCTCCACCTATGGCCTATACTTTTTCTCATCACTGATGTACCTAGATCCTTGGCACATGTTTACATCATCCATACAATACT
>L-chr2-314745
TTGTGGAAACAGATTGGCCTCAGGAAGTTGATAAGAAGTTTTTGGAAATAAAAAGTCGTTTGAAAGAACCAGAATTTGAAGAATCAAGCGGCAATGAAAAACAATCCAAGAATGATTATTATAGAGATATAAGAACCAGAATTGTGATGATTTGGATGCTATCAAATCTAATACTGATCATGTCTATAATTCAAGTCTTTACACCACAAGATACTGACAATGGTTATTTGATATTCATTTTATGGTCTGTGGCCGCTTTAGCTGCCTTTAGGGTGGTTGGTTCCATGGCC
>L-chr2-315106
TTCCCTCTTTTTTCTCATTCTGTTTTAGAATGTACAGGTTATGACAACCATTACCTTCTAGGATATTTTGACATTTCTCTCTTAGACTTTTTATATATAATATACATGTTTCAATACCAAATATAATGTAGCATAACATAATCTATCTTTTTACTCATAGACCTTTACTTTCCTCTCTAAAAGCCGTGTCGCAGTAACTGGTGACGCTAAAGTT
>L-chr2-315563
AGCGCACTGTTTTAGTACATTTTCTAGACGTCGAAACGTAGAGCAATTGTCGATAAAACAAAAAAAAAGTAAGAAGATATATGAATAGGACGTGTCGCTAGAACTAGTAAGTATATGATGGAGATATAATAAGTGAATTATTCGATATTTAATGAACGTTCTCATTTATTTGGAAGAAATGTTTATCACGTGATGGAGAACCAATGAGCGGCGAGTAACTACGCGAGGAACCCGGACCGCAATAACGATTAAAGAAGGCCCGGAAGGGAGATGCTTAAATGATTATCACTCAGTTAAAAAAGACAAATAA
>L-chr2-315902
GGGTATTCTTTATAAGACTAACCCAGTGAGAACTTATGCTACTTTGAAAGAAGTGGAAATGCGTTTGAAATCTATCAAAAATATTGAGAAGATCACAAAAACTATGAAGATTGTTGCATCTACAAGATTGAGTAAAGCTGAAAAGGCTAAAATTTCCGCAAAGAAGATGGATGAAGCAGAGCAGTTGTTTTA
>L-chr2-316059
TCAACCAAAC
>L-chr2-316233
ATGAAGGCCGGCACTTACCCAAAGATT
>L-chr2-316423
TATACTTTGGCTAACCAAATGTTGACAGCAATGGCTCAAGGTT
>L-chr2-317034
CCTCTTTGGGATGATAAAAAAATCACCCTGCATTGCCTCTTTATTTGACGTTGTTTTTGTAGAACATGAAACGAATTTTGACTTGATGAGACGAAGTATATATCCAAAGAATACCTTAAATAGAAAAGGAAAGATAATAAATACTAAACACTACTATATATTCAGGTAAAATACAAAAATTATAACATTTTTAAAACTTTTTTTTTTTGAAAGTCCTTCTCGCTTTAGGATTTTTTCCCATTAAGATTATGATGGTTTCATGTATGTGTCAGTTAAAAAAAATATGGCTAAGTAGCAATGAAACGAACCAAGAAAATGAAAACAATATATAGTGCTGTTGAAATAACAAAGACATTGGTATATATTTGTAAAATGTCTGTTAAATGTTTTTTATCTCAGGTTCTTGCTTGTCTTTGGTAGAAGAAATTATAGTAAACAAACAAACAAACAAACAAAAAAAAAAA
>L-chr2-317192
AGTGAAGTATA
>L-chr2-317354
ATAATATGACTACAT
>L-chr2-317658
CTTCGGTTAATGTTATACATCCATATGTCTTGATGGCAACTGTAATCCTAACAATCCTAATGTTTCTATTTATTCTGTATGTAACTGTCCCTAAGTTACCATTCAAACTAGCGGTTAATAAATTTCTACTGTTGCTAAGTTCAACTATAGTTTTGAC
>L-chr2-318262
CAGTGTGGTTTTATGGTTAATATTTTTAAGGGATAGGAAAAGCTTGAAAGATGAAATTGATAATGTTCCATGTGCCCAAAATAGGTACAATAACTACTCTTCGGATTCATCTACATTGCATTCCAAAGTTTAGTTTTATCCTCAAATAAACATATAAGTTTTGAGCGGATATTTCAGAATGTCAATTTTTAAAAGTAAAAGGAGAAAAAATTTATATAATTCACGATTAACATTATATAATGTGATGAACTACTTAAAAAATTTAACGTTCGATAATTAAGTAACAACAGAGAAAATATGAGCTTACCTAAACTCTAATCATTACCGTCTGTTTTATTTACTGTCACCTTGATGAGCGACTAAAAAGATAGAACGCGGGTTTTTCGCGCAATGTAACAAAGCTCCAGAAATTTTTTATAAATACTAATGTTATAGCAAAAAAAATAAGGACCTTAAA
>L-chr2-318594
TAATTATAACCCCTATCCAGAAATCACTGGGTTATCTATTTGGTAATTATTTTGATGAATTAGACCGTAAATATAGATACAAGGAGGATTGGTATATTATTCCTTACTTTTTGAAAAGCGTGTTTTGTTATATCATTGATGTGAGAAGACATAGGTTTCAAAACTGGTACTTATTTATTAAACAG
>L-chr2-318794
CAGGCCGGTGACTACGTGGCAATCGATTGTACTAATAAACCTCTTTTCGTATT
>L-chr2-319286
CTCTATGTTAATTTATACATCTGGAACCACTGGTTTGCCTAAATCCGCTATTATGTCTTGGAGAAAATCCTCCGTAGGTTGTCAAGTTTTTGGTCATGTTTTACATATGACTAATGAAAGCACTGTGTTCACAGCCATGCCATTGTTCCATTCAACTGCTGCCTTATTAGGTGCGTGCGCCATTCTATCTCACGG
>L-chr2-319439
GGTGAA
>L-chr2-319616
ATGTAGGAACTATGGTACTATAATTCAATG
>L-chr2-319899
AACATCTTTTCAAGGTTATCTTGGTAATGCCAAGGAAACAAAGTCCAAAGTTGTGAGGGATGTCTTCAGACGTGGCGATGCTTGGTATAGATGTGGAGATTTATTAAAAGCGGACGAATATGGATTATGGTATTTC
>L-chr2-320274
GGTTTTGCAGTTATTAAACTAACTGACAACTCTCTTGACATCACTGCAAAGACCAAATTATTAAATGATTCCTTGAGCCGGTTAAATCTACCGTCTTATGCTATGCCCCTATTTGTTAAATTTGTTGATGAAATTAAAATGACAGATAATCATAAAATTTTGAAGAAGGTTTATAGAGAGCAAAAATTACCAAAGGGTTTGGATGGAAATGACACTATTTTTTGGCTC
>L-chr2-320589
AGAATCAAAAAAAGTTTTATATCTATCTATATATGTACCTAATAACATATGGAAAGGATTATTTAAATTCAAAAAATAAAACAATAAAGTTTATAAACTAACCAAATTATTGTTAGAGTTGGTAATATTAGCACTTCAGTTAACTCAATACGATTGATCTTGAAACTA
>L-chr2-320754
AATGCTCTGATGTGAATA
>L-chr2-321067
CTTAGGCCTGTAGAATGAGGCAGTAGCACATTCTTGAATGGCTTTTTGCCTATTTTGGCAGCATATTTAGCACTTTTTTGCCTAGTATCAGCACTGAGATTTGTACCTTCAGGGAATAGGATAAGATTGTATGGCCAATGGATTTGTTTTGGATCAATAACCTCCG
>L-chr2-321245
AATTATAGTTTCTCATACCGAAACCGAGGAT
>L-chr2-321424
CCTTTTCTTCTTCAAGTCTAAAAAAAAAGTAC
>L-chr2-321606
TATAGGTGAGTTGGAGAAACAAAAGAATAAGGCAT
>L-chr2-321997
GTTCATTAATGATCTTTCGCGTTTATATTTCTTTTTCTGATGAGTTTTTCGCCTCTTGAGATGTTGTTGAACATTATTTAATAATACTTTTAGCACAATAACGATTTACCATAAACTAAAGTAAACTATGTATGTGCCACCCTATGAAAAGTCTACAATGAAAATATTTACGCTTCCGTCTTATTAACCGATATGATTAATCAATTTTGTCGTACAATTTTTGTAAATCGTAGTTCTCTCTCCA
>L-chr2-322198
TAAATTATTCAAAGCAACACCGGTGGCACCCTTTCCCGGCAATGAATCGACTAA
>L-chr2-322571
AGTTGTAAGGAGGCCTTGAATATTTATATTCAACTGTCATATTAACAAAGTATACTGTGGAAAAGGAAATTGCG
>L-chr2-322904
ACTTTTTTGACTTGCTCTTCCAGGTTGGTTTGTAATTTTCTCAGACTATTTTCTCGAATCGATCTCGCTAACTTTGGATCTGTTGATCTTATTCTCGTAACTTGTGCTGTTGTTGCATCGATACCGCTATCATCTAGCTGATATTCATACAGACTTCTACTCGCCTCTGTATAAATCCGTTGCAAT
>L-chr2-323199
TCTCCCCTCTGATAATCTTCTTGTATCTCTCCACGTTCGTTATTGTCTACTTGAATACGTCTTTCAGCCAAAATTTGAGCGATAGCGCCTTTAGAATCTTGTTTTCTTAATGTTTCAGGTAGTAACACCGTCAAAAGAATGACATTAC
>L-chr2-323540
AGTAGTTCTTCTGCCCTCTAGCTCGGATAGAGAAGACCACCACAAT
>L-chr2-323710
AAGACAATCATCTTTTTCATCAT
>L-chr2-323881
ACTTTCCAGATTGGTCTTTTCGTA
>L-chr2-324344
TTTCTGACTTCGGTCCTAGCATAGACGTTAACAAGTTAGAAAGATGTGAATACATATGCCTTCAACCCTGTTTTCTTTTAAGGATACAAGGACACAGCTATTACAACAAATTTTGTTGGTTTCTATCTTATCTAATCGATAATCTTTTAATATTTTAATCTAATCGCAGTTATCCAAAACTGGAATGAGATGGTTCAAATCCCCAAAGGTAGATGGAGTTACTGCTGAGGCGTGGAAAAACCCGAGTTTTTCCGAAGCCGCATATGAGAAATTGAGCAGGAATAATAGATATTTACGAAGAGGTAAAAGTGATAAA
>L-chr2-324497
TTCTAC
>L-chr2-324666
GTTGTACCCATATGCATTCTTA
>L-chr2-324971
GCCAGCCCATGACATAGGACGTTATTTAAGCAATTATCTATTGCATTTCTTCTTCTGTCGATTTCGATTTCGTTATGTCCACCAATGCTTAAAGTGACCGTATTTTGGAGGAAGGATTTCGGAACTTTATTTGGAATCGCTTCAGCATCAATGGAGTT
>L-chr2-325156
ATCAAGATTCTCCTGTGGCGCTAAGTCATTGTTCGCCT
>L-chr2-325366
TTATCGTGGGTAGAATTTTATTAGCGTCTCGTAACGTCCCATCATACATAAGAACTAGCATAT
>L-chr2-325730
GATATATCGTAATCCGGCCTTGATCCCATTGGTCACTTCTTTTTCGGGATACTTGAAATAGTGCTCCAG
>L-chr2-325906
TAACTCACGCATTACATTGTGAAGTCTCA
>L-chr2-326083
TATAGATTGGGGTGTGTAACGTTTTTACCG
>L-chr2-326355
CTTTTGTTTCACAGGGAATGGAAGAAAGGGCCTTTATTTTTTACATTTTTTTAAGCCATAACGGATTTTAGTTACCGAGATTTTCAATCCTATAAGAATTACCTAAACTATTAAAAGCGGACCCA
>L-chr2-326512
AGCAATTCAT
>L-chr2-327003
TTTATTTCTACTTCTTGTATTATTAGGTATCACTGAGATCTATCTCTAATGATGCCTTCACTCCCACAGATAGCGGAAGACATTAATGCACTTCAAATCAAAACTTCTTCAACTAAAGCTACTCTTTTCGAACGCAGAAGATATAATTTCATTCCTAGAGACTTTCTACGAACCTAAAGTAGCAAATTTAAAAAAATAAAGAGTTTGATCCAACCGAGGTTCGAACTCGGGATCTTCGCCGTGTAAAGGCGACGTCTTGAACCACTGGACCATTGGACCCGGAACTCGATACTATGTCATTTTTGGATATCGGTTAGTTGTATACATTGGATATCTCATCTAAA
>L-chr2-327196
GGAAATCAACTATCGTCCATCAACTATAGTTATACTACTGGTATTA
>L-chr2-327545
TATCGATTCCATTCGAGGATTCCTATATCCTCGAGGAGAACTTCTAGTATATTCTGCATACATAATATTATAGCCTTAATCAATAAAAACCCCAAGAATTACCTCAAAATTCACCAATATCTCAAAATCAACCTTCATCTGTCTACCAGTAGTCATATTATTATATGTTATCATATACAGTGTAAAAAAGATGATATAAAGA
>L-chr2-327934
CCTTTATCATATTCTCTATTCCTAATGTTATAACCTTAACAACAACGAAATCCCAAAAATTATGACAAAATCCACCAATATATCAAAATTCACATAAAGAAAGCCGTATTCTATATAACATTGCAGAACATTTTTCTAACACATTACCAATCGTCAAAGTTCTGCCTTTACTAAATCAGGTGCTGAATTTTGAATCATATATAAATAGCCAAGTAGTTTGTGCGGTCGATTCCAACGCCGCT
>L-chr2-328139
GTATGCTAATGCTTTTTTATGTTATTCACTGAATACTAACTATCAGTAGTTGATTCCC
>L-chr2-328659
ATTGACCTCATTTCAGTAGTCGAATAACCACTTTGAGTCTCATCTTTGTTTAACTTTTTAGATTTTTTGTAG
>L-chr2-328908
AATCTTTTATTTCTAAAATTCACGCATCTTTTCTTTTTTTGATGACTTTTGATCAAATGCGTTAAGTTATCTTGGCTTAAATCAGCTTTACCAACTTTTGAA
>L-chr2-329104
TAGCTACTGCTCGCATCATCTATGTCTTTATCCAATGTATCATCTTTTA
>L-chr2-329357
CGGAGGCACTGGAACCAATTTTGTTAGAGGGAAAATCTACTTTTTCAATTAAAAACGAATCCGTGGAGCTTAATGCTTCAATTCTTTCTTGAACTTCTTTGGTAAT
>L-chr2-329689
CGATTCATTTGATTCAATTGGAGTAAAAGTTGCAGGCGCTAAGCTTTGCAAATTCTCTTCAAAATGTTTCAAATCTTCATATTTTAAATTATTAAAAGGAATAAATTTCTCACTTAGGTTCCAACAGGATTCATTGTCTAGATAAGCCTTCTCGGAATTTTGGCTCCTATTTGAATGATCAAATT
>L-chr2-329853
GTATTTTCTTCAATCCC
>L-chr2-330019
TTAGAAAATGTGTCAGCGG
>L-chr2-330503
TTAGCTAATAATTGAATAGCTCTTCACCAAAAAATTTGCGAACTGATTCGAATTATAAAGAAAGCCACCAAACGAATAGGCAAGGAGGAAGAAAATAGCTATGCTTAATTATCTATTTTTCAAATAAAATCAGGGAGAAAGGAAAGTACAAATAAATTTTTATTCGAATGGTTTTGTTAATATGTATTTATTTTATTTTTGTTGCACTTTTTTGTCGAAGAAGTCCCCGATTTTTACAGTGTCACACTTAACAAATTTTGCGTCGGACCAGTTTATGTAGCCCTTCAGAAAAATAGAAAAATAAAAAACCTGTCATAATTCCTAGTTAATCTAAGAA
>L-chr2-330677
ATCCCGTAATGGATAAGTTTTGTATAT
>L-chr2-331003
CTTTCGAAGCGTTGATCAAGTATTCGG
>L-chr2-331344
ATATATAAGCAACTTGGTCTCCAACTTCAAAATTAGTTACCCCT
>L-chr2-331521
GGTACAGGATAATCCTCATACTTGATTACA
>L-chr2-331968
GTATTATTCATGTTATACCTGAATAATAATCATATGTAGGAGTAAATCTTTGTTCTGTGAACATAACTGAAAAAAAATCAGTTCATCAATGCTTATCAACCACTTGAGTAAGATCCGAACCGTAAGGCACTTTTCTAATATTAAACCCGTTT
>L-chr2-332225
TACAAGTATTTTTGAATGAGTTTTTGATTAAGAAATTAAACAAGACCTATGCGGATTTTGAAGGAGATCCAGACGAGTTGGTATTTCAATTGGAAAAATTCATTGAACTA
>L-chr2-332843
TTCATATTTGATGTCATGCTACAAGCCAAAGAAGTATTTGACAAAATGCAGAAAGAATGAAGAAAGCTATAAAAAATTTGAATTATACTCATTCAGTTAGTTTTTTATTAGTAATGTACAAGTAAATAGCGTATAATATATAAAGGTTTTACGTTTCTCTCAGTATCTGGGAATGCCTTATTATCGATATACACAAGAATTTCTGGAAGAAATATTTCCTTGCTGCACCCATACAATTCTAAACCCAAACATGTTTCCCGCTTTGTTTTTATTCCACACTCGGCATATTGCGTCTATGAAAAAGATGCGAAGTGTCTTTGTGAAATGAGGAAGTGTTCTCGCTAGAGTCCGCCTGGTTCCACGCCAACCTTTCAGCGGGCAAGTCCAATAGCTTTACGTTTCCCTTCTCTGCTGCGTCTGTTGAAAATCTATAATCAATAGGTAAAATAGTGATAATAACATAGCTAGTAC
>L-chr2-333001
TCAGTACGGAA
>L-chr2-333207
GTAAAATATAAATTATTTCAAGAAGAAGAGAACTTTTGATCTGAAAATGAAAATGTAAC
>L-chr2-333493
CACGACACAGTTAACGATTTCCTTTTCGCCTAAAAATAGTAGGAATGAAGTTCATGATTATATTTTAGATCAACCGGTTTACTAACATGCTATTTTTCATACAGCAACCTCACATCTTCAACAATCCAAAGGTCAAGAC
>L-chr2-333646
CTCCAC
>L-chr2-334091
ATGTAGACCAATCTCCAAGACTGTTAGATTCAACGTCGTCAAGGTCTCTGCTGCTGCCGGTAAGGCCAACAAGCAATTTGCTAAATTTTAAAGAAATAAAATTAACAAGATGATATAATAATAAGTGGAGGATAAAACGTAGGACTTCTGGTGAATTATTTGAACCAAAGTGTCGTATATTAGGCTCTTTTTCTTTTTCTTTTACCAGACTTGGTTTTTTTCTCTCTTTAGTAATTGTTTCTATATATGGCTTATCAATTCTATATATTTTTTAACTTGAATATATGAATGACATCTT
>L-chr2-334280
ACATATAGGTAAAATAATATAAATACAACGGCTCCATGTGTA
>L-chr2-334602
TTTCGCTTTCACCAATTATATTTTCCGGAATTAATTTTCTGTTTTCATTGAAATATTGGAGCTAAAATAATCAACTAGCTCTTTACTGATTTCATTGATTGATTTTTGCTTATAGCCTTTGACCTTTTTCTTCATTCTTTCATAGCACAATTTCAACTCTAACCCATTTAATTTC
>L-chr2-334833
TTCCATTTATAACGACATTGAATACGTGATCTCGTACCGCCCATACGCTCACTGACAATGGTCCAGTTAATGATGTCTTTGAAA
>L-chr2-335097
GAATCGTGGGGTTTGTCTTCGTCTTTGTTGTCTCCCAGGGATGAAGAAGCAGCAGCGGCAGCAGCGGCAATAGCATCGTCATCATCTTGCTGCTTTTGTTGAAGAAGTTGTTGTTGT
>L-chr2-335489
CTGCCCATTGACCTTCTTTTTCTGCACATAATTTAGCTAGCTCTTGTTCCTCCTCCGCGGTCCATTTACCACGTTGTTCAAAAATGTGATATTT
>L-chr2-335651
GTTAATAAATCTTTC
>L-chr2-335810
GCTGCCAGCTTC
>L-chr2-336021
TGATAAATCATCTGTATCATCATTGTGATTCTTGTTCTGATGATTCAAACCGTGTGTACGCATC
>L-chr2-336323
TTAGTATCGTTGTCATCTGCATCACCCAAGGTGGTTAATTCCGGATCTACGTTTCCAATTTGTCTGTCATCGTCATCATTATTGTTTTTCCGCTTTTTCTGTGAATTCTCATGATTATTTCCGTTATCATGCTGTCTTTTACGCGAATTGCTATC
>L-chr2-336504
AGATTGAGAAAAGTGATTATTACTGTCATTGCCG
>L-chr2-336672
CTAATATTTTCAGAATCATCA
>L-chr2-336826
CCGACAT
>L-chr2-337250
TGATGATGTTTATTTATTTACTTTAGGTTGGGTCCACAGCAGGGTAATAACAGCCTGAGTTTTGTTGTTTTATCTTGTGTGGTCAAGAAAGCTGCCATTTGTTTGTCGTTGTCCTTTGTGAGGGTAGGTCCCTTGGCCGCCTTTGGTTTGCCACCCGGCATGGGCCCAATTTGAAAGACGGGTAACAAAGTTGTTGCTATATATCACGTGATCAATTTTTCCGAGGAGCTTCTAGAAGAAAATGAGACACAATTTCAATGTATTGAAAGTTTACGTA
>L-chr2-337418
AATGATGACTTATGTTGGATA
>L-chr2-337606
TAATAATTGCGTCACTCGCGACGTAAACGCTGTTATAATCA
>L-chr2-337769
TCGTTAAATTTGATAT
>L-chr2-338106
AGCTTCTCACATGCTTATTATTTTTATTGTAATTGTTTTTACTACTACAATTGATAAACTTGATGAATTTCCATAAATTTAAATTCAAGATTAAACTTCTTTGCTCGTGAAAGTCGAAATTTTTCTTCTTTACTGCTGGCAACATGCACATTCTTTTCTTGTTTATTTTCCACTGTTTGGCATTCAAAGA
>L-chr2-338397
GCAATTACTCAAAGTCATTCTCACACACTTTCTTGTTCCTATTTTTTTTTTCTTATTCCAATATATTATTTTATCAGAAGACAGACAGCAAGAACGACAGCCTAAGTTTCGAGACAACGCTAAATTTGACGGACATGCGAAGAC
>L-chr2-338704
AAGGTTTCCGTGTTGACACAATAAGCGTATAAATTTAATCACTCCCCCCACGTTTTTTTATCCAGTGCTGCCCCGCCACATGCAATCGGGCCGTCGGAAAAGCAAGAGAAGGACAAACTATCGGGCAAATGGCCTGGAAGGGACCTTCCCCATTGGCCCT
>L-chr2-338857
GGATAA
>L-chr2-339028
CATTGCGTTCATGATACACATTTC
>L-chr2-339201
GAATAAGTAGTAATCGTACTCAACCA
>L-chr2-339358
TACCTTTTTT
>L-chr2-339638
TGATATAAAATGTGGTTTCTTTTTATTTCTTTTCTTTTCCGCTCTTTTATGTATTTTTGATTGTCCGCCCCTTAGGTGTTCCCTCCTTATAACTAGGCAACCAAAATGGAACGGCTATTATTCGATGTATAAG
>L-chr2-339791
ATTTCC
>L-chr2-340106
CAAAATGAACTCCTTCAGCAATTTTCCGTTAGTTAAATCGAACATTTGAACCTTACTGGTGGACCAGACAGTGATAAACAGAAACCCAGAATGTTTTCCGTCTTTGCTAAACCAAATTGCACTTCCATCTGGTTCAGGAGACTCAAAAGATTGATTGTTGGAGTTCTT
>L-chr2-340415
CTCTATCTTGTGAGCTAATAGGTCAACACGAAGCAAACACCCAATAGGTTCCAAATCAAATGGAAAATCGCTCATTAGCCCCACATAAATATATTTTCCATCTGGCGAAACGTTCCCATCATTAGATCTCAACTTATATGCTCTGTCTGTACTCAATTCAGG
>L-chr2-340586
TAATTCATCTGGATTGGGAGGGTA
>L-chr2-340749
TATTCCTTCACTATGT
>L-chr2-341035
TCCATATGCTTTGAATAAGCATTGGCTTCCCCTTAAAGCCCGACCGGGTAAACTTTCACCTAGCTGTTCTTGGCGACCATTAAATAATTTTGAATGCATTTCTAGGAACAAAATCAAGTGCAAGCTACAGCTTTACAAT
>L-chr2-341349
TCTATTAGGAAAAGCAA
>L-chr2-341532
ATTTACTCAATTACATATACCAATTGAGTAATAATT
>L-chr2-341755
AACATGTTATTTTCCTGTTATCCGCCCTGAGCAGTTTTCTTCCCCGGGTGGCAACCATTCTCCAACATTAGACAAA
>L-chr2-342055
TAGACCGATCTTTAGCAGACATGCCGAGTGAATTTACCTAAGATTTCTAAGGACTCTTCTGCATGTTTCCGAAAATCACCGGAAAAACCTTCGGTTTTTTTAGACGAAAACTAGGAAGTTGCTTAGCTTTCCTTGTCGTCTTCAAATCTATAT
>L-chr2-342248
CATATCACGGCATACGTTAACACAATGTAAATCTTGCTTTGGGTTG
>L-chr2-342545
ATTTCCGCATAATTTGCCTCAAATAGGAAATCTGAGCTGTTTTTTTCTTACCCTCGAGTGGTCGTTCTGCGGACTTTTCTCCGGTCCAATGCATGAATCCCTTTAAGAAGCATGAAGAAAAAAAAAAATAGCCTCTTGTAAAAGCAAAAA
>L-chr2-343189
TCATGATCCTTTCAATTACTGGAAGCTTACCGAAAAGATATATAAAGAACCGAACTTATTCGGTTTACATGTAAGACAGTGTGTTAGTTATGGTTTTCCGCCCTTTTCTTCTCTTGTTTTCTTCGATATTTGTTATTAACCTTTTCTCATTTACGATTATATAATCAAGTGTCAAGATTGTGTCAGCAAATAACAGTAATATTCCAACCCGAAAAAAACTATCTATTTATCTTTGGATACTTTAACATAGACAAGAAGTCCTAAGAACTTACCATAATTTTTTTTCTAAAAACCCTTTTTTACTCAAAACTAATAGCTTATTCTGGTTATTTTTAATCAATCTAGAATTTTTTTCTTTTAATTCCAAACAATCTAATAACGTTTAACCACTAATTCTTTAATTATTAATATTTAATTTTAAAAATCTTCTAATTTTCCTGATAACTTAAAGTGACACTATTTTTTAAAAAAAGCATCAAAATGTCTGATTATGTTGA
>L-chr2-343405
TAGAAAACCAGTTAAGGACAGATTCGTATATTATACGGCCATTGCTCCAAATTTGTTCATGTCAATTGC
>L-chr2-343562
AATTATTCAA
>L-chr2-343731
GTTGTTTGTATTAGTTTGATGA
>L-chr2-343916
CTGCTACCATTTTCTATGGTATTATTGATTTGTTGATC
>L-chr2-344074
GATTCTGACTC
>L-chr2-344274
TGATGTAGCAATGTTTTTTTCCTTCTTTTTCCTGACGTATTATTATTTGAGAC
>L-chr2-344637
TTTTTTTCATTAAAAAAATACGAATAAATTCCTTAAACACATACATCATTTTGCTTCAAATTTTTACGTTTGTAAGAAAGACCATTTGTTGTCTTAATACCTATGAAGCACTACTTATAATCTTAATTAAATCTAATTCTTTTCTTTAACTTTTTTTTTGAGCATCGCTTCTATCAATTATGTGTATACATACATACATACATATAAATATACGCG
>L-chr2-344836
GAACATATTGTAGAGATCAACAGTATCCTTGCCTAACCTTGCATATGTCCTA
>L-chr2-345046
GCATCTTGAAAAATTGTTTTTTTTAACGAACTTTTGTTTCCATGCTTAAACAGCTTGATTTGC
>L-chr2-345333
TCTAAAATTGATCTTGCCCTTACTGGATTTTTTAGATCAATCTCGTCAATCTTTGATAGGGAAACCCATAATAAAGGGCAATTGGGCACTAACCTTGTACCAGACAAATAGGTTTCTCTACTCATTTCAATATTGCCCAT
>L-chr2-345512
GCCACTGATCTTAAAATCCTCTAAAGAGGAGA
>L-chr2-345691
GGGCCTTCCAATATTCGCTTACATACATCATT
>L-chr2-345949
TCACAAGGATCCCACTGAATAAGCTTTTTTAAGACAGCAATTTGTACCTTTGAGTGTGGCATTTTTTCTAATATCTGATCAACATTATTCAACTCAGACTCATACTCGCCA
>L-chr2-346252
TTGAGCAAACTAACTAGTTTATCTACAGGTATATCTGGGTTATTTCGTTCTTCCAAGAGTGTAGAGATAATCCAAATTTCCGGTTCTTGCGGAAGGATTTTTCTGAAGGAATTCAAAGTCATTTTAGCATTATGATAGCTTTGCAAATTAGTATAT
>L-chr2-346442
CTATATTTGTTAACCGTTGTGCTTTCCAAATCAATAGCTTTGA
>L-chr2-346597
TTTTTGCT
>L-chr2-346771
TCGTTTTCTAAGTCCTTTAAGTAACTT
>L-chr2-346939
AGCGAATCCGGTGCAGCATAA
>L-chr2-347264
TCAACTGAATTGTCATCATCCTTTTCATTAGCTCTTTTCTTTTTCTTTTGTGCTAATTTCAATTCAAGCGTTTTGAATACATTTGCAGCTTCATCATCTTCATCATCTTTCGGTTGGCTTTGAAGATGGTTGTTCAAATTTTCACGGTACCTTTTCGGTATTCTTCTTCCTTTGTCAT
>L-chr2-347463
AACTCACCCGTATATTTTCTGAAATTTTTCGTTTTTTTTTGCTTAATAGAAC
>L-chr2-347857
AAGAGTGCTGCAATTAATACAATTAATATAAGTGTGGTTATTGAAAATAACTATTCATTTATACGGAGGGTTGGCCGAGTGGTCTAAGGCGGCAGACTTAAGATCTGTTGGACGGTTGTCCGCGCGAGTTCGAACCTCGCATCCTTCAGTAATATTTTTTTAATATACATTTTCTCTGCCATCATGGCTTAAAAAATGCTTAAAAGAAGGGAATTAGGGGGGATGGATGAACTAAGACATAACTTTC
>L-chr2-348021
GGTCAAAATTTATCTAC
>L-chr2-348195
AGAATATGATAGCGAATTTGATGCTAT
>L-chr2-348393
TGTCGAAGATGGGAAGCATTTAGATTCGCTTCCATTTGCCCCATTGAGAAA
>L-chr2-348710
TGCGTTTTTCCACAAGGAAAAGTACATGACCAAAGTCTACAAAGATATTTTACCTGCAATTATTAACACAATGACTCTGGGCAACGAAAACATCATTGGTATTCAAGTGGTTAATGAGGCATGTTTTGATAATAACCCAAAGGGCCAAAAATTCTATTATTCAGAAGCCA
>L-chr2-349041
TATTGTTCAAAAATACGTACAAACCCAAGCAGATGT
>L-chr2-349320
GAAAATAGATTCAATAATCCATGAACACGAGGCTTATTGGAACGGTAAAGGTAAAAATTTTGAACACTGGAGGTTTGAGGATGGCATAAAGACAGCTGTTGATGATATAATTGCCTTTAGGAAATTTGACAA
>L-chr2-349491
ACACATATATACTAACTATAGGCG
>L-chr2-349808
TACGCAATATCATAAAAGCACCGGAATAATGGTAATCAAGATGAAGCGCTATGATATTTTTAGTATTTGCCATCTTCAAATCATTCTATTTTACCCAATAGAACATTCAAGTAAGGTGAACTATTTAAATTAAAAACTCAAGTAACATGGGCGATCTTTAAGCATTTGAG
>L-chr2-349979
AATGTTTGAATCAACCTCCCAAAA
>L-chr2-350198
CCATAAGCCCAGCTGCCCGTTGGGTATTTTGAACTTTTGTCGCCAGGTATCGGCCGTTCCTAATATTATAGT
>L-chr2-350368
GTAATTGTCCATCTTAGGTAACA
>L-chr2-350689
TGATATACACTTTTGTGTTCTAATGAAATTCAAATACTAATATTGACGAGTTTTCATATTACTAGTATATTATCATATAAGGTGTAAGAGAATGACATAAAGATTGAAAAAAAGTCAACGGATGTAATGGAAGCTGGATGACAACTTCTACAATGAAAGGAGAATAATAATGCT
>L-chr2-351071
TTGATCAATTATTTTTCAAACCACTCAATTTAAAAAATTGTCAGAAATACCATCAATAAAAGGGTTTTATAGTGTAGTGGTTATCACTTTCGGTTTTGATCCGGACAACCCCGGTTCGAATCCGGGTAAGACCTTATTTTTATATATTTTTTCATGAATTATCGGACACTCTTAGAATGGAGATCTCGCAGATATGGGGCTGAGCCGTGCTGCATCAGTTAAGAAAGAAATAAGC
>L-chr2-351445
ATATAAAAGTATCAGTAAAACAACACTTTTTGTTAGATGAACAATTGATTTTGTCTAGGTCCTTGTACTTTGAGAAATATCATCAAAAAAAAAAAGTGCGACATCACAATGAGACATCAATACTATCAACCACAACCGATGTATTATCAACCACAACCGCAACCTATATACATACAACAAGGGCCGCCGCCACCAAGAAATGATTGTTGTTGTTGTTGTAACTGTGG
>L-chr2-351767
AGTCTTCCTATATTGTTTCCGGTGGTTACCATCAAGATAATTTACACACACAAAATTTTCCGCTGTACGTTTGCGAGTGGCATAACGAATAATATGTATCCTATCATTTCAATGAATCACAGCTGAGCACATTTGAATTTTATTGTTAAATGGAATGCCGTTAAATGTATTATGT
>L-chr2-351995
TATATACGTTTGTAAGTATATACTCCAATTTTCAATAGTATTTTAATGAATAATTTTTATAAATAGAGGTAAGAGATTAGA
>L-chr2-352199
TCTCTTCCGTTTATTTTTCATGAAAAAAGCTTGTATCATATACACATATCTATATAT
>L-chr2-352512
CTTAGTCACTGAATTTG
>L-chr2-352823
TTTGAATTCATC
>L-chr2-352995
TTGTTATTTGTCATATTATTCATTG
>L-chr2-353171
GTTGACCCGTTAAGGGACTAGCCGACGAA
>L-chr2-353351
GTTTCCAACGAATGTTGGGGATCATAATCATAA
>L-chr2-353771
CAAACAATGTACTCTTTTCTTGTTTTAAATGATTTTTTAGCGGCGAAGGTAACAGCAGCAAAAAAAAAAAAGAAAAAACATTGCAAAATAGCTAATGGAAATGGATTTATTACTGAAATATGTAGAAATATTTAACTCGATAGATTTGATCATACACATATAATGCAAAATATATATATATATATATATATATATATATATATATATATGTGTGTGTGTGTGTGTGTGTGTGTGTAAACGTTCTTTTAGCATCTTGTATAGAAATAAATATAA
>L-chr2-353943
GCAGTTAAAGCGTACGGTTTAGCGG
>L-chr2-354139
AGTTGGGATTTAGTCCCATGGATAACATTGAAGTCAATGATACCTCATC
>L-chr2-354329
TTGAGTAAAGCCCATTTCAATTAATTGAGAAATACTGCATTGG
>L-chr2-354654
ACAGGAATCCAGTTCTGTAATCTAATCCTTATTGGGTTCAAAATAAGTGTTTGAGGAAGAGATTTGAAACCAGGTTTTTTATTTGCGGTAACCTTTTCCTTACAATTAGCACATTTAAATTCAATCGTCTGCCCTTCAAAATACGCCTTGATTCTCTCTAACATATCTTGAGGTTCAT
>L-chr2-354870
ATTTCTTGTCTAACAAGTCTAAAAGGAAGGTTAGAAATTCCATCGCATCCTGTTGTCTATTGGAACTGA
>L-chr2-355182
GCTAGAATCGACCATTC
>L-chr2-355497
ATAACCAGAGATTTTGAG
>L-chr2-355659
TCTTTTCAATCTTCT
>L-chr2-355847
TGTTATTATTTTCTTCTACATTTTCTTGCTTAGGTTTCTCC
>L-chr2-356016
AATGGTTCATTATAAGGGGATT
>L-chr2-356209
GCTTTTCACTGTGATTTCATCAAGTGATAAATTTGATCTCATTCCA
>L-chr2-356392
TTATACTATTATTAACCGAATAAGGATATAAATAAT
>L-chr2-356567
TTCTTCAATAGTATTTAGTATGCCTTCT
>L-chr2-356858
GTCATTTCTGTCAAATTGCGAGCACTATTACTCTTCACTTAACCGCTTCTCGTTAAGCGCGTCAGGAGTAAACGTCATCTCGCACGATATGCTTAATGCATATGATTTGAGTTACTATTGTTCTATCAATTTAGTTTTTGAGGA
>L-chr2-357031
CTTGCCATCGCTTCACGACGGACCCT
>L-chr2-357361
CTTGAGTTAACGTTGGTGAAGACAGATTTACTTC
>L-chr2-357552
TGTTTTTCCTCTCCTTGCATCATCCAAATCAATATCAATGCTTT
>L-chr2-357716
TTGATAAGTCCATCTCA
>L-chr2-358028
CATTTTGAATTTGC
>L-chr2-358340
ATTGGAATTGCTGGGGAATTTTGACTTGGGAGATATCCTGACTGGGAGTTCGTGGCGTAATTTTGAGAAATATTCTGAAAGTTGACTCTTCTATTACCACTATCTCCAGCAATAGTTCCACCCAACTGCATAGGTTTATTGGACCGATCCCTCCCAGTGTAGAAA
>L-chr2-358496
TGTTGTTCT
>L-chr2-358679
ATCGTTGCTGCACCATATGATGTGCTCTTCATTGAT
>L-chr2-358971
GGATAATATAACTCTCCAGGAGTTTTATTTTCAAAAATTGATTTGTCCTCTATACCTGGAGACTGGATTGTATTGATTTCTTGAGGATTATTGGCTGTACCAGAACTGTTAGCATTCGATGTTGTTCTTGACGATTTATCTTCGG
>L-chr2-359234
ACATGTCATTCAGTAAGTTTTCTTCTGAGTCACTCAATTTATTGTTCTGCATAATTTTCTTTTGTTGTAGCTGGTACATTTGCAATTGAACATTTTGTAATTTATTCTGAAACTGC
>L-chr2-359595
ATTAGTTTTGATGAATATTTGTTGACAGGAAATTCATATTTGGAATGTAATATAGCAAATTGACCTGTCATTTCAAAAGGGGTGGTGAAAAATAATAATTTGTAAAGGAAAACTCCCAAAGCCCATATGTCTGATTTTTCGTTAATGGGCAGACATCTGTAAAGGTCAATCATTTCAGGGGACCTATACTGCGGAGTAGTATGCACATAGATGT
>L-chr2-359781
GGTAGTGCATTTGAGAGATAGAAAGAGCAACGTCATACA
>L-chr2-359946
AGTATTGTACTATATTTG
>L-chr2-360103
CTAGGAATTT
>L-chr2-360275
GATCGACATGATCAGTGCTAATTAG
>L-chr2-360660
TTACTCATTCAAGAAAGGGGGTTCATAGGATTATGGCTTTTATTCAGTATTTTTAAGTTTTTTCGGTTATTGAGCTCTGAATAGGGCATTTTCAGAATGGCGGGGTTCACCTAAAAAAAATGAAAAACAAATATAGGTCATAACTCGTCTGAATTTTCGAAGAGCTCATCAGACGTTTTTCAGTAGGGTTATATGAGAAGTTTTTTAGTCGTTTTAAGATACATCACTAAGTATTGTT
>L-chr2-360837
GTTCTTAGTTATGTTGGCCATTTTATGTTC
>L-chr2-360995
CTGCATTTGTG
>L-chr2-361154
TCGAAATATCAT
>L-chr2-361373
CATCCAGATTATGCACTACAAGTATTAATTTGATATCTAAAGGTTGATTTTTGTAGAAATCAATCATCTTTT
>L-chr2-361548
TTACAGGTTTGTTTTGTTGTAATTCATT
>L-chr2-361755
CTGAATTTCAAATAACTTTTGCCTGGGACGTTTTTGAAAATTTTCGTTGAAAAAGTTTGA
>L-chr2-362056
GTAGAGCTTTTTATTTTTCGGTACAGGGGTTGGAGTAAAATTTCTACTCAAGGTTAATTTACCTGGGGAGGTTGAGTCTTTATATTCTTTTAAATTATTCATTATAATTTGCTTTAGGGGCGAAGTAAAATCATGATTAGTGGTTAAAGACTTC
>L-chr2-362243
ACCTGCTTGTTGTTAGAAGTCTTGCTTTCCTCATTGACAT
>L-chr2-362400
GTGCCGGATC
>L-chr2-362880
GATATCATTATGCTCTACAAAGTCTTCCCCATTTAGCATGTTATGGCAATTCGCAGTACTACAAAAACTTGTTTTAAAGATATAGCAAATAAGATCAATGATCAATTATCAAATACAATTTCAGCTAATATATTCTACTTTGTCTTAATTTAAAGGTGGTTCCTATTTCTTTATAACTTTTACACATTGTGAAGAATAACAATTCTGCTTACTATTGTCATTTCCACCTCAATGATGCGGTGAGTGGGTGTTCTGAAAAATTTTCCCGATTTTGCTAGACTAGAAATTGGTACTAGCTGATCCATATCACATTTACGCGAATAAGTCGATATT
>L-chr2-363065
GAAATGGTCTCTAAGACAGAGTTGAAGAAGCGTATTAA
>L-chr2-363378
ATTTTTATCCATACAAGTTCCGATTATATATATTCAATCCTGAATTTTTGGCCAAGTATGCCCATTCAAAAAGGCGAAAATTTCCCTTAAGAGAAGTTTCACATTGCTAGGAGAGTTCATGCAGAAAGAGAATCAGCTTAAAAATTGAAATTCTACGTTCTCAATG
>L-chr2-363715
CAATTGACAACTTGTTTGCACTTGCCTGCTAACTGTTTTGGTTTCAAAGATCAAGAAAATAGATAGAACCCGTTTTATTATTCAATTGACATCGCCCGTTATATCAGACGATTTTTGGATCAAAAAAAGTTTATTGGAGCAGAAGCAATTCTGAAATGAAGGTCCTAATATGACCCCAATATGACACATA
>L-chr2-364033
TAAAAAAGAGCTAGAATTCATCTGTTCTAGCCCATGGAAGAGAACCGATATGATTGGCAGATAGAAACCATACTGATTCGCGTCGTATCTAGCACAACCCACGTAAGAACCTTAATTGACGAACAGTCAAACCTTCTTGGCTTTTACAACCGAGAGGAAATACTAAGTCAA
>L-chr2-364192
GGAAAGCCCATT
>L-chr2-364364
GTTTTTGTATCTAAAAAGGAGATAT
>L-chr2-364537
GGTTTACCACCAACCGGCTTTTGGGT
>L-chr2-364835
GTAATATAATATAATATAATTACTGTTTCATTTTCTTTTATATTATACAATGGATATTCTACATAACCGTAACCTATATCGTTTTTAATGATTGCAAGGAAAAGTTGATTTTGTAGATAATCTTATAATGTAGTGACTTATTTAATTGTTT
>L-chr2-365032
TGATAAGTGGCATCTGAGTCGAAACTTTGAAGACTTCCACAAGCCATAAA
>L-chr2-365196
ACAAACAATAAAAGCTT
>L-chr2-365366
GTTGCAGCGCACTCATAATTAAC
>L-chr2-365680
GTTTGGATCATCCAGGAA
>L-chr2-366037
TCTACTGTTGTTTTACAGTAATGTTAGGAGCATCGCTTGAAAATTTTCAACTCGCGATAATTATTGTTAGCGCAGAATAATAATACCTAGTAAAAAGTTTATCGTTGCTTTTACTTCATCATGATAATCAAAATACTTGTAGGTCTGTCTTCTGTGAAAGAAGACGTAGTTACCTATTCTACTTAGGTTTGGTGTCTTTATATAATATAA
>L-chr2-366251
AGTCGAACTTATGATGGCAATGAGGTAATTCAACTACTAAGGGGTACTCATCTTCTAAATAATTAGT
>L-chr2-366416
CGATAATAATCGTAAAAG
>L-chr2-366804
TCCATGTTCCTCTAATCTAATGATGAGTGCAGATTAAAATTCGGTTAGTTAATTGGCTTTGGGGAACTTACTTCATAATATATCATTACATACCTTCATATGTAGACATTTTTTTGATTGTGATTATGTTTGATGAATATATCTTTCTATTATTTCTTTAGTAGTTTAGGAGTGGCAAAACTGGTATTATAACGAACTGAGCGCTCCTCGGTGCAAACAAAAGCCGCCCACAACAATTTTG
>L-chr2-366968
TTTTGTTTCCGATATAT
>L-chr2-367196
CCGAACTATTATGTCTCCTGGAACAAATCTTTTGACTTTTAACCCGGAGCAAATTGCGAATCCTTGTCAAATTTTGAACTT
>L-chr2-367475
GGCTTTTTATAATCAAAAACGATTTACAGATATCACGAATTTCTCTACTCACAGATTTAGTATTATCTCGAGCAGTGAAGCTTCTCATAATTGAAATATTTCCAGGCGCGTATTGTCTGCCATAATGGGAGA
>L-chr2-367749
AGACCTCTGTTGTATAATCTTTAGTTAATAAGTCGTACTCATCAAAATTGCCATAGGTGAAATTTTCATCGCTTTGGTTCAAAGTTACCATATTTTGCCTACCAATGCTGAGAACTGACTCCTTTGA
>L-chr2-368490
TATTGGAAAAGTGTTCTTTCTCTTAATAGAAGAGATTAAATACCCGATAATCACACCCAAAATTATTGTGGATGCCCAGATATCTTCTTGGTCATTGTTTTTTTTCGCTTCAATCTGTAATCTCTCTGCAAAATTTCGGGAGCCAATAGTGACAACATCGTCAATAATAAGTTTGATGGAATCGGAAAAAGATCTTAAAAATGTAAATGAGTATTTCCAAATAATGGCCAAAATGCTCTTTATATTGGAAAATAAAATAGTTGTTTCGCTCTTCGTAGTATTTAACATTTCCGTTCTTATCATTGTAAAGTCTGAGCCATATTCATATGGAAAAGTGCTTTTTAAACCTAGTTCCTCCATATTTTAGTTTTTTATCGATATTGGAAAAAAAAGAGCTATCAGAAATCAGTCAATATATCATGTACCTATGGAACCTTATCTTTCTCAAAATAATAAATTATAGTGATACTTTTAGAATTGTGTCACTTTCTTTTTATTTGTACTTACAAAATTCGGCCGAGTTATCATCTCGGTAACCGAGAGGAAGAGCCCGAGCAGCTAAAAGCGACAAACCGTACAGATAAAATGTTCGTG
>L-chr2-368675
ATTTTTCTTACGTTTCATCTATATTGTTAACTTGTTAG
>L-chr2-368992
CCCAATTCACTAGATTGA
>L-chr2-369145
GATTTG
>L-chr2-369342
GTACTTGGGCCATCTGATGTTGCTCGCAGAAGTATATTTTTCAATTTATC
>L-chr2-369517
CCGCAGTTGTATAGGGATGTGCCATCTT
>L-chr2-369679
GGAATTTTAGTCATT
>L-chr2-370024
CCACTTCTATCAATAAAATTTGCCATAGCATTTCTTTTTTTTTTTTTTAGTCCTTATTGCCTAAACGTCATCACAGGAGAGGGTAATCCCGGAATGAATAAGGTTTGAAACTTCACGTCCCTCCGGGTTGTGACTTAAAAAAATTACGAAAGAGAACCGACTATCGTTCCTGCTATTGTTCTTGGTGAGTATTACTAA
>L-chr2-370181
CTGATTACAG
>L-chr2-370349
CCTGCTGTATTGGTTTTCGTA
>L-chr2-370713
CTTGAAATAGTCCCGTCACTCGTTCTGTTCGCTTGTTTTCCGGAGAAAAAATCGAAAGCGCACTTATTCAATTTATCTTTCAAGTCATCATCAATTAGATGTGATGTTTTCATCAAGGGTATCAGGGTTTGGTATTTCCTTTCATTGTTAAAAGAGAACATTTCAGGCATAAGAGTTATCTGGGAGGGCGAACATTCGAAATTGATGGGAAATTCAC
>L-chr2-370925
TCATAATATGATAAATATTTATATGTAAAAATTTAGGCCAGATAATATATAAAAGATAAACGATT
>L-chr2-371258
CAACGACAATGATGTCCCGCAGCATAAGAAAACATGAGATCAGAAAAGCGTTGCAAAACGCAGAAGCCACTTATCAAGAGCTACGGCTGCGCGTTTTTCTGGGACGTGCTGACAAACGAGAAAAAAGATGGCTTTGTATTCAGTTCAAGGCCCTGTGTATTTTTTTCCTTCAAGAAATTTTTATTT
>L-chr2-371428
TTGAAGCAGCCCATGCCAGTTTG
>L-chr2-371589
GCATCTTTTGTTGA
>L-chr2-371900
CGTGTTAAATCTTGACTTTTTTTCCCGAAGAGGGTCTGGTCCTGTCTATTTTGTTTCATGCATATTTTTTCTCAAGGAGAAAGACTCTTCGCTGCGCCTTGGCATAATAACGTCTTCGGTAGGGTCCATTTTTTTAACGTTGGCGATGCCCATATTTAGCTCGT
>L-chr2-372098
CGTTTTTAGAAAGTTTTAGAAGTTGATTATATTAATGAAGAAAAAATTTTC
>L-chr2-372256
GGCATTGGAAG
>L-chr2-372409
CGGAAG
>L-chr2-372740
CGATAATAGCTTGCAATTCAGCAGTTTCGGCGGC
>L-chr2-372895
CAAAGTTA
>L-chr2-373131
CGAAGAATTGGAGAGAAAAAAAGATGCTTTTAGAAAATAAGACACATTTCCCGGAACAATCAATTATTTCCATCACAATCTTTGAAAGA
>L-chr2-373466
TCGTCTGATGCTCTTTTTGGGAATATTGATTACCCAATAAGGTCATTACTCCAATTTGTTGGGCTCCATTGTGTTGAGTATCGGTTGCTTGGGTTTTGAAAATCTTGCTGCCGTCCGGCTGCATGTGTGCGCCGCAAGTGCCGAGAAAGTAATTATCAATGTGGATCGCAAGCCAAGACAATAAATTT
>L-chr2-373789
TGACAGGCGCTGGAAGGGATAGGCAAGAATAGGAACGGTTTCCAAAGCCATAGAAATTCCTCCTTCACGTTCTGTTGAAGGGAGGATAAAGCAAAATTTGAAACAATAACGACATTGTGCGGGTATGTATGCTACGGATGATTAATGAATGTATGTAAAAAAAATATAAAATTACA
>L-chr2-373984
ACCAGAAATGATAAGCTTTTCTCATCAAAGACATATTCCTTAGTTTTT
>L-chr2-374155
AAGCTAAATAATTTTGAAAGAAGG
>L-chr2-374424
CCTGTACTTTCATTGCTTGTCTGAATCGCAGATGGGACAACATTATGGAAGTCCATGTGAATAATTCACTCAAGCCTGCGATAGCTGCTAACCATGTAAACACGATCTCTTCCTTTGATGAA
>L-chr2-374679
GAATTTGCCACTGAAACCACAGAAATCAAAATAACAGCGTTGATAATATGTGGAACAATTTTCACACCGTGAATAGAAGCGGCTAAGACATAGGGAGATGCATGTGTA
>L-chr2-374874
TGAACACTTAGTGCAAATAATTCCATACCACCAAAGGAGAAGTAAGCA
>L-chr2-375192
GCAATCATTAAAATTTTACAGCAATTGAAGATGAATTCCGTTTCACCATAGGCTTTTACACCGAAGAAATGAATGAATACTAAGAAAACATAGAAAATAAGAATATAAATGTCCGGATTTATTTTATCATTCCCAAATTGAATAGTCATAGACGCGGTTATTAACTCTAAA
>L-chr2-375394
TACGTCTCGAAAGAAACCAAGATGTAACCAATTATTAGCGCAGCAGGACCACCGT
>L-chr2-376388
TTTCATTTATTTGCTTAGTTCTTGTAGTGCTACCCTCGGCTCTTTTGAATGAATCCGCAAATCTATGTATAAGTTTGTCACTCCCGGATTTTTGCTTAGAATAAGTTTTCTCACTTGATGATGATTGGAAATTATTCCCGGCACTAAAGGAACGTATCGATATCGAATCAGGAGAAGTTTCCTTTTTCCCAGAAGATCCAAAATCTTCTGAAGATAGCATTTCTAAAATCACTTGAGTTTTATTGAAGCTAAATAAATTGATAGTATCGAAAAAGGACCTTCGTTTCAACACTAGCTAGAGATAGTAATAATCTAATGGCAAAATAGCCATTATACGTACCTAATATATACGTATATATACGAGGAGATGTGCTCATCAAAGAAGTGGCATTTCACCCTGAAATTTTTTTTCTTTTTCTCGCTGAAGAGTCATTCCTAGTAAAGCATGCTACTTTTCAGTATATTCCATTATATTTTTAACTACAAGCGGCGCAGAAACCAGAGGATCAGCCACTGCTAGCAGCATTTGCTGCTGACATATTTACCGTTGAAGGCCATCATAAGGCAGTGTTCTGCGGGGAGTTGGAATGTGGATGCCGGTTCCGGTCCCACAAAATATGAGCCGTGAGAAGCGGCACATAATGCAGCGTGCGGCAGTGTCAGTAGCCTCCTTATACTCCTAGATCGAAAAAAGGGCTTTTCTTTTTGCGGCACCCCAAAGACAGCATTTCTTTTCTGTCAATTACGCGCCGTGTCGCCGTTTCTTTTCTTGGCACATTTACACACTTAGTCCGTTTCTTTTTTTGCGCGTTATATTCTGCTATGTTTTTTCGTTGGTTTATATGAT
>L-chr2-376587
GTCCTTTCTCGACTTGCATTAATGCTAAAAAACAAATATATATTTTGTTATC
>L-chr2-376794
AAGATCATCGTTATCGTCAACTTTGTCGATCTCTGTAAGCGATGGAGACACAAATATGTT
>L-chr2-377058
ATTAACAGGTGCGATGGCTACCCAGAACTGGCACACAAGGAAGAAGATTGCAATTAAAACTGCAAGCCATGAACCCCAATAGCCAGTTTGTGCTTTGTATCCAACTTCGTTCATCGA
>L-chr2-377229
TCCAAAGACAAGGGAAACAAAAAA
>L-chr2-377466
AAAGTGAGGCACAACTTTGACACCATGTGATGCAACAGCAATGACAAATGGGGAGGCATGGGATCCAGAGGAGTCACTAGACCCTAATAA
>L-chr2-377627
AATTCCACCGTAGC
>L-chr2-377866
CCATCAATATCTTACAGGAATTGAAAATGAACTCGGCTTCAGCATAGCCTCTGGACCCAAATAGATTAATGATAATTACAAAAACGAAAACC
>L-chr2-378041
GGATATCTGGTGTAATTGCCGGTTAGTC
>L-chr2-378241
TACCGAGACTGATCATGACTAAGTGACGAGATTTGATCGACTTTGTCAGGTTG
>L-chr2-378453
TTTTCTGTTATTGTAAAGTCTCTCTTTTGTTTTTCACTGTGTGTTCTTTCATGCAAACTGTGCGA
>L-chr2-379163
TTATGGTCTGCTTTTTTTTACGGTCAGAGAAAAGATGAAATAGATGCCACAAAACAGGGATATATACGAAAACAGCATCTTATATACTTTTTTACTCCAACATTAATTTCCAAAACAGGTGAGATGAGGTAACCCATTCGAAAAATTTAAATGTTCAGACACTGTCAAGTTAAAGAATATAACCTGGAGGTTTTCTTTTCTTTTTGTCCATCAAAATGCACTTTTTTTGAAAAAAAATGCCTTGTCAAGATAATGTGAAGTTTACTGGAAGGGCCCTTTCCTCATCGGGTTGCCGGCCCTGACTGACCTTTTTTGTATTTTTGGCCGTCCCGGCGCGGCGAAGAGTGAGACGACACCAAATAGCCGTACGGCAATAATCCTCGTGCAAAAATCTCTAAGACCGGTGTCGCATTATCCTTTACACACCAAATTTGGTGCCGTAATGCATTATGCATACACTGTGCAATTATGCAGACATGAAATGTGATTGTTTGCTTTGTATACGTAGTAATTGTAAGTAAGTGATTTACTGATTTACTTTCTGGTTAGCAGTGGTAGTTTTA
>L-chr2-379500
CACTTGGATCTTGGTAAATAATTGTCCCTCAATTCTTGCCACTGGACAATGAATTCATCCACTACCCAATATAATATTTTTCCGGTCAGACTAGGAGTATTAATCCTTGCCAGCGATTCTACATAAACTATATGGGAGGAACCCAACAGGGGCAAAAGAAGTTCCATAATTTTCAACCAAAAGGATATTA
>L-chr2-379775
CTTTCATGAATTCATAGTATTTTACTTTGCAATGACCAAATTTTTTTATAAAGTGGGCGAATCTTTGCCTGGAAGCCTCATCAGAATAACCCAAGTACACAATCGACTTACCCAGTAAAAGATCCTGG
>L-chr2-379960
AAAAAAGGCAGAATCGCTATCAACCTAATAACATATGC
>L-chr2-380242
GAACATTTTTGCTTCTGGACAGACAGAACACGTAAAAAAAGAAACACGAAATTACGACTAACTTTCGCGTAGGGGTAAAATTACCTAATGCGCGTAATTAAAAAAAAAAGCACAGCAGTGTAAATTGGAGCAATA
>L-chr2-380439
AAAGAAGGCGCAAGCTCGGCACGAGAAATATACGACGATAAAGAACATAC
>L-chr2-380760
AGACTACCACTCGGCCATGAGGCAC
>L-chr2-380923
GATTTGTTGTACGAAG
>L-chr2-381266
ACCTGGATATGGGTTCCAGTAGAAGGACATCGTTGGACTTTTTTTAATATAACCTACCATAGGACACACTTTGTTGTTGATGTTGGACAATTCGTTAATTAAGAGTCCCTAAACGGCTCTACTAGTTCCAACCTCACTTTGTTTTTTCATTTTTTTATGTTTTTTCTAGAACCTTCTTTACGTGATTCTCGCTCGG
>L-chr2-381514
AAAACAAGACTATGGGTCTCTCTCATAAGCCTCAGGGGGGGACCCCAAAAAAATAACGCGGCCATCTTGCATGCACCGTTGAACCTGTAGCTTACAGTAAG
>L-chr2-381692
AAGGTGCATTGTTGGATCGGAATAGTAACCG
>L-chr2-381856
AACACAAAATTAAGTAA
>L-chr2-382040
TACTCTCTTATACTAATAAAACCACCGATAAAGATAT
>L-chr2-382357
TTAAGAGGCTACGCACCAAGACGTCAGTTAGCAAACACACCCGCAAAGGATTCTACTGGCAAGGAAGTTGCTAGACCAAATAACTATGCTGGCGCTCTTTATGATCCCAGAGATGAAACCTTAGATGATTGGTTCGACAATGACTTGTCCCTGTTCCCATCTGGTTTCGG
>L-chr2-382521
AATTCCATCTACCTTGA
>L-chr2-382707
AATTGAAGCCTCAGAAGGATGGTAAGAACCACGTCAAGA
>L-chr2-382885
TAGATATATATGAGTTGATGAATAAATAGTT
>L-chr2-383171
CTTGCCTACTTCTACTTCTGGGAAAGGCATTTTTACTCGATCGCGTTAATATATGCATCAAGAAAATAAAAAATAAAACGCGAAGAGCTAAAAAAAAAAAAGAAAACCTACTATAAATAACCGATTAGAATCGAGTTTT
>L-chr2-383324
CCTCCA
>L-chr2-383505
AATCTGTCCTCAAATGAAAACACTAGATATTTTA
>L-chr2-383674
ATTCTCTCTTCGAAACTCTTTT
>L-chr2-384006
TGACGGTGGCAAATACCAAATGCCTCTGTCTCAGCTGTTTTCACTAAACACTGTGAAAAGATTCAAATCAGTAACAAAGCAAACAAATGAACACATGACCACAGTACCTAAAACCAGTCAAAATTCCAAAGCCAAAAAATATTATCCAGTATTTGATGTCAACAAAATCGATAATCCTATAGTAA
>L-chr2-384240
ATTGTACTACTAAAAGTTTAGTGTTAGAAAATGACTCAGATATTAGTGGATGCCTTTTGGCTGATGATATGGGTTTAGGTAAAACAC
>L-chr2-384536
GAGAATTTGGAAAATGGTTAAATTTGTCAAGAATAGGTGTTTTGACATTAAGCTCAAGGAATTCTCCTGATATGGATAAAATGGCTGTCAGAAATTTTTTAAAAGTGCAACGAACTTATCAAGTCTTGATTATTGGCTACGAAAAACTC
>L-chr2-384715
ACTCCTATACAAAATGATCTTAATGAGTTTTT
>L-chr2-384983
GATGATAGAAATTACGAAAAGATTTATTTTGAGACGAACAAATGCGATTTTAGAAAAGTACCTTCCTCCAAAGACGGATATAATTTTATTCTGTAAACCATACAGCCAACAGATATTGGCA
>L-chr2-385284
ACCCAATCTCAGGACAGCTATAGTCGTTCTTTGAACTCTGGTAAGTTAAAGGTATTAATGACATTACTAGAAGGTATTAGGAAGGGTACCAAGGAGAAGGTCGTCGTAGTGTCTAACTACACTCAAACATTGGATATAATTGAAAATTTGATGA
>L-chr2-385536
GTCGTTCGCGACTTATTTTATTTGATAATGATTGGAATCCTTCAGTAGATTTGCAAGCGATGTCACGAATTCATAGAGATGGTCAAAAAAAGCCGTGCTTCATAT
>L-chr2-385701
AGGACCTGTTTTCTGTCC
>L-chr2-385872
TACAAAAGAAAATGAATGAAGCAG
>L-chr2-386029
TTGTAAAGCC
>L-chr2-386476
ATTGCTGATTCAAGTTGATATCCACGTTTTCACTAATTTGATAACGATACGCTGCGGGCGCAAATCAAACATCTGAAAGATTTGAATAGCCTTTAGTCCCAAAAAAAAAAAAAAAAAAATAATGTGAAAAATTATCTACAAGGAAATAAATTGATAGGTAAAGTTAAAGAATCACGGCATGAAATTAAAAAGTGTATTCAGATCAGTTCTAAAGTACCGGAAAACAAATTTGAGTTTGCTTCTATTAATCACCTATTCGATTATTACGTTACTCTATATCTTTGATCATGAACGTTATAA
>L-chr2-386640
TCTTGAAATTACAGGGA
>L-chr2-386794
ATCCTGA
>L-chr2-386953
TAATAATAATGA
>L-chr2-387120
ACAGTCTGTTAAGGAAAATC
>L-chr2-387301
CAATACAATATACCTCCAAGGCATCTTTATGGCA
>L-chr2-387459
ATTTCTATTAG
>L-chr2-387901
GTTCCAATCCTTTGACGTTCTCAAGGAACTACTTTTGGCCTATCTCGGCTTTTTTCACTCAAGTAATTTTTACCAGTTATGTTCTGATTAATTGCTCCAATTTTTTTTTCCCCTGTGCCGATATGAAAAGCCTATCAATTATCGAATTGTTCATTATTTTATGGACCATTTTACTTTTTACGTCGAAGTTATTGTATAGTTCCGACTATAGGTATACCGGGCTTTATCCTCTCTCGATTTTCTTTCTTCTGAGCACAATAGCTGCTATATTGAGACTACTTGCACTAGCGTTGGG
>L-chr2-388069
AAGTATCCAAGATGATAATGT
>L-chr2-388282
ACTTGAGTATACCGATTATGCCTGGATCATTCAATTTTTGCTAATTGTACCAATACCATCATTTAT
>L-chr2-388447
CTATATCACAATTTCTTT
>L-chr2-388611
AAATTTTTTAAAACCTA
>L-chr2-388776
AGGTTCATGTTTTACATA
>L-chr2-388985
AGAAAAATTCGGCCCCACAGAAAGCTAATATCACGAAGACGATCAAGTCTGCTTCTGGCATA
>L-chr2-389227
TGGGGAGAATATGATTCGGAATCGGTTGTAAATGGTACCGCTGTTAGGAAAATTCCAGCATTTGATGAATTGATAAATTACGCACCTCTAAGTTT
>L-chr2-389398
AACAAAATAATAAAAAATATTTTG
>L-chr2-389875
CACTAATGATATCAGTTAACAAAGTAAGAAACATGTTTCGTCAGATAAGTTCTACACTGCTGCAAGTGCATACAATGCTCGTTTTTATAAAGTCCTAAATTATATAACCCTCCAGTAACTATTAGAAAATAGCACGCAATAATGCTAGCGATATACAAATAACCTGTAAATCTATATATTTATTAAGTATAAAGATAATGGTCTTGGAAATGGTTCTTCAGGGATTGTGATTGACTATAGCCGGATATCGTTTGGATCAAGAGCTTGGTTAAGCGGATATTTAAGTTATTTTAATATATCGCTTTGTCCAAAAGCAAGTTTTGGAGGTGG
>L-chr2-390301
TTTTTAATTTCTACGCTATTCTCGGACGTCATAATTTTATAGTTACTGACACTAAAAAAAGGGTCGTACGTCTTACTGGCAGCGCGAAAAATGTTTCGAAAATACACCTTAACACATTGAAGTAGTGATGATTTCATAAAAAACCACAAGAATTTGTTCGCTAATACATTAATTCGGTACTAGACTTTATTGACTCGTATATTTCTAACGAATAAATCACCCACTCTTGCTATCCTAACAGTATTTAATATTAGCTATTTAAAAGCCTTAAGATGGACT
>L-chr2-390493
CCAATAATAGTGGATCACTCAAAAGAAAAACCATCAAGAACAAAA
>L-chr2-390647
ATGAAAG
>L-chr2-390806
TGCGATACTCTG
>L-chr2-390998
AAATCCAGGGAAAACTTAATTTCAAAATTCAAGTATTAAAAGAGC
>L-chr2-391185
GTGAATACGATGAAATCATTAGGGATTCCTTTCAGGATTT
>L-chr2-391457
TGTCCAAGTTATAACAAAAGCAATTGATTGTGTACGCAAGATATTAAAAATAAATGATCATATAACAAATCAAACAAAATTTGCCGCTAGTAACGAACTAAACGATTACGAGACGGCTGATAAAT
>L-chr2-391624
GAAGATGCTTCCGTTCAATA
>L-chr2-391884
TGCGAAAATGTGTTTATTTATAGACTGTTCGCATTGTTTTTTCCAGCCCCCATCCGGAGACGCATGAAAAGGTGTGGCCTCGATACATATTGTTAAACCCATCAACCTAGCTT
>L-chr2-392132
GTAAGTATATATTTTTGTCTTAAAGGAGTCGATTTCCACAGGGTAACAGCTATTGGAGTGCTGTTCCTCAGTATCGTTTTCATCCTCTGACCACTTATCCT
>L-chr2-393017
TGAAGTCTACCGAATGCAAATCATACGGTTTCAAAGTGTTTTCCAGAAACCCTTTAACGTTTTTAGAATGGAGCATCACCATATTGCTTCAATATTTTGGATACCGTTTGCTGCTGATAACTGCCTTTTTTTTTTTTCTTCTTATCTTCCCTTAATTAATTCATTAGAGTCTTTTTAGCTTATATGCCAAATGAAGCAATTGTTTTTCTTTTTCTTCGTCTCTCTCTCCATATTCACCTGTTACCCAGAGGGCACCATTCATATCATTATCAACGTAAAATCTGCGAATTACCGTAAACCGCAAAAAAAAAAGGATGGCGGGCAGTATCATCCTTCACGACCCGGGTGGCTCGTGCGCCCTCCGGAAAAAGAAATGAAATGGAGTGCAAAAACGGGAAAGACGCGCCACCGTTTCTGGCCCACGCGCTCATTCTCAGTGGCCAGGCACTAGAGACAGGACTGAAACCGCGTTACCACAACAAACAAAGGCAACGTGCAGTAAACAACCATCCCTCCTGGGATCGAAATCAAAAGTACAAACCTCAGATCGAACTGAAAAATTTTCGGTAGCGTGCTTGAGCCGGTATAAATATTCAATGTCAAACACCTACGACTTTCGCAATCAACGGACCTCTCTTGCATTTTTGTATTTAATATGTGAAGATCTTTCCTCTGCATTTTCTTTCCTTCTTTATCTTTCTTGGCTTTTCACCCTTTCTCTTCTTTTTAGAACATCAT
>L-chr2-393187
TAGTTTTAATTTTACTATTATTC
>L-chr2-393517
TCATTCTTTTCTTTTTTCTTTGTCGATTACTGGGCTTTTTTTCATAGGTCTCGATTGACGCGGACGGACAATGCGAAAAAAAAAAATTTCCAAAAGAGGAAACGGGTTTCGAGATCTCGTGAGGATGGTTTTGGAATATTCTTCAATATTTCTGCCTGTCATAGGATTAGGGCGAGTAATGAA
>L-chr2-393683
CGGTTGTAGTACCATTGTT
>L-chr2-394106
CGAAGGTTTCTCCACTTTGAAGAAGGTTAATGTTTTTAACATCAACAACAACAGATATCTAAACTCTTTCCAATCTTCCTTGGAAAGTGTCTCTGACTCTTTACAATTCTCTTCCAACGGTGAC
>L-chr2-394312
TTGAGCAAGGTTGGTCAATCTTTGTCTATCGTCTCCAACGATGAATTATCCAAGGCCGC
>L-chr2-394466
GAAGTCT
>L-chr2-394656
TCTACTGAATCATCCAAGAGCTCTGCTACATCTTCCGCTTCTT
>L-chr2-395515
ACTATAAGATTAAAGCAACAATTTGTGTTTCTATTATTACTTTAATTTCTTCTCTAATGATTTCTTTACCATTCCTTTTTTATTATGAGACGGTTGGTTCATCACTGAATTTTATATGTAGATAAAATTTTAGTGTCGTTAATATCTCTTTTATTTCTTATTGTTACTATATTATTACTGTTTTGAAGTTCCAGTTTCATCAACTTTTGCTACCTTAATTAAAAGAACCACTCAGACTTTTTACCATCCTTTAGCTTTACCTAATATAATGAAATTTGTCTAAGTAACATAAAAAAAAGGAGTAAAGAAAAAAAAAAAATAAGTAAATGAAATAAAATATAAAAAAATTCTTACTACGGTTTAAAACAAAGTGCTCTTCCGCTAACGTTTCAAGTTTCTAAAGAATCGTTAGGGCCTTTTAACGGATCGCTTTTTTAAAACAGTAAAACGTTATTTATAGTTATTTATACCAACTATTTCTCGAAATTCGTTTTTAAAATAACTGCCATCTTTACTGCTCTTCTGCTCCTTCCTTTGACATGAAAAAGCAATCAGAAAGAAATAGTCTAATAAATTGTTATTATGTACACATACTCTTATACGTATAAAAAACGGTATAAATTAAGTAGATCATTTTGCGTTGTCTGTTACCTGCCCCCCTTGGCCAATCTCTTGGCTCTCAACTTTTCAGCCATAGTCATTTTCTTTGGAC
>L-chr2-395672
CTGGAGAAAC
>L-chr2-395932
TTCAGCATTTGCAATTTCTTCCTTACGCCTTGCAATGGCTTCCTCGTAACGACGCTTACGAACTTCTTCAATTCTGGCCTTTTTGGCAGCTTCCAATTCAGCCTTCTTTTGGT
>L-chr2-396244
TAGCTTCATAATTTGCTGTGTCTGTTTCTTGTAGCTTGTCAACTTCTTTTTGCAGCAATGGCAATTCGACCTTTCTCAAAGCTCTTTCCGTATGATCTAACTTCTTCATAGCATATTCCATACGACTTTCCAATTCACTCTTGTTCTTTGATACCTCAGCTATAA
>L-chr2-396401
GACGGTGAGC
>L-chr2-396602
CTTGGAAATCTTTTCAAGGTCATCCTTGTTCTTCTTAATTAAAGTTTCACGGGC
>L-chr2-396835
TTCTTGTGGCCCAAGAGCTTCGTCAGTTTCCTCCTTTTCTTCTTGGACTTCTGGCTCTGTGTTTTCTTCTTCAGAGACTTCTTTAG
>L-chr2-396989
GTAGGGT
>L-chr2-397265
CTGTTGTTTCACTGTGTCGACATCAAAGTTAACTTCAATGATATCGTACAATTCTTTCAATTCCTCGTCAACTTTACCATAAATGGATTCGTCTTCAATAATGGATTGCAACATTTCCTTTCTAGTTGG
>L-chr2-397429
AGAATATAACTTATAAA
>L-chr2-397600
AAGCCTCGTGCCACAATTCCAACT
>L-chr2-397892
TGAATTCGTTTTTACGCTGATACTTCAAACAGAAATGCATAGTTTTTTTAACGACACCAGAATAAGTAATTTCCAACAAAGCGTTGTTTCTCAATAAATCTAAGACTGCACGATATGATTCCCAAGTAAATCTTAACCATGAAGT
>L-chr2-398245
AGATTCGACTAAATCAATGAATTTACGTGCAACGGCACCGACAGAAACCAAACCTTCGGTAGATCCTTGAATTAATTTTTTGTACTGGTGCAAACCGTCTTTTAGCAGCTTACCTTTCTTTAGTTCAACACCAATTTCCAAGAATTTAAACACGACTGGCTCAACAGTTGAAGGTGTAGCCCAACGGATTCTTCTGGCAGTTATGA
>L-chr2-398706
ATAGTTGTAAGTATATCTACTTTCGATTTAGTTCACCAAGAAAAATTTTTCACCTGGCAAAGCTTCTCGGGCAAAGCGACTGAAAAATTATCATCTTTACCCGGTGGGTGATAATTATGACAGGCAGATTCCAATGACAGAATAAAAGGAAAGGATGCCTTGGTTTTGATAATTTTATAAAATTTATCACTAAAATATATACCATAGAGGAAAGAACTTGTTCACTAGATCCTTTCTGATTGGAAGGGATAAAGAATAAAAATACAAGGACATGAAAAATTTGAAATAATTATGCGGATTGGGTCATCAACTCA
>L-chr2-398893
ATCATGACGTTGTTCAATTCATCTAAATTGGTCATATTTG
>L-chr2-399069
AGAATCTTGGACCAATTGGTACCCAATCA
>L-chr2-399246
GATTTTAAAGCAATTTCAGCGGCTAAAGCT
>L-chr2-399487
GTTTTCAAATCTTCTTCACTAATCCCAAAAGCGGGAGTAACATCGTTGAGTGCATTTAAAAAGTCTTCTCTTGTTACTTTAAGTTTTGCTATAT
>L-chr2-399758
TCATCATATTATTTTCCCTCATTTTCTTCGTCTGAATGTCGAAAATTTGGAGTCTTCCTTTTTCATCGGGTAAATGAATTTCAACTTGGACTTCAAATCTACCTGGACGCAAAAGAGCACTGTC
>L-chr2-399921
CAGCTCATCGAAAATA
>L-chr2-400156
ATTGTACCAATCTTTCTTGCAATTAAGGTCTTACCAGTACCTGGAGGACCGTACAATAGCAAACCTTTAACATGAGAAATACCCAGTT
>L-chr2-400368
ATGATTTCAAATTAACTAAACCATCTCTTCCTTTGAAAAAATTAATTTGTGTTTGTTTTGTCAAA
>L-chr2-400528
TCGTAGCAACGAA
>L-chr2-400682
GATTTAG
>L-chr2-400867
GTTTGCGAGTGCATAGGAGTTATTTGGACAGTTTGACA
>L-chr2-401342
CAACGGTAGTACTTAAAGGCTACGAATAAGCCAATTTCATGAATCTCGAAATTTGGTACGCCTAACGTATAGTGTGATACCGAATTAACCCATGGGAAATACCTTTTTTTAGTGACGCTACGCTTGTGTAAAGAGAAAAAAATACTAGGTGACATTTTAGAGAGGGTACTGCAGAAGTATAAAGCGTACTCTGAGTATTAAAGTGCATTGAATTGGAATCCTACATCAACTACAAGTAAATAGTACAACCTTTATAAGCAAATGTATTTAATTAAAGATAAAATATTCAACTATTTAGCGCGCTCATTATTGATTAAGGCGAGGAAGG
>L-chr2-401523
GGATCCGCTTTTACGTCGTTTTCCAAGTCTTCTT
>L-chr2-401819
TCATTGAGGTTTTATCATTTGCAGATGACTTGCTTTGCTTTGCTATATAGGCCTTGGAACGTTCATAATCTTTTTGTAATAGGGGAAGTAGAGTATTCCAGAATGAACCAGCATCCAGCATACCTTTTGTAATTTTCTTATACACAATG
>L-chr2-402074
AAGTCTTCACCAGTCAATTCGCTGGCAAAGTCACCTGTAAAAAAGCTTTGGCTCTCGTCTTCAAAGTTTCTCTCGGACAACTCCTGCAAAGTTGGCCTTAATAAGGCT
>L-chr2-402247
CTATTTAAGGAGTTAGTTTCATGATG
>L-chr2-402471
GTTGTTTTTGTAATCATGCGTTGGAAGCTGTGACACCGGATCAATATCGAGTGAGTCATCAATAATAGTGTAATTAT
>L-chr2-402629
GTCCTAAATCC
>L-chr2-402877
AATCTGGTATCATCTAACTCAATATCATTGGGTTGCTTTTCAAAAGCTTCATTTCCATTTAAAGAGTGATCATTATGAAACTGCAATTGGTCATCGTCTTC
>L-chr2-403068
TGAATCACTATTTAATTTTCCATTTTTAAAATATTCAGTTCTTT
>L-chr2-403222
CTTCATT
>L-chr2-403397
TATTTCGTTCTTATTTACATTTTCGTGT
>L-chr2-403551
ATATGAG
>L-chr2-403863
GAAGAGATTTCTTCTGCATAGCAATAGCATGCCCTCTCAAAAAATGTGAAGGATCTGAATTATAGGTCAAACAATTTTTCCATATTAGCATAATATCGTCTACAAATTCTTGTTTGGAGTCATATTGAAAGCTTTTCAGTTTTTTTAAAACAGTATTCAGGTCCA
>L-chr2-404179
CCGATGTCCATTTTGACCGATTTTTTCTGACATCCATAATCAGATGTTTTAATTCGTAATCTGATATTCCTAATTGGGATTTTTTTTGCTGGATAGATGATAGAAGGTGCTTTAATGATAAATTTTCGATGCCTAGATTGACTGTTAAATCTAAATTACTTTGTTTGGG
>L-chr2-404482
TATCATTTTATCGCTTTCTTCAAGTTTTAATCGCTTTATCATAGTTTCTTTATCGTATTCAAAACTGTGGTAAATTTTGTTCCAATTTCCCATAATTTCTTCTACATTATTTGTTTTTAACTTTGACAGTGTTTCTTTTGATATTGAGATATTTAG
>L-chr2-404665
CGAAATACCTTCTTTGTTTTGTGGCTTCTCATTTTT
>L-chr2-404839
AAACCTTGTTCCGCTTATTTGCTGCTT
>L-chr2-404995
GGTATTAGT
>L-chr2-405336
CCATGCTTTCAGTTTGTCTTCTTCACTTGAAATCGACAGCAGGTATTCAAGAACGACCAATTGCTGAGAGGTTAAATAGAGATCAAAAAAGTTCTTGTTAAAAAGTTTTTCAGTCAATTTAAGTAAAGCTTTGGCATTTGTTCTTTGATAATTCTTTATTGGTATTCTTTCAGTCATTATTCAGACTTAATTTC
>L-chr2-405592
CATCTAACATAATTGAAGACTTACGAGTGTACATTCACTTTTCATTACTTGGATCTGAAATATTAGAAAGTTACCCGTACCATCAAGAATATAATCGCAGCCCTAATAA
>L-chr2-406129
TATTCTAAAAAGCCAATTGAAATATGCTAACTTTCATTTAATATATCCTTGCATTGGTATTTATACAGATATATTACAGATATAAGTCTTTAATACAAGCCGACACCAAAAACAAATGAATTGTCATACAAGAATAATACTGGAAGCACATCCATCTTTAGAGGAAACATGTTTTCGTTATTTCATAAAACCTTCAACAAATAGTAGCTCGCGTGGCGTAATGGCAACGCGTCTGACTTCTAATCAGAAGATTATGGGTTCGACCCCCATCGTGAGTGCTTTGTTTCTTCCGTGATAGTTTAATGGTCAGAATGGGCGCTTGTCGCGTGCCAGATCGGGGTTCAATTCCCCGTCGCGGAGATTTTTTTGGCTACTCCTGCAGTTATTCTT
>L-chr2-406307
AATTAACCTACAGATAGACTAGAAATGAAAA
>L-chr2-406616
CCCCTGAATAAATTAAATTAAGGTTTACGATTCGAGTTGTTTGGAAAAAAAAAAAAAGGTTCCCCTGTACTGTTGCCAACAATAGTCTTATATCTTATATCAGTAAATCTATGTTATTAGAGATAGAATATACATATATTTTATTGTATTCTTTCTTAAATA
>L-chr2-406979
GGATGATATATCTTGGTTGTGAAGGAGATCTTTGGTGGCTTGAATGGGTAGTCGGTTGGGAAATGGA
>L-chr2-407394
AATAAGAGCATAAGTTTTAAAAAAAAAGCACGCATTTGAAACGTGGCCATAACTTTAGACATACCTTTCTAGATCACTTAGTTCTTTAGCAATACGTTTAGAAGAAGACATGTTTTTTTGGATGCTTGTTTATGTATGTACTCTATAGTCAGTGAAATTTATTTACTTGTGGCGATAGTGATTTTCCTGGCTTCTTTACTTTATTTTTTTTCAGGATAGATTTATTCTCTGGATTATTTATTAAGATGAAAAATAAGAATAAAGAAAA
>L-chr2-407601
TCGAGAAAAACTATAACAATTGATTAGTGCGGAGAGGAGGATAGGCGGTAAGATCAGTTT
>L-chr2-407878
GACACCTTGTGCATTCCAGTGAGAAAGGAATGTTGACTAAAACAGTAGCTGTGCTTTTTTTTTTCTTTTTTGCCTTTTTATTCTTAATGTTCAAGAAAACTTTCTTTCCATGGAATGTATGAGGACCCTT
>L-chr2-408129
ATTATTTATTCTCGTAACGATTTCGCTTTTCCTCTCTATATATTTTCCTACTCCATTCTGTAAAGAGCTTCCAGAACAAAATATAAATAAATAAAAAAAACTTC
>L-chr2-408305
AGTGAACACATACAAGATACGATGCGTAA
>L-chr2-408463
AAGTACAATAG
>L-chr2-408889
CGGTTTAATCAGCCTCATTGGAATTCCCCGGCACCGCTCGCATTCCGCGTACGACTCAAAGAATTTCCCATTGAATTCGGGAATGTGCGTGTTTCAGATTGCGTTTGCTTATTATTCTGGGAAACTCTCCGG
>L-chr2-409127
TACCAAAAAAGTAATTCCCCCGCAGAGGTATATATTAAGTTTGAAACAAAAGGCTTGCTTAATTTTTTACATATGACAACCCTTTTCTTAC
>L-chr2-409389
TAGAAATATAGAATCATATACTGGTAGAATTTTTGACGTATATATACAAAAAGATTCGTATTCACAGTCGGCCTTGGATGATATGTTTCCAGAAGCCGTAGTTTCAACCGCCGCT
>L-chr2-409544
GAAGTACC
>L-chr2-409752
CACAAAAATAAAAATAAGAAATGCCAATTTTGGAAGAAACGAGCTGATTTCATTATATATC
>L-chr2-409947
GAACAAACTACTGAAAACTCAAACCTGTTTTATGACATATTTGAAGAA
>L-chr2-410171
ATAAAAACTAATGCTGCATCTCAAGCCAAAACCCCCCTCATTTACGCTAAGCACATTTATGAAAACATAGACGGCTA
>L-chr2-410399
CAACAAATACCAAAGAATTTCCCGCATACAAGAACATGAAAGTAATCCTGAGTTCAGTTCCAATTCCAATTCCGGTTCAGA
>L-chr2-410567
TGCTTACAATGCCAATTATAT
>L-chr2-410728
TACATCTCGTACAT
>L-chr2-411055
TGTTTCCCGAGTTCTTTTTTACTGACGCGCCAGAACGAGTAAGAAAGTTCTCTAGCGCCATGCTGAAATTTTTTTCACTTCAACGGACAGCGATTTTTTTTCTTTTTCCTCCGAAATAATGTTGCAGCGGTTCTCGATGCCTCAAGAATTGCAGAAGTAAACCAGCCAATACACATCAAA
>L-chr2-411226
CCAACTGTGCATGCTTCTCAATAC
>L-chr2-411393
AGGATGAAATTGAAAGCTTC
>L-chr2-411696
AACCACGATTACAAACGCTGTGGACTTTAAAAAGGACGTTGATGGGTTCCACAGATATAATGCTGGTGAATTGGCTAAAAAAGGAGGGAAACCATACTTCATACCATGTACTCCTTATGGTTGCATGAAATTACTTGAAGAAGCTCATGTTAAGTT
>L-chr2-411914
TATCGCAGCTTGCGGTATTCCTCAATACGTTAAATCAGACTGGATTAAAGAAGGCGCCGTGGTTATTGATG
>L-chr2-412093
CCAATGTACTATTAGCTGCTAAAAGGCAATTC
>L-chr2-412410
GAATTATACGGCCACTATAAGGCAAAAATTTCTCCAAATATTTTTAAAAGATTAGAATCTAGAGAAAACGGTAAGTACGTCCTTGTTGCAGGTATTACTCCGACTCCATTGGGTGAAGGTAAATCCACTACGACTATGGGGTTGGTGCAGGCTTTATCCGCTCATTTAGG
>L-chr2-412586
TGCGAACAATCTTCTTGCAGCAGCTATCG
>L-chr2-412747
CTTTAACACCTGAA
>L-chr2-413067
ATCACTGTTGCCTCTGAATTAATGGCCATTTTAGCTCTATCTAAAAGCTTACACGAGATGAAGGAACGTATTGGACGCATGGTTATTGGTGCTGATTATGATAACAAACCAGTAACAGTAGAAGATATTGGCTGTACCGGTGCTCTGACTGCATTATTACGTGACGCTATAAA
>L-chr2-413285
GAACATCCATGAACCTGGTTATGTAGTTACTGAAGCAGGATTCGATTTTGCCATGGGTGGTGAAAGATTCT
>L-chr2-413549
TTGTTGCCAAGGGTGTTAGTAATTTGGTTAAGCAGATTGAAAACATCAAAACGTTTGGAATACCAGTCGTTGTAGCAATCAACAGATTTGAAACAGACTCACAGGCAGAGATTGAGG
>L-chr2-413773
TCAATAGCTCCATCGAGGACAAGCTTACCAGCATCGTCCAAAAAATGTATGGTGGGGCAAAAATCGAAGTATCACCA
>L-chr2-413933
GCTTCAATAGGTG
>L-chr2-414272
CGACCTCGATGTCCGTCTGCACGAGTACCCTTTATATAAACAATTGAGATGAGAATATTAGAAAAATGGGTTTTAGTTATGTAGGTATATGTGCATACATACGTATTATCGAAGTTTTTGCTACCTGTTTATTAACTGAGTATGTATATTAAGATAAATTAATTAAAGAAAATTTAAGCGTCTTCCTTCAAT
>L-chr2-414537
TTGTGTTTGAAAGCGTTACCCTTAGATTCCTTGTACAAAACATGGTACAAGTGCTTGTCAATCTTACCAGCATCACGGTACTTAGCCAATAATCTTCTCAAGACACGTAATCTTCTGA
>L-chr2-414866
TAGTTATTATCGTTCTGTAAGAAGGAAAAA
>L-chr2-415096
TTAATGGTCTCACTTATCGCTATAAATATCTTAATGGTAAACTGCACAGAAAAAAAATTCTTCCACAAGTTTCCTCTTTTGCC
>L-chr2-415487
CATTCCTCAAGAGGGAGTTATTATAACAATTCTATCTTATTCCTGATAAACTTTCATAGATTCATTATTCACTGCATCACATACATTTTTGCTTTGGAGTTCTTAATCAACTTTCTATGTGAAGCGTAAAATCAATAGTTACCTTGTATTCTCTGTTGATCACTGTCCAAACCTATATTTTTGTTTCCCCCTCAGAGAAGTTAGGTCGATGCCTATCGTAGTTTGCAAGGAAGACGGCTTCCAA
>L-chr2-415919
CTCAGTCTGGTGCTAAGCGGAAGACATGCTTCCAATGGCCTCCTCACCGAGAACGGATATTAAACGAAACGAAGAAAAAAAATCTTCACGGAAAATGCGTAATGTCTGGATGACAAAATGCATGGGTGTAAAAAAGGAAATGAGACGAACTTGTAATAAACCTTAGTGGGTTGACGAATTTTGAAATAAAGTTTTTCCTTTTTTTTTTTTTTTTTCTTTTTCATTGTTTGGTTGCCTTCAAATTACATATAAGATTTCTCGAGAAGGGTTTTCCATTGTCCTTTT
>L-chr2-416097
AGCAACAAGAAACAAACTTTGCCATTAATTT
>L-chr2-416396
AACTGCAAAGCAAGAGGGACTAATATCCTTTTGGCGAGGAAATACTGCCAATGTTATTCGTTATTTTCCCACTCAAGCTTTGAACTTCGCCTTCAAAGATAAGATTAAGTTGATGTTTGGTTTCAAGAAAGAGGAAGGCTATGGTAAATGGT
>L-chr2-416702
GTTCATTCTTGG
>L-chr2-416859
CTGAAGGTGT
>L-chr2-417031
ACTTCTCTTCACCTTTCGATCGATT
>L-chr2-417189
ACCTTTAACTT
>L-chr2-417529
CATTTAATTAACGATCCAATTATTAGCGTTAATTACGGAAGCGCCAATGAATTTTTAGAAATCAGAACCATAGTTTTGAGCTCAACGGAACTATCCAGGATAATTTCTCAAAGCTTTATCAAGATGAGCATAATTTTCCTTTCGGGGTGTAGACCTTATAAGAGCTTCCGCGTTTTTGTTCTACATTCCATTG
>L-chr2-417754
GAATCAATTATTGTCAGTATTATTACATTTTGGTTTTTAATTTTAACATTTTATTTTTATTTTTTTGACAATTCTCAA
>L-chr2-417943
GTATTCAAAGAAATTTAATATTTTTGAAATATTTTTTGGGAT
>L-chr2-418336
CAATTTTTCGCAATTGGTTGAGTAAATTTCAGGTCTTTTTTGGGGATATTTTTCAACTGAGAAATTCAAAACTGACAAGAATTAAAAATGAGAAAAGATTGCGAGCTTTTCTATTCATGTGATACATCGCCTTTTAATTATATATAGTCATGTTTAAGGGATTTTAGAGGGTAAAACAAGTTATTGAAAGGGTCCGTAGTCGGCTGCGCAGGAAATGCCCTTTCATAGAGCGGACGTACCACAACG
>L-chr2-418503
TCGTCCTTTAAAGAATTTTG
>L-chr2-418875
TACCAGCCTGTAATTCACTTATTTAGAATATTTATTTAAATTTTTTTTAAAAACATCAAAAGCAGACGGACAAACGTTTTAAACCAATGACAGGGTCATGGTAATAATAATAGCTTTATCTTTTTTTATTTCTTTCACTTTCGGTTGGTGAAATCAAGTACTTAAAAGACCTAACAAACTCTACAATTTGCGCCTTTCTTTCCCCTAATAGAACATGTTAGATTT
>L-chr2-419043
GATATTAGCGATGACTTCGCC
>L-chr2-419199
ATGAGTAAA
>L-chr2-419447
AATGAGATGATCCGGTGATAACTACTTATTGCCAGAAAAAGCCCAGATCAGATAATTAATGGGGGCAAACCAAAACAAGAAAAAAAACCGCGAAATGAAGT
>L-chr2-419639
ATCGTTCATACTTCCCACTGCAACCCTAGTTGTAGTTCTGCTAAT
>L-chr2-419967
TCCATAAAAAATCGGATCACATTTCCTTTTCTTCCGCCTTAGATCTGCACCGAGATCTTTTGCGCTCTATTTTACCCCTAGAAACTGGACCCGGCCTAGAATCTTTCACTGCCACCAGAGAGTTTTAGCCTCGCTCTCTTTTAATTTGCTGAAAAAGGGTTTCCTGATAGAAGCCGCGGTT
>L-chr2-420289
ATTTCTGTTTGATGAAAACACTGCACAAGGTAAAATGAATTATTCTTTTAAAATTAGAGATACATAAAACATACACTTGATAGAAAGAAGAATACATATTAATTTAATGTCACCATATTATAAAAATAAAATTTGTTATCGTCCTAGCTTTTTTTTAAAGCTTCTTTTTCAGCTT
>L-chr2-420530
ATCTGTAGTAGTAGTAGTAGTAGTATTGTTATTAGATGGTCTCGCAGAATCCTTAGTTTCCTTCGTGGAAATAGATCTTGATGGGCCATTTTTC
>L-chr2-420742
TCGTTATTTTCGCCACCAGTAACAGCAATTTTGGGTATTTGATCAATTTTTCTACTTAGTGCATC
>L-chr2-420983
TGTTTCTGGTAAAGTGGCGCCCGCAACACCATATGAGCCAACGGTAGGCACCTTCACCAAAGAATTTCTTTTTTCAGTACTTTCTGTGGCCAAT
>L-chr2-421266
TCATATCCATTGGCAGAAGAGGCAGGCTGTTTCTCACCGAGTTCTTGGTGCAACTTCTCATTCGCAGACCCTTTTCTTTGAACTAGTTCTTTTTCGTTATTCGAATTAAATTCAGGGGAGGGAATTTTTTCAAAGA
>L-chr2-421432
TATTTATCCACGAGTGGTT
>L-chr2-421642
TAGACCAACCGTCAGTTTTTGGGTATTAGACACAGAGGATGGCTTATCGTAGATTGGAAATGG
>L-chr2-421809
GTTGGCGTCCAAATCAAATG
>L-chr2-422061
GGCTTGGAACAAAGTTTTCCATGCTAAATTGAATCAGTTGGTTGATAACAATAAAGTAGAAAAATTGATCTTCATAGCGCTTTGTATCAATAATAAAATCTGAAT
>L-chr2-422236
TAGCTTCTTTAGATTTCTTTGCATTCAC
>L-chr2-422420
GAAAATTTCCAACGCAAAACAATATAGCTGGAATGAT
>L-chr2-422908
TATAGTTCTGTAAGAATGCAAAATATAAGGATTGTTTGGGATTATTGGTCAAATTCGATAGGTTGTACAACTCATACTGTTTTGGAGCCTCCAGTATTTTTGATTTGCTGATAGAAATCAGTTTATGCAAATCATCGGACAATTCAGTATCATGATATGGTATGATGGATTCAATGAAGTCCAGATTCTG
>L-chr2-423105
TTTATTGAATACAATAACACAATTCGGATCTAGAGATGTAATTGTCTGCG
>L-chr2-423581
TCCAGCCCCCTATTTCCAGCTTCCCTTATAGAAATAATTGCAACGGGGAAAAAAGGGATATTTCTTAATGAAGTCAATAATAGCTGCAAAAAGAAAACTATTTTTCAGTTGAAAAATATGGAAAGTGCTTATTTATCAGAAAGCTTTTACAGTCTTTCACACTGATGTAGTGGTGGAATCTTTTTGTTTTGAAAACAACAGAGAAAAAAAAAAGATAAAAAAAAGTGCCCTTGTTTGTTTTCGTCCCTAGAAGGAAAAAAAAAGAGAAGTTTCTCGCAGAGTGAAAAAAAATGTCAAGAAAAGATCCTACAAGAACAAATTATGCGCAA
>L-chr2-423789
CGCCTCTTGAATATTTTAACGCGATTTTTTATTCCTTGGAACATAAAATAGACTTTTCATT
>L-chr2-423965
TTTACCTCATCTTTTACTGTATGGACCAA
>L-chr2-424132
TAGAGATCACGCCAAGTGAT
>L-chr2-424308
GCTCAAGCTGCTTTAAGACGTACCATGGA
>L-chr2-424475
TGAAAGAATACAACTAGAAA
>L-chr2-424697
ATAAATTAACGAGGAAAATCGTTAAAGAGAGATCTGTCAATTCTTTAATCGAATGCAGAGCTGTCCTATACGATT
>L-chr2-425133
CAATATTCCATTTGGAAGGGTTCATAGCAAAAGTTATGTGCTGTCTAGATTAATGTAAGATATGTCATAAATACTGTATAAGTCACACAAAAAGCTGATATTTAACGCATCTTAGTCTTTATTTTCTTTGTTATTTATTTTCATTTAAAACAAACTTTACTGTTTTTTTTTTGTTTATTATTTTTAGTATACAACTATATAGATAATTTACATTTATTCTTCGTCATTAAATTTAGGAGCCAAGAAAAACTGTAGGAACCCACTCTTCAAATCAAATTGGAATAAAGCA
>L-chr2-425335
AATGGTTTTATTATGACTGAACCTGATCCGATATCACCGTCAGCTACAAACTTTA
>L-chr2-425636
ATTTCAGAGAGTATTCGGCTATACGGTCTTTCTTGGTATCCTCAAATAATAAGATGATGGAATCCGGTGTGTTGTCAGCAATTAGTGTTAATGTATCGGTGTTGTTACCACAACGTAGGATTTTACTTAGTGAGGTTAGATCCATACCTAACGT
>L-chr2-425807
ATCAATTATTCTCTTGAAAAGGGA
>L-chr2-426401
TATATAATTTTATGTACCAGAGGAAGCAAAGTACGAAAACTATCAGTTGAAATCCAAAAAAAAAAAGTTACGCGTTTCGCGTTTTGGTGCGTCGGATGGAGAAGAAAAATGCTAAATAATTAGATATTGAAGAATCAGCATAAGTTGTGCGAAAAAGGAAGAGAATACATAAAAGAAAAGAAGGATATATAAGTAAAATAATGATAATAGTAATAATAATAACACATAATGCAACCTACTCAACTTCTTTCTGAAGTTTCAAAAGTACGTTGTATGGGAGGTAGAGAACATTGAGTTGTTAGATCAAGCACGTGTAGCATTGTACAATTCCTTTTCAGATTCGTATCTCTTCTTGTCTGCTTGAGCCTTAGATTCATAGGGTTGCTTTTCTTCAGCAGTTAAGGCCTTCCACCTCTCACCCAATATTCTGCCTACTTGGCCAAAAGT
>L-chr2-426579
TGCGGCCATAGCGCTAGTTTTATATATGTTA
>L-chr2-426825
TTTCATTTCACCTGAACCGTATTAAAATATCATCTTCCTTGCTGCTACAACCTTCATTGTAGCCGGTTTATAAGATTACCATCATTGTCTACCCCTCTT
>L-chr2-427189
TAGGAGCTGTCTCCCATAGTGTAAACTCCCAGTATTGCCTCAACCTCACTTGCTGTACTTTATAGTTGCCGCGCCACCTAAAAAAAAAAACAAAAAAGACACCACCTAAAAAAACGGGTGAGGGGAATGCACGTGACCCAGGTGCGGGTACCATATAAATGTACTTCTAAAATTGTCTACACAGCTTATAATGCTATATATGCAGGTTACTATTATA
>L-chr2-427467
GTAATGCATCTTTGCCACACATCTGTCTATGCAGCATTGCTCACCTTTCGTTAGATCAGGCTCACCAAAGCCCTCATGCGGAATACATTTCTCAAGACACGTACTGAGAATATTGTTGAAAGTCGAGCACA
>L-chr2-427763
TACAATCAACTTTGCTGTTCTTACTTTTTAGTTAACTTTTTTCTTTTCATTCTGCCGCTAATCTACAAACTCGTTACCCTACTAGTACATAAAAGAAGATCAGAATCGATGGGTATTTATTTATATTTGCAATATTATTTATTTATACA
>L-chr2-428103
ATGGAAGGTGTTGCCCATGAATGGAACGTATTCGGCAGTTAAGT
>L-chr2-428304
TGATCATATCATAACCTGGTCCATCCTGGTAAAACGATACCAGGTCCTGGCCGT
>L-chr2-428500
TGGCAATGTCATCCAAGTATGTGGTATCGTATTTGTCCAAAATGTCATC
>L-chr2-428669
TTCAGAACTAGCGGCGAAAATT
>L-chr2-429000
CGGATGAAAAACTCGTAATCATCGTTCAAGAATGACAATGAGCCGTTGAATTGACGTGTGTAATTGCTCAACTTATACCATGTTTTCATGATGGTAGCACCTTTACTGTAAGTTGGGTATCTTTCACCATGTCTGGCAAGCATTTGCAATTGTTTCATTTCACAACCTTCAGGCAAGTCACGAG
>L-chr2-429164
AATAAACAACAGACTTA
>L-chr2-429428
ATTATTTAGTAAATTTCTTTTGAATTTTTTTTTTTTCACTCTTCCTTTTTTTCATTTTTGCGATGCCAGTTCTTTGAGTTTCCCTTATACGGCATATGCACTTAAGGTTTGATTTTG
>L-chr2-429611
TATTCGTATTTAGTTTCCAATATTATTTAGTTATAC
>L-chr2-429767
AGTCATTGA
>L-chr2-429926
AAGTGTTGCCCA
>L-chr2-430156
CATTGAACAAGTTGGAACCGACAGACTTGATAATGTCGTAACCTGGACCCTCATGGTAATAAGTGTGCAAGTCTTGGTAGTAG
>L-chr2-430348
GCAATGTCATCCAAGTAGGTTGTGTCGTATTCATTTACAATGTCA
>L-chr2-430511
CTCTTAGAATTAGAGG
>L-chr2-430755
CGTCATCACGGATGAAAAACTCGTAATCATCGTTCAAGAATGACAATGAGCCGTTGAATTGACGAGTGTAATTGCTCAACTTATACCATGTACTCTT
>L-chr2-431176
TGTTGTTCTTATTCTCATGAGAGATGAAGCCATACTAACCTCGACTTAGCAAAACATCAGCGCTTATATACGTTTCATTTCGACAATTCAAAGATGTTTACCCTTATCCCAAATGGGTATATGCCT
>L-chr2-431399
CTTTTAATCACTTTTACTTTTTTTGGCATTGTGCAGTTGCGTTCTATGCGAAAACGTGCTAATTTAATATATATTT
>L-chr2-431586
ACAACTTTCGGATCCTTGTAATGCCGGTCTCCGGCGTCCT
>L-chr2-431752
GGGTCACGTTTCTCGCAAT
>L-chr2-432014
GTTTTCTTCTATTAGTGCACAGGGAATGTTTTGATTTTCCCTTTTTTTTTCTTTCGCTTCTTCAACAGTGGTAAAAATAAAAATTATTGGCGATGGGATAACCAAGGAACATTGT
>L-chr2-432199
TTAGACCTTTTATTCAGCACATTAAAAGAAATTATCCT
>L-chr2-432365
CAAATTAGGTCAGAAAACT
>L-chr2-432532
TTGGTAGAAATACATCTGCT
>L-chr2-432725
TTAGATGTTATCAAACATCTTGTTAAGAATTGGGACCCAAAAACAG
>L-chr2-432912
GTAATGAATCATCATCGATTTCCTTTAATTGGGCTCCAAA
>L-chr2-433101
GTTGAAACTGACTGAGGAAGAAAATAATTTATCAAAAACAAA
>L-chr2-433332
TCATTACGGTGATTACGAACAGCTAGATATGGACAAACTAATGGAACTGCCCAATAATTACTTCACAAACTCTTATATATATAG
>L-chr2-433578
AAATTGGGAATTACGCCAAGAGTTGGAGAATGAAAGCCAAGATAAATGGTGGATCGTGAAACCGAGTATGAGCGATAAAGGTCAAGGTATCAGGGTATT
>L-chr2-433758
CTTTATTATACAAGAATATTTAACCAATCCGTT
>L-chr2-433923
AACTGATTTGAAAGATTT
>L-chr2-434105
CTTAGCTGCTGTAAATGTAAATAGATTAAACTTCC
>L-chr2-434510
ACACTGTCAAATACTGTGTTACCCCCATCTTTAACGAGAATAGAAATAAGACAGATGATGAAACAGACCCGAACTTCGTAAAAGTCATTGATTACACTTCAAACGGTTGGTGAAACAAAAAAAAAAAAAGAACCCATCCTAAAATACTGTTATTATTACTAAATAGTGCTAAATAATACATATGCCTTGATTTTATTTCCGAAATTTTTTGTTTTGTCAATTTAGGCTCTATTAGCTTCTTCATCAGGTTCATTATCG
>L-chr2-434718
CTCCAATTTAAAATCCTACCTCTTATTCTATTGGCTTTTATTACAGACTTTCTGATTTTTT
>L-chr2-435015
ACAGCGCATTAGATTGTTCCAACCTTGGCAATGCAAAAAAAGGATCTTCCTCTCCAAATTCTTCCATGCCATTATTGATATGACCAGCTTCAGTAGACAAACTATTCGAGTTAACCTCGTTGATATTGTTTTTGTTGTTAATGTCATCCT
>L-chr2-435172
CAATCATTAG
>L-chr2-435342
GCCGTAATACTCATCAGTGATAT
>L-chr2-435509
AGAACACAGTTTGCTCAATC
>L-chr2-435695
TTTTCCTTTATTATCCTTCTAGTAAATGTGCTAATTATA
>L-chr2-436007
CGTTTCTTCTATTTGAAAGCGATTGTTTTACCAGAACAAAGTTCGCTACCCGGCTTCGGTCCTCTTGGGTATAGGAGACAATAATGATCTTCGAATAACGCCGTTATAAAGTGAACATTATAATTATCCGCTTAAAGGCTTTTTAGTAATTTTGTAAAACAATTG
>L-chr2-436269
CCTGGGGCATATTTTGTTAGGTTTTATTATTATGTTATTCAAAACTTGTTCTTGCCTATGTTTACAGGGTTTGAAACCGAGAATATTAAGAAACTTGAGAAAAATGAATATGGCT
>L-chr2-436542
CCAAGCATTATCCATATATTCCAGTTGCGAACGTTTTCACTAATTTCTTGAAGGAAATCAAGCCTTTTCAAAAGTACTCGGTTTCATCAAGGATTATCTGTTGGGATGAGAAATGGATTTACGTCA
>L-chr2-436711
AGGACAATCTAAAGCTTTTAAC
>L-chr2-436947
TATATTTTATCTTCGGTAGAAAACAAGGTAAATTTCCCTTATTTTTCAACATCATAAAAATGAAAAACAGATATATCTTAAGTAAGATA
>L-chr2-437122
AAGTACACTACGTTTCACAGTTAAACTC
>L-chr2-437281
CGTTTTAAACTA
>L-chr2-437459
CATTCATAATCTGAATATTGTCCATGGTGAT
>L-chr2-437788
CTAGCCCCGGAGAGGTTTAACTCTAAACTTTACCAAGATGGAAAATCTAACAATGGTAGGCTAACTAAAGAAATGGACATATTTAGTCTTGGATGTGTTATTGCAGAAATATTTGCTGAAGGAAGACCCATCTTCAACTTATCACAGCTATTCAAATATAAAAGTAATTCATATGACGTAAA
>L-chr2-438084
TTTCATTTATGATTATTTCAGAAATTTGGTTACTATGACAACAAGCACACCGATATCAGATAACACTTGCACCAATAGTACCTTGGAAGACAATGTAAAACTTTTAGATGAAACTACGGAAAAAATATACAGAGATTTTTCCCAAATAT
>L-chr2-438288
AGCAGTTTACCAAAGTATCCGAAAAGATAAAATCAGTTAAAGAGGAATGTGCCTTAC
>L-chr2-438446
TTGAAGATAGT
>L-chr2-438608
AATTATTTAAGGATT
>L-chr2-438937
AGTGTCGAAGATTTAACTGTCTCTTTTTTAACAGATAATGATACTTATGTAAAGATGGCACTTTTGCAAAACATTCTTCCACTTTGTAAATTTTTTGGTAGGGAAAGAACAAACGATATTATACTGAGTCATTTAATAACCTACCTTAATGATAAGGACCCAGCATTGCGAGTTTCCTTAAT
>L-chr2-439209
GTTGATTAGGAAAAAATATTATATTGATATATCAAAAACAACATCTCCCTTGTTGTTGCATCCTAATAATTGGATAAGACAGTTTACTTTGATGATAATTATAGAAATTATTAATAAGTTATCAA
>L-chr2-439599
CGTCAAAATCTTTATTTTGGAAAAAAATCATCACAAATCATGTAGATTCATTCGGAAATAATAGAATCGAATTTATAACAAAAAATTACTCAAGTAAAAATTATGGATTTAATAAAAGAGATACGAAATCAAGTTCCTCGCTGAAGGGTATTAAAACATCATCCACCGTCTATTCACATGACAACAAGGAAATTCCCTTAACTGCTGAAGACATAAATTGGATTGATAAGTTCCACATTATTG
>L-chr2-439894
TTACGAATATTATGCCAAGAAACATTTTCTTTGATGTAGAGTTTGCTGAAGAGTCGACAAGTGAGGGACAAGATTCTAACTTAGAGAACCAACAGATATATAAATATGATGAAAGTGAGAAAGATAGCAATAAGCTAAATATTAACGG
>L-chr2-440181
GAAAGATAATGCAAATGTTAAACCAGAAAGGAAGGTAGTCGTCAGCAACAGCTATGAAGGCGACGTTGAAAGCATAGAAAAATTCCTATCGACTTTCAAAATTTTACCTCCTCTGAGAGATTATAAGGAGTTTGGGCCTA
>L-chr2-440349
TAATCAAGATTTGGAACCTGA
>L-chr2-440750
ACCAACAAGAAAGTGAAGTCAAATTTTTGAATTGCGAATGCATCAGGAAAATTAACTTGAAGAATTTTGGTAAAAATGAATACGCAGTGAGAATGAGAGCATTTGTGAATGAGGAAAAATCTCTACTAGTAGCATTGACGAATTTGTCAAGGGTTATTATATTTGATATTAGAACCCTGGAGAGGTTACAAATTATAGAGAATTCTCCAAGGCATGGTGCCGTTTCAAGCATCTGTATCGATGAAGAGTGTTGT
>L-chr2-440922
GTAGGAGGTAGTTCAAAAACATTTC
>L-chr2-441113
CTATCTCAGTATCTAATGATAAAATTCTTCTTACCGATGAAGCA
>L-chr2-441309
CATTCAGTAGATGATTCTCTATATCATCATGATATTATAAATTCTATAT
>L-chr2-441513
TTTAGGAAAGGGCTTGCAACGCGTTGAAGTACCCTTTTCACGAAAAAAATGGTTGTA
>L-chr2-441716
AATGTTGAAATTATCGCTCTCTCGGAATCAATGGATCAAGATGAGTGCAAAAGGGC
>L-chr2-441884
TACAACAGTAAATTCCATCAT
>L-chr2-442063
GAAATGGGGAGTACAGTCTTTAAAAAATCCAG
>L-chr2-442252
AAGAAAAGCACAATTCGATTGCTAATGAAAATTCTTCACCAG
>L-chr2-442510
ACAGCACCAAACTACCTGATACAGTAGAACTAAATCTTTCTAAATTTCTCGATTCCTCAGATAGTATTACTACTGATGTACTTTCAACCCCTGCAAAGGGGTCTAACATAG
>L-chr2-442753
AATACTATACTAGAGAAGACTCAAAAAACAAAATACGACACTTGTTAAAAGAAAACAAAAATGCTTTTAAGCGAGTTAACCAGATATATCGAGATA
>L-chr2-443051
TTCGAAAATGTGACAGTATTTACGACTTTAGTAACGATTTCTATTACCCCTGTGATCCCAAAATAGTTGAAGAAAACGTTTTGATTCTATATTATGATGCGCAAGAATTTTTTGAACAATACACTTCACAAAAGAAAGAATTATATAGGAA
>L-chr2-443253
ACCGAGAAGTAAAAAATCAAGCCAAGTTGGAAAATTAGGGATAAAAAAATTTGAT
>L-chr2-443433
TATGCTCATTTGAATGTAAAATCCGCTCAGGAT
>L-chr2-443586
TACTTG
>L-chr2-443868
CCTCCTTACCTTTTTAATGAATTCCATTTTACAGAAAGTACTATTGATAAATATTCGTAATAAAATAAAACAGTGTTAATAATAAATGTTCGAGATTCCGGTTAAAGATAATATGAAATGGTGAATGTAATATCA
>L-chr2-444195
TAAGGCAATGGCTCTCATTTTCAGTTTTGGT
>L-chr2-444354
CTAGCTATTTCG
>L-chr2-444525
AGTTTTAAATTTTCGATATTATTA
>L-chr2-444685
AGCAATTTAGGAT
>L-chr2-444993
TGCTCTTTTAGATATAGCCAATCGCTGGTTTATAAGCAAATTTCTGTCAGCGCGAGATGCCTTCCTCTTTTCTAACCTCCAAAAAACTTCCAGAAGATTCCAGTCCAAGAGGTATATCATTTCAAACGAATAAGCTGATTACAACCTTAATAGGGCCCAAC
>L-chr2-445179
TATCACTGTTCTTTTTGATAAACTCGTCCAATTTGTAGA
>L-chr2-445361
TGGAAGAAATCTTAGCCCCGAGTTCTTTGAAAATA
>L-chr2-445545
GCTTGCTCTGGTAATCCTAACTTAATCATATTTTCAG
>L-chr2-445731
CCAATTGTGATTCAATATCCAATAATGTTTCCACGGCAC
>L-chr2-446017
TTGCGCCTGTTACATTTCGGCCAGGAGTGATTGAACCCCCCATACTACGTCTTTTGTTTTTGTTAGGGCTTCTGTTGTTTTCTCTACCTGGGGTTTGTTGCGTAGATTGCAAATATCTAAAGGACTCTCTAATACGTTT
>L-chr2-446351
GGAAAATTCCTCTTGCGTGACAGTGACATCCTTTAAAGGATAGCACTGGCTTACTATAAAGTCATTTTGCTTATCTCTTGATTTATCGGCGATAAGTACCAAATCATTCAAAATGAAAATCTGTACCATCTGCAAGGGTTTACCAGTGGTAGTATTTAATTCCATCCAATTGGCACTATTCATTAAA
>L-chr2-446674
AAAGGCGGAAGTAACGCTGGACTATTAGAATGACTTTCAACATTGTTAAAATTGCCTTGTCTCTCTTGATCTATTTGATCCTGCAATTGTAACCTTTTTTCAGCTATTTTGGTGCACTGATCCAAAACCTCGTTTAAATCATTTATATTTGCTCTAACCCTTTTAAGCTCCAACAT
>L-chr2-446841
ATCATGAACAAAATCTTTAG
>L-chr2-447005
TTGAAAGATTTAAACTG
>L-chr2-447330
GGAGGTGTCTTTTGCTTAGCAGGAGAGC
>L-chr2-447586
ACAAATATACTATTAACTGCAGTCTCTAGTCTCTTTTTCCAGTCATCTATTTTCATGGAGCGGAACTTAGCAAACGAGAAATAAACAAAAATGATTAGGAATGTATTCA
>L-chr2-447751
AACAGAAACAAAAAAAAG
>L-chr2-447928
TAAAGAACACATTCCTTTGGGTACACTGGT
>L-chr2-448093
GATCTCTTCTGAAGGAAG
>L-chr2-448396
AAAATTAGATAATATTGTTTCCTCCACTTGGAATCCATTGGATGAATCTATACTCGCATACGGTGAAAAAAATTCTGTTGCAAGACTAGCGAGGATAGTAGAAACCGATCAAGAAGGGAAAAAATACTGGAAACTCACGATAATAGCGGAGTTGAG
>L-chr2-448588
TTTAAATTTTCATAGAGCACCTATAGTATCCGTTAAATGGAACAA
>L-chr2-448757
TGGGGTTGACGTTGAATGGGTA
>L-chr2-448921
GCCTCAGACGATGGTAC
>L-chr2-449083
GAATACGCTATTGGC
>L-chr2-449256
TGATGGGATTTTGAATCCATTACCAA
>L-chr2-449584
AACAGATGAATTTTATCATTCTTATTGTTATTTCTTTGTTTACAAAAGGTGAAAAGTGAAAAATTTCGCAATGGAAAACGTCGCGGGCCGCCTTTGAGTGACGTTGTGCAGGAATCTCGAAGAGTCATCACTTTGAAGATAACGGCCGCTCGCGATGAGAGAAGACAATGAGCATTGCTTT
>L-chr2-449750
GTCATGAGTGAAGAATTTC
>L-chr2-449920
TTGATACAACAAAAGTTAGGCTT
>L-chr2-450085
ATGAAAAGATTTTTCCAA
>L-chr2-450240
AGAATTCG
>L-chr2-450396
TGTCTACGA
>L-chr2-450581
TGATTTACGAAAACCTAAATACAAGAATTCCATTTCTT
>L-chr2-450956
GTATATATGAAAACATCGTTTTATAGATATAGACATAGACATGCTGTTATCATACCAAATAGAAAAGTGTACAGTCTTTTAGTGATTATCATCTATGTGGTGTCAAACTAAGAAATTATATCGATCGTTACAGAATATATGATGAGGGAATATGCATAAAAAAAAATCTAAAGTTAGTGAAGAGAAAAGGGTATGCAGGTAAAAACGAATATATCACACATCAAGCAA
>L-chr2-451200
AAGATGCGCCGTCTACACCTTCCATTAATAGGGCATCTGGTACCAAAAATTTTTCCTTCCATTTCATAAATATAAACCGTTCGTTCAAGTAGTTGTC
>L-chr2-451362
GAAAAGCTGTCTAAA
>L-chr2-451533
GTGTTGGTTCGTGAGTCCTCTTAT
>L-chr2-451729
GCAAACCGTATGGTTATAGGAAGAGGTCACAATGACTGGATTTTCCGAA
>L-chr2-451885
TGAAAGGGT
>L-chr2-452044
ATCATGACTCAA
>L-chr2-452216
AGAAGATGCAGAAAAAGAAAATGAT
>L-chr2-452648
ACCCGCCTGCCCCGCGGGGTGGGGGAGGGGTCACCGGAACAAATCGGATAATCCCTCGCCTGCCTTAGATATCGTTCTGAACGGCTGAAATTATGAAAGAAGAAGAACATCACTTTACACGGATCGCACGCCCATAATTCTTTTTTTTTTTTTTTTCATATCTTCGACGTTTGCCACTGCCTTCTCTTTTTCTTTCTTTTTTGGCGGCCGGTGGCCAAACGCGCCAAAACCGAAACGCTTATAAAATGTAGTTGCCTTGCTCTTTCATTCGATATACATATAAGA
>L-chr2-452825
AGGACCCAACCATCATCATGTACATTAGAA
>L-chr2-452979
CCGTCAG
>L-chr2-453154
CGAAGTGAAAATTCACCTCTTCGGTAAG
>L-chr2-453460
AAGCGAAGTATTTTTTTTTCCTAGTTTTTATGTAAAAATATATTCATTTTTTTCTCTACGCAGTTGCTGCAGTGTTATAAGAAAAATAGAATGAAATAAGATAAAGCTAGACGAATTGTGTCTATTTTCCTACATCGCCATAGAATTGCTTTTTTTTTC
>L-chr2-453613
ATGCAA
>L-chr2-453912
CTGATAATGACGATGATTCATGAAGGTCTTCAGGTTCATATGTACAAAAAAGGTAGAGCTGTGGTTTTTTATTGTATCTTGGTGAATATTCTTTATAGTGTTACTCGCTGGTAAACTGAATCGATTGGAGTACAACTGCTAGAACTCTGTTC
>L-chr2-454185
GTATTACCATAGCCAAGAGCCAAACCCTCACAGCTTTCTCTCGGTATTTCTATACTGAATTGCCGCAAGTTTTTGTCTTGTGTTTCTGGTTCAAAATATAACTTTGAGCTAAACCAGGTAATTTGT
>L-chr2-454374
TAGCACAAAAACATCGGCACCTCCATTTTTGAGTTCCCCAAG
>L-chr2-454533
AATTGGTTCAAC
>L-chr2-454815
TCTATTTCATATCGGTGTCGGCATTTTTTTTTCCCGTAGTACCACTGGATCTGCCTAAATCGCGCTTCAGGAAAACCAGGGACCACCCTATTTTTTTATATTTCATCATCTAAATTAAGTGTATACATATATGGA
>L-chr2-455147
GAACAAAGTACGTTGCCAAGACAGGGTATAAGGCAAGTAAGAAGCACTATAACAACAGCAAAGCGCGTAGGGAAAGGAAGAGTGGTAAGAAAAATTCAAGTGATGAGGAGTATGATAGCGAAGATGAGATGGAGTACGAAAGAAAGCCGACCGATATAAGAAGTTTAAAAGACCCAAAGTCCTTT
>L-chr2-455323
CCACAGTATAATCAGTATCCACAACAGCA
>L-chr2-455492
CCAAAATGCAATTCCAAGTCAG
>L-chr2-455662
TCAACCAATCTCGGACAATCCCA
>L-chr2-455826
GTCAAATGGCTTTGGGC
>L-chr2-455987
ATTCGAACCCCAGC
>L-chr2-456172
CATTTTGAAGTTACTCCATTTGACCCAGACGCACCTGC
>L-chr2-456328
GCCAGCAAA
>L-chr2-456488
TTCTGTACCTTCT
>L-chr2-456676
CCCATTTCTAATTTTTTACCTCCACCGAAGCCATTTAGACA
>L-chr2-457005
AAGAGCTCATATGGAGACACAGCCTATTCAAAACTTCCAGCCACCACCAAAACCATTTAGGCGTTCACAATCGTCCAATTCTAGTGATAGTTCTTATACTATCGACGGACCTGAGGCAAATCATGGGCGTGGGCGTGGGCGTATAGCTAAGCACCATGATGGTGATGAATACAACCCCAAGA
>L-chr2-457173
ATAAATATGAAAAGTCAATAC
>L-chr2-457385
TAAACTCCATTACCAATGAGTTGTCGCATATCAAATTAAGAAAAACAAACGTTAATTTGGAAAAG
>L-chr2-457569
AAGAATGATAACCTGAAGAAAAAGCCACCAGTGGTCC
>L-chr2-457835
TGCATAAATTAAAATAATGAAATAGCTACGCAACATTGAACTTAATACTGGCTAAATTTAGTTATCCGCCTTGGTAAACAATCCGTATCCTTTATTTAAACTGTCTTCTCAGGAACATT
>L-chr2-458020
GCACCTATTTAGATAACAAAGCAGCGAATTGTTGAATG
>L-chr2-458195
TCTAGTAGTTCTTGTTCAGAGTCATTTG
>L-chr2-458348
ATGAGA
>L-chr2-458622
AGATTTCTATCCAGTCAGAGTACCCTTGTGAGTTAACAAGATCTCTTGTTAAACACCTTCTTACGCGGGCAATAAAAAATTCTAAGAATAAAGTCATATCACAGTACACGAAAATATAAATACATCT
>L-chr2-458849
TTGCTAAAACAAGGTCAATCCAAGCAGTGATCATCTTGCACGTTGCTTCAATAGAACGCGCATATAGCAATCATCAAGTT
>L-chr2-459025
CCGTTAGTGGTTTATTATGTTATACCCTA
>L-chr2-459290
TCTACCCAAAATTATTTCCAGTGATCCAAATATCACCGTCCATCATATGTCAAACTTGAAAAGAAAGGGAGGCGGAACATCAGTTATATTTATGGTAAAGAAGGTGCTTTTTCAAGTT
>L-chr2-459536
TCGATATTGCAACTAAAATTTAAAGGAAACTTTTACCATCCTTTAGTGTTGATATCTTACATGGTAGAGATGATATTCAGCAAATTTGCTGATTATAAC
>L-chr2-459835
GCCTTTATAAAGAATTATATTCGCGATGATTTTGATACAGAAAAAGGCGATAAAATTATTGTGACTTCAACATCATTCACCCCTGATGAAGATATTGGTATTTTATTAGGTGCCCTAAAGATTTACGAAAACTCTTATGTCAAATTTGATTC
>L-chr2-459997
ATGCGATTACGGAGT
>L-chr2-460171
AAGGGAGCTTCATGAATCTCTGATTTT
>L-chr2-460444
AAAATTACTATTTTCGACTCTTTTTTTATACAGTTACATAGTACTACCTCTAATACACATTCATGATTAACAATGTTTCAAACAATATAAAGTCCCGATAACGACCTTTTGAAGTGGTGACGTTAC
>L-chr2-460837
ATTATTATTTTATTAGAATGAGTTATAACAGTCATCAAACTTAGCGAAAGCCGAAGTGTAAGAACTAAAAAGTCCACTATAAAAAAATGAATCACAGCGTACAAAAGGAAATAACGATAACTGTGATGCTATGTAAAACTATCGTCTTTCCTTTGTTGATAAATATATCCTCAAGGACTACTTCTTTTATATTTCTTGTAGGTGATGTTGTGCCCTCATCGTTAATTTGAATCCCAGCAATTATCA
>L-chr2-461034
GTGGAAATAGTAGAAAAGGGCTAGTTTAGATTCAAAATTTGGTAACACGT
>L-chr2-461206
GTACTTTGTATTTTGGTATTAACAT
>L-chr2-461386
CTTGTGCAACTCAACGCTAAAGCATTCGATAAA
>L-chr2-461556
AGTCTCTTCTTTTAATTCTCTTA
>L-chr2-461924
CATCTTCTGGTTTACCCTTGACGGTGCTCATAGTTCTAAATAGTCTCCTTGAATTGAGGGAAATAACTCTT
>L-chr2-462140
TTCGCTTGCCGGACCTCTTCCTCCATGAAGACCAAAATGAGGAATTATGAAAAATAAAAAATGAAAATT
>L-chr2-462337
ATATTATAGGGGTTGTCTTTTTTAAAAAATCTACTTTACTGACTATTCAG
>L-chr2-462841
CCCAAAGCATTAGGTATGTGAATATTTTATCACTAAATTTATTGAAAAGAGAACGTTACTAACAGTGGAATTTTTTTTTCTAGAAATGGTATCGGATTCAACAAGGGAAACCGTTTTAAAGCAAATAAGGGAATTTCTTGAAGAGATTGTAGATACACAATGAAGGATACGAAAATGCACCTTAATTCCCAATATTATTACATATGCTCATCGGGAAAACCTTTTAAGCAATAATAGATTTTAAGTATGTAATGATACAAATAATAATATATTTATATACGCATATATTTACATGTGCATATATGAAAAATAACCTAATTCACGTTACCCACCTTTTTTTTTAGCCTTTTCTTTATT
>L-chr2-463038
TGGAAGTGTGTTCTCCTGTGGGGATTTTTCTTGAGATGTTTGCTCTTCCT
>L-chr2-463317
CTTCAGTTGTGCCGTTTTCCTCTTTAGAATGCTGTCTTACTTCGTCTTCTACAGGGCTTGCTTCTGCAGGAACAGTAGCAGTAGAAAGTTCTATGGTCTCAGCAGTGCTTTGGTCATTTGCTTTTGTTGTTG
>L-chr2-463837
AAGTGTGGATTGCACCTTCCATGTATCTCTTTTGAGGTAAAACGTTCTGTTCCACGTTATGCTGGATTAAAGGTTG
>L-chr2-464014
TGGCTGTGTGATATATGGTTGCCCTTGTTG
>L-chr2-464202
TTGTTGTTGTGCCTGCGCCTGTGCTTGTGCTTGTGCCTGTG
>L-chr2-464443
GAGCTTGAGCTTGTAATTGAGGGGAAGCTCCATTACTGTACATTGTTGCAGAAGAGTTAATAGGCGTTTGTTGAGCAGGATGCTGTTGTTGTAC
>L-chr2-464603
GCCTGGGTTTTCT
>L-chr2-464885
ATATAAGGATTTAATCTTATGGCTCTTGTGTACGCGTCTAAGGCGTCTCTGTATTGAGAAATTTGGTAATATAAAACACCGATTGAGCACCAAAAGATAGGGTTTCTTGAATCTCTATTAACAGCTTGTTGGAAA
>L-chr2-465070
CCGTAAAGACAACCTAATTGTTGTAATACTTTGGCATG
>L-chr2-465370
CAAAGCTTGAGACCATTTACCCTGATGTTTATAAATAATACCTAGTCTGAAGTAAATTTCGTTTGCCTTTTCAAAATGAGGGTCCAATTCCAAAACTTTGGCAAAAGCTTCTTCGGCATAGTCGAGCGAACCATATCTGTCATAAAGAATGCC
>L-chr2-465561
AAGTGCTCTTTCATATAATTCTGCAGCTCTTTGGAACATGTCTC
>L-chr2-465927
CAGTCGTGTTTTGTTTGTTGTTGTTGCTGTTGTAGTTGTAGTACTAGTCTAAAGGCTTATAGCAGTGAA
>L-chr2-466689
AAAAAACAAAAAGACAAAGAAAAAAATGCGCTTTTGCTTTGATAATCGGAAGGGAAAAGAACGACCGACCGAAGAAAAGAAAAATAAAATAAATTTAAACAAACCTTGTTCGAGTTGGATAGGGGAAAAACGCCAAAAAAAGATGGAGTACAGTACGCGGGAGACCAGTGGCTAGCGACGGGAGTAGCAACGATCGAGAAAGGAGTAGCGCAGAGAAAAGAAAGAAAATAGAGAGATAAAATAATTAGAGCCGATACGGCACCCGTGCGATACGAGACAGGACGGAACAGTCCGGTACGTGTGGTAAGTTTTACGAAACGAGAGGACACGGCATGACATGGCCCACGTTATAAGGCAATTTCCATTTTAGCATTGGCAAACGCACAAGCACAAAAAAGATGTGGAACAACCACTAAGAACGGAGTGTGCACGAAAAAAATAAGCTTTTCTCGTGCCCTGAGTGGTGCACAAAAGAAGAAAAGGGAAAAAAAAAGCGAACGAGGAGTGACGTGGACGCGATGAAGGTGACTCAGCCAATCCGGGTGAGCCGCACCCTTCGTCCTCAGTGACCTCTCACGTGCCCTGTATCAGCCAGCCACTGACAGTTTTGTTTTT
>L-chr2-466862
GTTGTTCCGACGCTTAGATTTTAAGG
>L-chr2-467213
GAAAAAATCTGTTACCCTTTTCCCGCCATGGTTGCCAGGGAAACAGTGGGGACTTCTGCGTTGCTTCTATTTTTCCCCCCTCCTTCCTCCTGCGCCTCCGTTTCTTTTTCTTCCCTTTTCATTTCCCTTTTCTTTTTTTTTTCAAGTTTCGGATTAACGCTATAAAAAAAATGCACAGATAGGACCTTAAGGACTAATAAAACC
>L-chr2-467388
AAAAAAAGTGTTAATTATAATGAACTAA
>L-chr2-467544
ACCTAACAG
>L-chr2-467736
AGAAGAAAAAAACGAGCACCAAGAAAAAGTCACCGAAGGTAACCC
>L-chr2-467906
AAGGTCTTCATTGGCTAATATCT
>L-chr2-468081
AACGAAATAGAACAACATACAAAGGGAC
>L-chr2-468255
TCAAGCAGCCTTCCGTATTGCATAATA
>L-chr2-468435
CTTTGATCAGATTCTTAAATATCAATCCTTTCA
>L-chr2-468611
TGGAAGGTCCTGGTTTAGAGTCTTTTAAT
>L-chr2-468816
GATTCTAAAAGGAAGTATAATTCCTTTGTTGAGGAGGGTGTTGTTCTAAACAATTATG
>L-chr2-469055
CTAAATGTCACCATAAGTTCTGTCGTTTATGCATCAAAGAATATGTGGAATCTTTCATGGAAAACAACAATAAACTTACTTGTCCTGTTTGT
>L-chr2-469300
AAACTGAGAAGCAACAAGAGAACGATTAAATCCATTGTGTTTTCCCAGTTTACCAGTATGCTGGATCTGGTAGAGTGGAGATTGAAAAGAGCTGGATT
>L-chr2-469734
ATTCATTTTAGACCCATGGTGGAACCCTAGTGTTGAATGGCAAAGTGGTGATAGAGTTCATAGAATTGGTCAGTATCGACCTGTGAAGATCACAAGGTTTTGCATTGAGGATAGTATAGAAGCAAGAATCATTGAATTACAGGAAAAAAAGGCAAATATGATTCATGCTACAATAAACCAAGATGAAGCTGCCATTAGCAGACTAACGCCAGCTGATTTACAGTTCTTATTCAATAACTAATATTTTATTCTCTTATTATATATTATTCTCGGAGTTTTTAAGTGAC
>L-chr2-469960
TAGTTCTATACTTGGCAGTGGAAGTTTGTCATTATGAGTTGGTGGAGGTAAAAATCCAACCTTGTTTAAAAATGCAATA
>L-chr2-470257
TGTAGCAAAGGATACAACGCATTTTCTTCATTCCTGTCAATAACAGACGCCTCCAATGATTTCTTCCATTTAGAATAGCTTTCGATTTCGACATCGTAACCATAATCGTGTAAAGTATACAAGTAGTCTTTGAATAATATTCTTGGGTGA
>L-chr2-470429
AATCTCAATAAGAAATCATCTGTGT
>L-chr2-470648
TTAAATCGTCTGATTCTAAAATGCCTGGCTTCCCTTCGCTAACAAGTTTATCTGACAAATTAAAGTAGTATT
>L-chr2-470878
GGATAATTATATCAACTGTGTTTGCCAAATCCATCCACTTCTCATCTGAAAGACCAAATTGGCTTTTAGATAAATCGCCTAAT
>L-chr2-471134
AAATCTGCAAGGATGTAGGAGCCCAGAAATCCTGTGACACCGGTAACAAACACATTAATTGTTGTTTTTCCTTCGGCACTATTAGGTTCAACAAAATATTCTCGAGAGG
>L-chr2-471336
TGAAAATTGTGCCCAATGGTAAATCAACTTGCAGCTTTTTCTTTAAGGTAAAAAT
>L-chr2-471670
AACTGTATTTTCAGCTACCAAATTTAATTGCTTGGGAGTTGGGAATTGAAGTTTAGGCTTATCAACTTTACCATTTGGATTCAATGGTAGTTTATCCATAACCACAATCAAGGAAGGCATAGCATAGCTAGCCAATCTTTTCTTTAAGAAAGTCCTGATGTCCTTGGATAAAAGATGGTAACCGATT
>L-chr2-471867
TCTCTTACCAATGGATGTTGGGAAATGTGCGTATCTATTTCTCCTAATTC
>L-chr2-472090
CTTATCCAAATAATTCCAGTGATCTTTTTCAACAAACCAGTTGTTCACAAATTTTTCTTTATTCAATTCTGGTAAT
>L-chr2-472325
TTTTTCAAAAAGTTTGGATCGTCATTTTTTGATTTAACTTCGAAATAAGAAACTGCACGCTGTGTTTCAGTGGTACCGTACATATTAA
>L-chr2-472645
TAACTGTGCAACCATACTTACTCATCCATTCCGCTAAACGGCCCGGTGTACCAATATCATCTTGAGTAGGGACATACAATTGGGCACCTAAAAATAATGGTGTAAACATATCTCTTTGAATTGGATCATGTGCAATACCGCTCAGCATTGTGAATTTATCATTTTCTGTTAAG
>L-chr2-472823
TAGTGATCATATGGAGCCAAAACATCCTCGC
>L-chr2-472982
GTTTAGCAACAC
>L-chr2-473306
TTTTAATCAAATAATGGGCAACTATGTTAGAAGTGCGGTTGATGTCGCGATAAGTGAAAGAACGGGACTTGTCGGAATTTAGTGTTGGAGTCTCCACAACACAGGTTCTCTCTGGGAAGGCTTCAGCATTGTCCTGGAAAATGTCGTGAATACACCCCACGAAATCGCACCAGCCCA
>L-chr2-473482
GTAAGCTGTTATAAATTAAGTTCAAAACA
>L-chr2-473651
GCTAGCTCGTCAAAGGAAAAAT
>L-chr2-473810
TCAATGCAGCCC
>L-chr2-473992
TATCCAACTTCTCTATCCAGACCTTTTCGTTAGTC
>L-chr2-474345
ATTTGGGCGATGTTCATGTTCATTAGGCAGGTATTTCGACATTGAGTCACACGCGAAAAACCGCCGGAATTTTTTATGTAATTGCAAGTGGAATTCCGCTGGCAAAACTATTGAAGAGTTTTCCTCGCTAAAACTGTGCGATGCCTCTAGAAGCGGTCAGCAAGAAGAAAATCGAATAATCAGTTTCAATGAATATAGACGTAACA
>L-chr2-474523
CTTTCCTTTGTAGTAATTGATTGTCTTTTCA
>L-chr2-474709
GGAACACCGTCTGGTAGAACAGAGAATCTGTATTCTTCA
>L-chr2-474865
TGGATCACA
>L-chr2-475070
ACATGCATGTTTGGAATAGCCCTCAAGTGAGCCAGAGTTTCAATAGGTTGGTGCGTTG
>L-chr2-475324
CAGAGATACCGTTCATAATGGCACCCATTCCGTGTTCCCTCACACCGTATCTAATGTACCTTCCTGCATAGTTACCTAGTTGGGTAATGGGAGGTTGGAAATCTACC
>L-chr2-475639
TGCTTTTCCCAACCTTCCGGTAACTCACCATTCAATCTTCTTTGCAATTCTTTACCCTTCTCGGGAAATTTGGTTTTGTATTCTTCAAACATCCTATCCCATTCCTCATTAAGTTTTTGACCGGGTTCCACAACAGTCTTCTTATAATAATCGTACACCTCTTGAGGT
>L-chr2-475848
TTGTCCTTCGATAGTTTTGCCTTTTCCAAAGCGCTAGAAATGGATTCCATATCGTCGTCTCC
>L-chr2-476104
GGAAGAGGTCTCCGAAGAAACACCCTCTTGTAAGCAACCATCCCCTACAATAGCAAACGTATATGAGTCGGAAATGGGAAAGCCATCCTCGTTATAAGTGGCGGCAAAG
>L-chr2-476311
TAATCGTATCCTAATAGATGGAGCATTGAGTACAGAAGAGCGCATGAGTGACCGTTCGAC
>L-chr2-476467
CTTAAAGTG
>L-chr2-476639
GGAATAATTCTGCATTATTACACTC
>L-chr2-476902
CTTCCTGTCATCGCCATTATGACGAGAAAAGTAAAACATGTAGAATAAGGTCCACCCAAACATGTCCGAGCAATGACGTTATATATCGTGTTCCCTGTTCAAAGCATGGCATATGT
>L-chr2-477723
AGATCAATGTAAACAATTACTTTGTTATGTAGAGTTTTTTTAGCTACCTATATTCCACCATAACATCAATCATGCGGTTGCTGGTGTATTTACCAATAATGTTTAATGTATATATATATATATATATATGGGGCCGTATACTTACATATAGTAGATGTCAAGCGTAGGCGCTTCCCCTGCCGGCTGTGAGGGCGCCATAACCAAGGTATCTATAGACCGCCAATCAGCAAACTACCTCCGTACATTCATGTTGCACCCACACATTTATACACCCAGACCGCGACAAATTACCCATAAGGTTGTTTGTGACGGCGTCGTACAAGAGAACGTGGGAACTTTTTAGGCTCACCAAAAAAGAAAGAAAAAATACGAGTTGCTGACAGAAGCCTCAAGAAAAAAAAAATTCTTCTTCGACTATGCTGGAGGCAGAGATGATCGAGCCGGTAGTTAACTATATATAGCTAAATTGGTTCCATCACCTTCTTTTCTGGTGTCGCTCCTTCTAGTGCTATTTCTGGCTTTTCCTATTTTTTTTTTTCCATTTTTCTTTCTCTCTTTCTAATATATAAATTCTCTTGCATTTTCTATTTTTCTCTCTATCTATTCTACTTGTTTATTCCCTTCAAGGTTTTTTTTTAAGGAGTACTTGTTTTTAGAATATACGGTCAACGAAC
>L-chr2-478014
GAAGCCGCTGAATTAGGTAAGGGTTCTTTCAAGTACGCTTGGGTTTTGGACAAGTTAAAGGCTGAAAGAGAAAGAGGTATCACTATCGATATTGCTTTGTGGAAGTTCGAAACTCCAAAGTACCAAGTTACCGTTATTGATGCT
>L-chr2-478215
ACCTTGGGTGTTAGACAATTGATTGTTGCTGTCAACAAGATGGACTCCGTCAAA
>L-chr2-478379
TACAAGGGTTGGGAAAA
>L-chr2-478612
TAGAGTTGAAACCGGTGTCATCAAGCCAGGTATGGTTGTTACTTTCGCCCCAGCTGGTGTTACCACTGAAGTCAAGTCCGTTGAAA
>L-chr2-478846
CCGTCATTGTTTTGAACCATCCAGGTCAAATCTCTGCTGGTTACTCTCCAGTTTTGGATTGTCACACTGCTCACATTGCTTGTAGAT
>L-chr2-479003
TAGGTAGATT
>L-chr2-479330
ATACCTCTTATTTTTATGTATTAGTTAATTAAGTATTTTTATCTATCTGCTTATCATTTTCTTTTCATATAGGGGGGGTTGGTGTTTTCTTGCCCATCAGATTGATGTCCTCCAACTCGGCACTATTTTACAAAGGGTTTTTTTGTAAGAGAAGGAGAAGACAGATACTAAACCATACGT
>L-chr2-479536
TATACTCTATGACCAATAAAAACAGACTGTACTTTCAAAATTTACCCAGTAGGCCAGCA
>L-chr2-479691
GAAGTTTC
>L-chr2-479850
GTTATTGGGTCT
>L-chr2-480054
CCTGAAGCATAAGCTGAGATCAAGAAAGGTAGAGGAGGCTGAGATTGATAGGATTGT
>L-chr2-480288
CGGCACTACCGAGCAATTATTGTCGCAAATACTTGGCAATGAGGCTTTAGTTGAAATCAGATTAGTTAGCGTTCGTAACCTAGCTTT
>L-chr2-480465
TAAATTTGAATAACGTTCTCCATTATGAAT
>L-chr2-480631
AGAGCTTATCGCCAATATC
>L-chr2-480791
GTTAATTATACTT
>L-chr2-480949
AGTAAATTAAC
>L-chr2-481400
TCTTGATATACGTTAATGTTTTGGCCCCTACAAGGCCGGAAATATTTCGCTTTTTCTTGATATCAGAATTTTTCGCATGTCCGACCATGCGCAGAGCTGCTATGAAAGTACTTTAACTATTAGTGTGAGGAATGGCTAAATAAACAGCAGATGTGATTTCCGCACTTCTTTTATAAACTTCCAAAATAATCGTATTAGTGGACAGTACATAATCATATCTTGCAATACGTATCAATAGTAAACGAATTATTTATTCATACACACATGTATATACTTCTCGCTTCTTTTTTTAATTTACATGTTT
>L-chr2-481770
CGACGGAACCTCTAACTTGCTTGGTGGAATCTCTTTCTCTCAAAGTGACAGAATGGTCTTTGGCAGATTCAAAGTCAATGGTGACACCGAATGGAGTACCTAATTCGTCATTACGGGCATATCTTTTACCAATGGAAACTCCAGAATCATCAATCTTAAATGGGATTTGAGACTTTCTTAAGATTTTGGCGACTTCATGATGAACAGGAACTAAATCTTTGTG
>L-chr2-481926
GACACTAGG
>L-chr2-482186
TTGAGACATATTCAATAGATGAGATTCAACTTTTGGTGCATCTTTTCTGAATTTTGGACCGAACAATTTTTTCGTCAAATCAATTTCCCACTTGGTGACTTCAATTGGATTAT
>L-chr2-482462
CCATTTCATTAGCCATATGTTGACGGAATCTCAATTTGGACTCATCAACACCAATTTTCATCAAAAATTGGTAAATTCTGGCAATAAAGTAACCCAAAGTTTCATTATCGACCATTCTTGAAGCAACTG
>L-chr2-482760
AAAATTCACGGACTCTTAATAAACCGGCCCTTGGGGAAATCTCATTTCTAAATGATTTACCGATAGAGGCTGAGGCAAAAGGGGTCTTACTGTTGTTAAATTCTAACAACTTGTTAAAATTCAAGAATTGACCTTGGGCAGTTTCTGGCCT
>L-chr2-482980
ATCTATTTTAGCCAAAATTTCTTCATATTCTTTGACAACGTCGTCATCCAATTTGACTGCTTTAATTTGTTTA
>L-chr2-483243
TTCAAATCTCTACACATCCAATCAGAAAATTTGTCAACATGACCTGAGGTCTTCAAAACCTCATATGGAGTTAACATAGTACAATCAACTTCCAACATATCTTCTTCCAAAATAAA
>L-chr2-483408
AAATGGAACAGCGGCTCT
>L-chr2-483743
ATCCTCAAAAGTAATTGAACAGATTTCGAGTCCTAATTGCAAGTAAAATTATGTATACAAAGTACGTGATAAGTATCGCAGCAGTGATTCAACACTCGAGAAGAGTAAAAATTTTCAATTTTTTTCCACTGCGCTGAAATATTACGAGGCGTAGAAAATGATCACTACAATGCCGTTGCTGCTTATTG
>L-chr2-483941
AATATATACATATGTAGACGTATGTGTATATGTTGCGGTATATACAAGGCT
>L-chr2-484329
TTCACTATCGTCTAACAGAGATAGATAGTCATCCATACCGAACGCTTTTTCAGAAACGTCTTCCTTCTCCTCCTTTTTAATCTGTGTTTTCTTTTTATTTTCTTCAGATAGTTCAACTGTTTCAGAGCTTGAATTTGGGGTCGTTGAATCGACAGAAAACAAAGAGCTATACCTCTTGTTAAATCTGTCCAAGCTACCACCAGAATTAGCATCCACAACGACTAGGTCATCCCTGCTAGGA
>L-chr2-484492
ATTTTTTTTGCAGGCC
>L-chr2-484775
AGGAATAATAATGATACCCTTTCATTTTAGTTATTTGATTTTGATGCATTTTGCACGAGATAATCGCTCTTTACGGTTTGGGGACAAAACTCAGAAATATCACATACGTAGTTATGGTTTTATTGCACATTTGGCA
>L-chr2-484930
CATCAAAA
>L-chr2-485105
TCATCACCAGCAGCGATACCCTTATCCT
>L-chr2-485413
ACTTCAACTTGTATTTATTATACTCATAATTTCCTTGAACCATGCAACCAAGTTCGTATTTTACTATCCTTCTTATCTTGACCAAGTCTAATTCTTTGAACCATCCAGTTAGTTCATTCGCCTTATCTAAATATTCGACGTTGTGAAAAACTTCTGCAATG
>L-chr2-485650
GGAGAAGATAGTAATTTCCTTTCAATCTTAAAATATTCTGTTTGATATTGGGCGTATTCCACTGAACTTCTGGGGTCTATACCAAATTTG
>L-chr2-485863
ATTTTCAAGCATTCCTCCAGCGATTCATAAAATTTAGAGTCACTTTTAGTGCCTGGATAGACTTTT
>L-chr2-486052
GCAAATGGATTAGCTTTATATTTATAAAGCAGGGGGAAACCA
>L-chr2-486516
TCCAGAGAGCCAAAGCTACTTTTGAACTCTCTTGCAGAGGGGACATTATCCAGTTTGATTTGAAAATCTGACATTTCTCTAAATTTTATAGTGTTATCTACTATGGAAACAGGAGTGACTCTCAATTTATTCGAATCTTTTAAGGATTTGATAGAATCTTTGACGCTATTATTATTTTTACTTAAAGTTCCCTTAGGCATTGTAACCTTTAATATGACCGACTCATCTCTGAAGGGAACTCTTTTACCAATTACAGGATGCTCATTAAAATAGCTCTTGGATCCGTCGCTATCAGTATCATCGTTTAAGTACAGTTG
>L-chr2-486694
GTCTAACGTAAATTCATCTGCTATTAACGGT
>L-chr2-487137
GTCTTTCAGTTCCTGTCTTTAGGATGTTATTTATCGATCTTTTTCAGAAAGACCAAAAGCGAAGAAGCGAAGAAGAGGACTTCTCTGTACTAAGACCAAATTATGTAAAAGGAAAACTAAACATGAATATGTGAATTTATTTCCAAAACACAGCAGAGCTTAAAGATGGGGTAAACTCATATTCATATTCATATACACGTATGTATATAAAAATTCATTTAAAAGGATTGCTTTGGTTTTCTACAACACTAAAAAGCACAATAAAATAATAAAGTAAAAAAAAAAATGTGATAATG
>L-chr2-487316
TCTTTCCAAACGGGTCTTCATTTTATTAAACC
>L-chr2-487508
GGTGATACTTTATAAAGTGAATTAACTGTTTGTTGTTATAAATAT
>L-chr2-487661
TTCTAT
>L-chr2-487826
ACATCGTCTTTATGCCAT
>L-chr2-488007
CGTCTTTAAAAATTTGAGAAACAAGTCCTTCCAA
>L-chr2-488340
GCGGCCGCCGCTTAGAAATTTCGAACAATCATCTCCACCATGACCATCGAATACTGCGAAGACGTTCAATGACAGGGTTTCGTATTTGTCTATGAATGGGTTGAAAAATCGTACGTACACAACAGAGTTTTCATTTCTAATTAGATGTGCATCTTCCTGAGTCAAACGATAGCCTTGCATGGACCC
>L-chr2-488521
TATATAGGGGAGAATAGAGGCAAAAAGGGCGATG
>L-chr2-488720
GTGGGTCAAATTATGGCTTTTTTTTCTTGATTTCCTTTTTCTTTTTATTCAT
>L-chr2-488960
ATGTCATTTATATAATTTTATATAAAGTATAAAAAAAGTGAATAGAAGAGAGGGCAGAGAAAACCGGACCAGGAATAGACGATCGTCTCATTT
>L-chr2-489276
TATTCGTAGGAAACCAAG
>L-chr2-489458
TCATTGACCACAGATCTTAAATATTGGTACTCTTC
>L-chr2-489653
GCAGCCCTTGAAAGTTTCCTTCAATTGTTGGATTCTCTTTTGTACGGA
>L-chr2-489971
ATAATCGTATGTGTGGAACCCGACTAAATCACAACTCAAAACACCCTTCAAAATCTCTTGTCTGACAGGTAAGATTCTGTAAATTTCACTCGAAGGGAATGGTGTGTGCAGGAACCACCCGACCTTAACGTTTTGCAGTTGCTTCTCGTGAATCTTGACTCTCAACATTTC
>L-chr2-490164
GAATAACGGCCATAGAATAGAATTACTGAACCCGTTGTAGTGTAAG
>L-chr2-490483
GCCGTGACCAGCCCTCCGGACGACATTGCGTACTCGTACTGTCCCGTACTGCTGTTTTTAGTGATTGTCACGGGAAGCCTGTTGGACACCACAATAATGTTACCCCCTGAAGACGAGGTCAGTTGCGCCTTAGCGTTATCCGTAGTCATAGTTCTATGTCTTAATAAGTCTG
>L-chr2-490701
TATATATACATACTCACAATAATACATGTGTCTTAGAACCTCAGTGCAGTTTGTCCATGGCGCCCCCCTGA
>L-chr2-490856
GTTCCTTG
>L-chr2-491422
TTTCTTTTTTTTTTTTCAATTACGGATTATGCATATATAGGTGGGTATACGTACGTAAAAAAACAAAAACACACATGTAGACATCTATATACGTTTAAAAAAGCTTTAGATTCAGATCTTTGGGTTTTACAAAAAAAAAACGGACAAAATAAAAAAAGCCTTTTTCTTCAGCAACCGTCCTCTTAGATTAGAGATTCTTCTTGGCTGGCGTCCTTCTTCTTACCGGAGCTTCTTGTGTCGGGATCTTCTTCATCTTCGTCGGCATCGT
>L-chr2-491575
TTTCGA
>L-chr2-491880
CTTCACCGATGGCAGATTTCATCAATCTACTCAACGAAGGCAAGACGTTGATTGGTGGGTAGATACCCTTGTTATGTAATTGACGGTCAACGAAGATTTGACCCTCGGTAATATAACCGGTCAAATCCGGAATTGGATGCGTAATATCATCGTTAGGC
>L-chr2-492158
AGAGCATCAGCATACGATGACATATCGGTCAAGATGGTCAACACATGACGTTCCGTTTGGTAAGCAAGGTATTCAGCGGTGGTCAAGGCCAATCTTGGAGTGATAATTCTTTCAATGGTAGGGTCATTAGC
>L-chr2-492486
TCTCACCAAACCAGCCTGTCTACAAATTTGTGCTGCAATTTCGTTGTGTGGTAAACCTGATGCGGAGAAAATTGGGATCTTTTGACCTCTGGCAATGGAGTTCATTGTGTCAATAGCAGAAACACCAGTAGAAATCATTTCTTCTGGATAAATACGAGCATATGGGTTGATAGGAGAACCG
>L-chr2-492811
ATACCAGATGTACCTTCAAACACTTGCACAATGGCTCTATCTCCTCTAATTTCCAAAACTTGACCTTGTCTCACGGTTCCATCTGGCAATGTCAAATTAACAATTTCGTTGTAACGTGGGAACTTGACCTTTTCCAAAATGACTAATGGACCGTTCACACCACTGACCGTATTATAGT
>L-chr2-493098
GTCTATCTGTATTAAAATCATTTAGTCCTTTATCTCTTATCCTTTTCTTTCAACGGGGTGAAAAAAAAAAAAAAAAAAACAACTAAAAAACTGAGTTGGTTCTTACCCGAATGCTTATTACACTGGCTGCTATTGTTTAT
>L-chr2-493267
TCCAAAACCATCGAGTACAACA
>L-chr2-493621
TCTGTAAAATATTTATGATAAGCTTGATCAACCTTTGTACTACTGTCTGTATGCTATCGGAAAACTCAAACATGGGTTGTTCACAGATTTTATTTGTGTAGGGAAGTTTAATCATAAGAATGTCTGAGAAGAAGCTAATATACTTCCACATGATGTTGATGGAATCGTTTGTTATAGCAAGAGGTAAAATACGGAAGTTTTTCAAAG
>L-chr2-493926
TTATTC
>L-chr2-494099
TTTAATAAAATTAAATCTAGTTTTAG
>L-chr2-494657
TCACTTTTGTATTTGGTCCTTTCCCTTAATTTTCAGCGAGGAAAAAAGTGCTTATTATCATTAAAATACAAATAAATAAATAGTTTTTTAACTAGACGTAAGGAAAACAATTACACGTATTATTTAATAGTACAAAGAAAAAAAAAGTCAATACATATTCATCATTGGCATTGCTTATATATTTTCGGCCTTTAATTTTTTTCTTATCAAAATTCCACTCTTGAAATTTATTATCCAATCCACCATATCTTGATCGTTAGCGGCTTTAAAAGATAACCTTTCATCAAATGTAATTAGCGCAAAATTAGTGTCGTCATTTTTCATCTTCGAATTATTATCAAGTTCAATACAATCGATAATTTTATCCAATTTAATGCTTTTCTTTAACTTCCCAGTCTTGAAAGAGTATAA
>L-chr2-494819
ATCTTCACGAGACAG
>L-chr2-495001
TTTTTCAAGGGCAATTTTCCAATTATGCATCAGTT
>L-chr2-495160
CCCGAGTTTTGT
>L-chr2-495316
CTGTCGGCG
>L-chr2-495624
CTACTGGCTACTATTGCGTACCACATTTTGGCCTGTTCGTTTAATTTCAGCCACATTATAGTAGAGAAAAAACCGTTGTGAGTGACCGAAAGTGAAAAATATGGATTCGTGTCTATAAAACCTTAGAGGCATCTATTTACTTTTGTTCTATTATCTAAATG
>L-chr2-495923
TTATTATGCGTTACATTTGTTTTACTACTGCTCGAGCTTGGTTTTCTTACTGAGGCAGTTCTTTTAACACCAGGCAAAACCGGGGATGCAGATTTTGGAATAGAACCCGATGACAGCAAAGGCGACGCAGTATAGAAACTTCTTCTTTTATT
>L-chr2-496138
CAAGGTTTGTACTACCGCGCCTTTATTACTAATCTTCTCATCGTTTCTTTTCAAGACGTCTTTCAAAT
>L-chr2-496542
CAGAGTCATTGAATTTATTTAAATTCAATTCTATATCTGAATTTGAACTAGTATCTGAACCATAATTTAAATTTTGATTACTTAACTCTAACTCCAACAAACCGATTTTTTCATTTAATTTGGAAATTTCATCAGAATAGTGGTCTCTGTAAAGATTTTGTGACTCCAATAATGAATTATAGTTAACTTCCATATTTTGCAATTTTTCAGAGCAAGATTGTTCAATGGCACTAGAATTTTTCGCCAATTTACTCAAT
>L-chr2-496708
TTTGATTCTTTGGATTGTG
>L-chr2-496882
AACTTTCCAAGTTTGCCATAAAAATAT
>L-chr2-497167
AAATCAATAAACAAAATGCAATAGTAGTTAGTAATGAAGCTCTCGCCCGAACAAAAGACGAAACGAGCGGGTAACTATTTAGCCTATTTTATTGCGATGACAATAATATGTAGTAGCAATAGGGAAATAGTTTCATTT
>L-chr2-497323
TATTTTGGC
>L-chr2-497509
ATTAAGGTGGAATCAAGATTTTTCATCAGTCTAGCAATT
>L-chr2-497831
TTCGTTATTCCGTTCTGGAATGATATTTATTTGAATCTAGAAACTGTAACGAATAGATCATTTACTGTAATGTGGCCTGGTTTTTATAAAAGGGCAAATTTTCAACATTCCTCTTATAATCCTGGAGAAAAAAATAATGTCGAAGAGTCATGGGACGCTATAATCTTGCAGAATA
>L-chr2-498152
CAGATATCTCAAATTGGCTATATCATTTGCACTGCACCTATGGTGAAATATCAAGTCATATATTAACAGGAAATGTCCATTTTAAAGAGGAGCTACAAGTAGAAGAAGAACAAGAGCGAAGTCGTGATACAAACGGAAGAGACGAAGAGGAATCACAGGAGCAACAGCGACGGG
>L-chr2-498320
TAATGGACTATGTACCGAAGC
>L-chr2-498697
TAATTTCCCCATTGAATTCAGACCTGTTGCCATCATCATACCAAGCCCTGAAACTGAATTTGAACTTTGAAAACTCCAAAGACAAGGAGGATTTTTATAATTGCCTATTTTGGTACTTTGATGATTTTTTAATTGTAATTGTCTGTGATCCGGACTTCAACAAGATTTGTGAAAGAGACTATCTAAAGGACTTGAGCTTCCAATTGTGTCAGAGTATGGAATGCCTAAAC
>L-chr2-499005
GCAATTAACGGTATAGATCAGTTCATTAACGATAATTCAAATTCCCTATCGCTTGCTAATTGGAATCCAATAACTATTATGGGTGGCTCAAATGCTATCAGCAAAAAAAATACTACAGAAGGATTTGGAAACGGGGTAAACGATAAGACTCAAAAATTCAA
>L-chr2-499198
TGGTGTTTTATGCTATATCAAAGAAAACAATTCAAACTTAATTATT
>L-chr2-499775
AAATGTAACGTTTAGCATTTGATAGACATAGAATAAAAATAAGTAACTATAAAAAAAGGAAAAAAAAAATTGGGCAAAATAGGGATCATATTATAACTATTTATATACAGATTCGAAATATGAAGAAGAGACTATGAAAGGTGGGTGAATATCAATATTAAATAAAAATCAAACAATGATTGAAAAAACGGTAAAAGATCATAAAAAGCCCTCCAGGTAATATGTCAATAAGTAAATATACTTTATCGAAGGAAAGATCAAAAAAAAAAAAAAAAAAAAATGCAAACGAACATAGCCAAAGGACCACAATATTAATCTGACAATAAATTTGGAGGCAGTCAATGTAAATTTGTGAATATAACGACATAATTGCATTATGCTTTGCTATAATATTGAAATTTTTCGAAGGAGCTTTCAATCTCATGGTTTT
>L-chr2-499961
ATAATTTGGGAAAGAAAACGGTGTAGCCCTGTATTAAAA
>L-chr2-500178
ATTGAGAGGCAGTAATCAAGTTAATTAACCAATTCAATACGACCGCACTATTAGAATTCAGTTGCAAAAG
>L-chr2-500384
AGAAAAGGCGGCTGTAATCAAAGCTATATTAACAATGTCAGGTAATATTCTAATTTTCA
>L-chr2-500544
CCTGCTTAAACGC
>L-chr2-500733
AAAGTATTTCTTGAATGGACTTTCACCATAATTACGAAACCC
>L-chr2-500887
AACTACT
>L-chr2-501046
TTCGTTGCTAAT
>L-chr2-501222
AGCGCCGTACCAATGACACCGGAAATAGC
>L-chr2-501548
AGTTATGGAAGCAAAATGTAAGTGCAGC
>L-chr2-501861
GCAACATGTCGAGATCCATTTACCATTGAAGAGTTCCAAAAAAAGGGTTCTTTTTTTATACATGTAGTTTTACGGTGCGGCGCCGACACCCCGCTCGATCGATGACGCTGACTTGTGGTACTCAGGACGTATGGATAGTTATTTGTTGCCGCAGTATATAGTATAC
>L-chr2-502033
TAGTAGATTTGAGATCAAACATAGG
>L-chr2-502317
TAGCTTTTGATTGGTAGTCGCTGAATAATGTCGATTATGGGCTAAAGTTTTAGTGTCATCTGTAACTATAGACCTCGGAATAGTCATGCTTGCAGCAGTTACCGCCGAAGTGTAATTTGACAACATAAGGTATATGA
>L-chr2-502511
TATGGTCACATTTCTTGATTAGATTTTCTTCTCGTCTGGTATTCATC
>L-chr2-502674
TGAGAAAATTCAACTG
>L-chr2-502908
TTTGGTAGAATAATGGTGACGAAATGGGTGCTATGTATGAAGAGTATGACCTCGGTATGAAAATTGTGTCATTGTGGGAATGATATT
>L-chr2-503179
TATTATCCCAACAGTCGAAATTTCTTTTTTGCAAGTACAGATATGCCTGTGGATTTTTTTCAATGGCAATTATAGAAACCTTACTATCCATAAACAACATTGATATTATCTTAAAAGTTCGATC
>L-chr2-503533
GGAATTTAATAAATTATCTGAATGAGGTTTCAGAGGCGGCATTATCCGAGAGTCCTCTTGGAGCAAAAATTGGTGATTACTATTGGAATTTAATACTTTGTCGCCCTTTTTCAATAAGTAGTTTATATATTCCAAATAGGCAGATTCTCCGCCCTTAACATTATTGGCATATTTCTCCATCCCATGCAATATCACGCATAATTCATT
>L-chr2-503840
ATTCAGCACATACGAAGGAGTCCTGGTTCTTGGCAAAGCCAAAGAGATAGTCAAAGAGGGATGATATTCGCATTGTTTCCGCACGGTATTCCACAGTTCCCAAGTGGCCAATGGATCGCTGTCTTCGTAAAGTGGCAGAGAAATGGATATGGTTAACGCA
>L-chr2-504012
AAGCCAAGATCTCTTACATTTGGAT
>L-chr2-504201
ATTGTCTTTGGAAATCTTTGAAAACTTGCCCAACTATTTCCT
>L-chr2-504387
TATGCATATGCAAACTGAACCCTTTGTATATATAAAAAT
>L-chr2-504801
TACACATTGTATAAAGCCATTTGTTTCAAAAAAATATAAAAACACTGCGCAGCGTGCTGTTTCGGGTTCCATTTGTGATTGTTTATTTTTCTTTTGGTTTAGCTCAGTGCAAAACGAGGGCTCGAAGAATTTTCAGATAAAACAGTACTCGAGCCCTGAGATCTGTTTTAGGGTCTAAAAGGCGGGTTATAAAAATATGTCAGGTGATTTTTTTTTCTCGTGGTATGAGATAAATAAAGAATGGAGCTTTTATGCATGAAAGGACAG
>L-chr2-504968
GGCAGAAAGCTTACTGACCA
>L-chr2-505141
CCTGCGTATATTAACAGAAGACGAAT
>L-chr2-505673
ACTATGTACTTATCATAATAAAGAATAAACAAACAAGCAAACAAAAAAAAAAAAAACTATGGATCATAGTTTTCACCAACAAGCATTAGAATACAAATAAAATTTATATAGTGAATATCCTTCAAATAAATTTCTTCTTTCCCTTATAAATCAAATAGATGGAACGCACGCTCCAAAACTAGTCAACTAGAAAAAAATACCCGCCGACGGACAATTTTGAAGAGAGATGATTAAT
>L-chr2-506017
AAAAAGTGCCCACGGATCCATCTTCTTCTCAGGAGTACGCCAAGAGTTTAAAGATCCTGAACACCCTCATAAGAAACCTAAAAGATCAAAGAAGGAACAATATCATGAAAAATGATACTATATTTTCGAAAACAGTTTCCGCCCTTGCCTTATTGTTGGAGTACAACCCCTTCTTGCTTGTTATGAAGGATTCCAAC
>L-chr2-506317
TTTCAGCTTACTGCACATTTTGAGAACACCATGAATCTTTACGAACAGGCCTTGACTGAAGTCTTGTTGGGCAAGACTGAGCTTCTCAAATTTTATGACACCTTGAAGGGTCTATACATTCTTTTATACTGGTTCACTTCGGAGTATAGTACT
>L-chr2-506498
ATTTCTCTAGTTGTGGACTATGTTTGCAATAGAA
>L-chr2-506681
CTCTTTGCATTTCTAACGATTTCTCAAAATGCTTTG
>L-chr2-506848
AGTTCAACATCTGGGTATAC
>L-chr2-507100
AGTCCTGGATTTTTTCAAAGAGCTGGAAACGATTTCAAGCTAATTTTAAATGAAGCATCTGTATCCATTCAAACTTGTTTCAAGACAAACAATATAACAAGGCTA
>L-chr2-507274
ATAAATCCAAATAGACCAGAGGCTGCG
>L-chr2-507566
AACGGTCAAATCAATAAGAGCTTTAAACTGGTACAAAAGTGCTTTATGAATTCTAACAGATACCTACGTTTATTAAGTACTAGAATTATACCTTTATTCAATATATCAGACTCTCATAATTCCGAAGATGAACACACTGCCACGC
>L-chr2-507960
GTTTACGAATAATGATGACTTTGCAAATTAAAAATATGGCCAAAATTTTAAAGAAAACACCATATCAATTACTATCGCCTATTTTACCTGTATTACTAAGACAGTTGGGAAAAAACCTCGTGGAAAGAAAAGTTGGCTTTCAAAATTTAATAGAATTATTGGGATATTCTTCAAAAACAATTCTCGATATTTTCCAGAGATATATCATCCCTTATGCAATTATTCAATATAAGAGCGATGTGCTAAG
>L-chr2-508118
TTTAAATAGGG
>L-chr2-508468
TAATCACCAATTTTGAAAAAGACAAAAGGCATGGTTCGAAGTACAAAAATATCAATAACTGGACGGATGATCAGGAACAAGCGTTCCAAAAGAAACTACAGGATAATATCTTAGGTATTTTCCAAGTTTTTTCGAGTGACATACATGATGTTGAAGGCCGCACCACTTACTACGAAAAGTTAAGGGTTATCAATGGCATTTCT
>L-chr2-508760
GAACTCTCTACTGTTATAGATAGCTTAATTGCATTCATACTTCAAAAGTGGTCTGAGTTCAACGGAAAACTTCGAAATATAGTGTACAGTATACTGGATACCTTAATCAAAGAGAAATCGGACCTGATTTTGAAATTAAAACCTT
>L-chr2-508959
TAAACCAAAATTTAGACGATATAGAGGTATATCTTCGGAGAAAGCAGACAGA
>L-chr2-509142
TGTTTTAGACGTTACAAAGCATGAGTTTAAAAGAAC
>L-chr2-509459
GGAATCATTAAAATATTGCGGGCTAAGTTCAGAGTCATGGGATATGAACCATAAAGAATTATATCCAAATGAAGCCAAACTATGGGAAAAGTTTAACTCTGTCTCCAAGACAACCATCTATCCGCTTTTATCTTCCTTGTATCTTGCGCAATCATGGAAAGAATATGTCC
>L-chr2-509628
CAAATTTTTTGCTACCTTATAT
>L-chr2-509893
ATCCATCTTCAGAGTTTTCGAATATTGCAAAAAATGGGCAACTGAGTTTAAACAAAATTACAGTAAACTACACGGCACTTTTATCATTAAAGATACGAAAACAACTAACATGCTTTTG
>L-chr2-510118
AAAAATTTACAAATCACATACGAAGAAATAGGAGACATTGACTCACTCGATGGTGTACTGAGAACCTTTGCTACAGGA
>L-chr2-510342
CAAATAATATCGAACTCTTCGTTCCATTCTTCAGACGGAAAAATTTCTTTGTCTCCAGATGTGAAGGAATGGTACAG
>L-chr2-510606
GGATCCATTAAGGACTCAAAAATACATCCACAATTCCTTTAGGCTTATCGGAACAAATTTTATAACGTCATCTAAAGAGACGACGCTGCTAAAGAAACAGAATTTATTGATGAAATT
>L-chr2-510795
TGACCAATTGAAAATGAATGAACAAGCAGACGCTGACTTAGG
>L-chr2-510964
TAGAGCCTTAAAGATAGTGCAA
>L-chr2-511317
GATTCTAAATGGGATAAACCATATTACTCTATTGGCTTATACTATAGTAGACTACTTGAGCGCAAAAAAGCAGAGGGTTATATTACTAATGGTCGTTTTGAGTACAGGGCAATATCTTACTTTTTATTGGCATTTGAAAAGAACACTGCTAAAGTAAGAGAAAATTTGCCCAAAGTTATCACGTTTTGGCTAGATATTGCGGCCGC
>L-chr2-511630
TTCTCATCAATCATCGGCCCAGATAATAATGCACATACTGCTAAGTTTGGCTGTTGAATACCCCTCTCATATTTTATGGTATATCACAGCCCTTGTAAATTCCAATTCTTCAAAAAGAGTTCTTCGTGGTAAGCATATTTTAGAAAAGTATAGACAACATTCGCAA
>L-chr2-512005
ATGGTTGTTCCAGTAAGAAAAAATTTAGACATCATTTCACCACTAGAGTCTAACTCAATGAGGGGCTATCAACCATTTAGGCCGGTTGTTTCTATAATTAGATTCGGATCATCTTATAAAGTGTTTTCTTCATTAAAGAAGCCAAAACAATTGAACATAATAGGTTCAGATGGCAACATTTATGGGATCATGTGTAAGAAGGAAGATGTCCGACAAGATAACCAATAT
>L-chr2-512340
TCTATTCTTTCTACAAAGTACGAAAGTCTGAAAATTAAGTATAGCCTGAAAAGTCTACATGATAGGTGGCAGCACACCGCAGTAGATGGAAAACTCGAGTTTTACATGGAACAGGTAGATAAATTTCCTCCAATCTTGTACCAATGGTTTTTAGAAAACTTTCCTGATCCAATCAATTGGTTCAACGC
>L-chr2-512525
CAAAAGGTTACCTGTCCCAGAAATTGTTCCCTTCAGAC
>L-chr2-512714
ACCACTCAATTCAAAAAGCGCTAAAGGTCTTAAGAAACAAAA
>L-chr2-513141
GCAACAGACGAACTTCCTCTTGATCTAACCATCACTGCAGGTGCTTTTCTCCGGCGGAGTTAATAGATACTTATCCCCGCTTCATGTCATACTATCTCTCTTAACAGGGATGTTGACACCATATAAGTTAACATAACATATACGTACGTAATAATATTAAGGACTATCTCGCATTTCAAAAGAGAAACAACCTAATCAAGCCTTATTATAAGAGCAAATTATTCAAAAAAAGTCTACGGAGAAAATTATTATGGTGGTTTTAGACAAGAAGTTATTGGAA
>L-chr2-513315
GCAATTGATATCTCCTTACCAAATGGG
>L-chr2-513494
TTTTTTGTGGACTCAAAAGAATACGCTTTCCA
>L-chr2-513683
TTTGGATTGAGAATGTAGGTAGAAGTAAAATAGAGGCTTGAA
>L-chr2-513878
CAAGGTTGAAAATTTAAACGATCACTATTTTGATTGCGTAAGAAATGC
>L-chr2-514103
ATTAGTTCCTTAGAGAAGCTGTCCTTTTTTTTTGATATTTCCTTTTTAAGGTCGATCTTGTTATCTTCTATGTGCCTA
>L-chr2-514323
ACTGTGCATTGCTCACATACAATTTCTTTATAGTATCCTGAATTTAAAAGTCTCGAGCTAATTTCATATAGGG
>L-chr2-514677
TTTCAATTTCCTCTTTGATAAAATCTAAGGGGTTGTTACTTTCGTCCCTATTTTCTTCAGTATTCCTTAATATATGGGGTATCAGTGTTAGTGAATTCGGTTCAAAGCTATTTCTATTGGTTTCCTTATTAATTTCAGAATATGAATTTTTTACTCTCAGCGGGATATGATTATCTCTTCTTTTACTTAGTTTTGATTTCAAATCTG
>L-chr2-514840
TACGTTTGTTGTTATG
>L-chr2-515019
TTTGGAAACAGATTGGTACAATTTGGATGGAA
>L-chr2-515202
AGATAAATTCCTTCTTTTCAAATTGCCATTGTAACA
>L-chr2-515678
TAATCCTTTTTTCTAAAAGTGCTTAGAGTTCTCTAAGATGTTCTTGTTTACAATGTGAGCGATTTAGGAAATTTCCTAAAAATGGCCGAGGCGGCGCTAGCATTCTACGAAAGGTGAGATAACGCTTCGTTATCGAAAAATGTCAGGGGACAGGGGTTATATAAGAACGAAAATTGT
>L-chr2-515843
CCACCTTTGCCAATTTGG
>L-chr2-516022
GAATTGACACCGTAAAACAATGGTCGGGTTAC
>L-chr2-516333
ATTGGCGCCGATATGAAACCAATCCACAATCCCTATTCTTGGAATAATAACGCTTCAATGATCTTCTTAGAACAGCCACTCGGAGTCGGCTTTTCCTATGGTGATGAAAAAGTCTCCTCTACAAAATTAGCAGGCAAAGATGCGTACATTTTCCTGGAATTGTT
>L-chr2-516522
TGGTATCACAGACCCTTTGATTCAAGCAGATTATTATGAACC
>L-chr2-516706
CTGTGACTCTGCACTTTTGGAACCGTACATTAACACA
>L-chr2-516973
TGTGATAATGACGTGTTCACCGGATTTTTGTTTACGGGCGATGGAAGTAAACCATTTCAACAATATATTGCTGAATTATTAAATCACAACATTCCGGTATTAATATATGCGGGTGATAAG
>L-chr2-517143
TTCACCTTTTTGAGAATATACGA
>L-chr2-517347
GCAATCATTATACTTTACACAAATCTCTACGTTTCATTTAATTTAAAATCTACAATC
>L-chr2-517563
CTCCTTTTAACTTTTCTATATGTTCCTGATCAAAAATATCCAGAGGCTTCACAACTGACAAGCCTCTCT
>L-chr2-517732
TCAGCGTATAGAACCTGAATAC
>L-chr2-517906
CAAAGTAAGTGGCACTTTTAGTGTATT
>L-chr2-518215
GAAAAGGGCCTGTAGACAATCTAATGCGGCTCCTTTTACGACAGGAATGGATAAACCGTTTGCAATGAAACCTAAAATAATATGAGGAAAATTATCTTCGTTCCATATGCATCCATTGTATGACTCTAACTTAGCCAAAAGCGTAGCAGCAAAATTTCTAGA
>L-chr2-518453
AAATAGCTCTTTCATTAATTCTGAAGAAGGATCTAACCCTTCGACAATTTTGCTGTAAGTAAAGACATGAGCTATAATGATGAACATTTGT
>L-chr2-518687
TCCATCAAATATTTCTTATATTTTGCCTCCCATTGTGCACCCTCTGAAATAGAACCATATTCCATCAATAGCATAATGTTTTTAGTG
>L-chr2-519101
ATTCAAAGAAAATTGACACACTAATTTTTGATAAAATAGTAAGCTCAGACCAACTGTGTGCGGAAGCCTCAACTGCTAGAGAAGGTAGAAAAGATTTGATCATATTTATTAGCTTC
>L-chr2-519400
AGTAAAAACCAAATCTGTTGAAGGTAAGCTGTCGTGAAATTTGGCTCTTTGACCGTCAACCTGATTAAGCTATAGATTATACGTGAAATCGCCTCTGGTCCCTCTTCGTCATTTGCCAAATATACATGTTCATATAAGTTTGGTACCCAGTA
>L-chr2-519569
ATCATCGGGTACATATGTCTCT
>L-chr2-519737
ACTTCTTTAACATTGCAGTAA
>L-chr2-519954
TTATCAAGACTTAACGTAAATTCCGAGGAAACGCCTGTGGTGTTAGAGACATCGACTGAAATTAAATTTG
>L-chr2-520130
AAAGGGTAATATCATGCAAAGTAACTCTT
>L-chr2-520473
AATGATTTGTTGACGTTGAAGTAATAACATCCCATACAATTACTTGATGCTTGCTCTGGTATCAAACTGAAAAATAGAGTAGTCAATTTTTGGAAATTAGCCTTACCCCCATAAAAGGTGGTACAATCGATAACTACATAATGTTTAGAGCACCACATTCTTGCATATATCTGCAGAACTTTATAGACCAGTGAGT
>L-chr2-520780
GGATTCATT
>L-chr2-521089
TATTTTATCACTACAGGTTTTCAAAAACTCTTCTTTTGAAACTAAGATATCTTTCTTGAATATATTTTCCCTGCCATTAGCTAAACTTTGAATAACTTTAGCTAGTGTAATAAAGGGCTTTCTGTCATGGGCGTGCGTAACAATAATGATATTTTCCGAATC
>L-chr2-521268
TGTAATTGCGTCAATTAATCTTGTCATGTACT
>L-chr2-521431
GTGACAAAGCCCTTGT
>L-chr2-521612
AGAACACGCTAAACTTCCGAAAAATGCTAATATT
>L-chr2-521851
ATTGGTAAAGTGAATTTTAAAGAAACGTTGACATTGGCATTAGATAAGTTCGTTAGCGCTATTATTACATTTTCATTAAGTATACTGATCTT
>L-chr2-522185
ATGTGTTAGGTAAGCCAATGCTTTTGCAGATTCAATAGAAGTGTCGATATACAAAAAATCTTCGTCCCTTTTCTGCAAATCCATTTCCCTTAATGGTCTTGACAGGTTTTCAAAATCATAATCCTTATTAATAGATAGTTTGAACCAACCAATAACTAACTTCAACCATTTATTCTTTAAATGGAAA
>L-chr2-522636
GTCGAAAAGAGTAGCATTATCTTTTCATCATCATCCCTCTTTAGTATAGTTCTTATTATAATTATTATCTGCTCTAGTAAAACAAACGATGAATCCTCATGTGACTTTGAAAGATCAATTGACATCAGTTCATCTATTTTCAGTCCTAGGTTGTTAAACAATAAGTTAAAAGATAGAGGATGCAACTCAATACTTAATATATCTCTCGAATTTTCTCTTGTTAATAGATTTGGATTATTCAACCATTGACATTGTTTTGAAATAAAGAAATTCATTTTTTTCGTTAACTCGAGTTTAAGACTTT
>L-chr2-522829
CTAGTTCCTCTTGCGTAACTGATTTCGAACAGCTGAAGTAAAACCA
>L-chr2-523099
ATTGTAAATGGAATATTGATCCAAAGCGCCTACGTATTTTTGATAAAATCTCAAGGATCGTAGAAATTCACAACATGAAATTTTTATTAAGCGTGGCGTATTTCCACGACTGCAGTATAATGA
>L-chr2-523460
CATCTCTCTCTTCGCATTTTCTAACTTCAAATCAAACAATGATGAAGCAAACAAAGTAACGGCATATGTACATAACAAATAATGGTCATTCAGTACTCTTGGGTCAAGATCATTATCAATGTCTTCAAAAGTAGCTATATAACTTAATGGGATTTCAATAAAAGCCCGCGCTGTAACTTGTAGTCTTTGATTAGAATCCAATATAGAGACAAAA
>L-chr2-523713
TAAGAAGGCTGTTTCAATTGTTTATCATCAGCAATTTTTTTTGTTTTGTTTGGTTTTGGAGATTTGATGTTTTTCAAAATAGTTGGGGTTGCCGTAATCGAATGAT
>L-chr2-524027
ATAATCTATGGGCTAACAAGTTTGCATTATTATTTTGTTGTGCCTCCAACGGATTAGTCAAAATGTTAGACAAGCTCAAATCAGAAGCACTTGATCTGTTCGATAAGGTTGGTAAGATTGATTGAATATCCCAGGTGCGCGTATTGGTGATATTGCTTCCTGAGTTA
>L-chr2-524243
TCTAAAATATGCCCATCCAATATAGAAGCAATAATCTTGGTTACATTATCGTCAAAATAAGGCGTTGCT
>L-chr2-524445
ATGTGATTGAGTTCTTTTTCCAGTTGTAAATGTCTTAAAAATAAATCAGAATCCA
>L-chr2-524758
TCTTCGAAAAAATAACAGAAGCAATATTTGAATCGATTTGGGATATAGAAGACGTCATTGTCATTAAGAATAGAATGGACCTGATAGAGTCAATCAAGGAAACATCTGAAACGAACTGTCCCCCATTCAAATTTCTAATCAAATATGTCAAAAATTTAACGTTACG
>L-chr2-525037
TGAGTTCATCTCATCATATACTTCACTGTCTAATAAGGTCAGAACCACCAAAAACCTTAATATGGCAGTATGGGAGGATAGTTCTGATCCGGTATAGTTGGAATACAGCTCCATAATATTTTCCATATAGTT
>L-chr2-525205
AAAGGATGAAATGTCATCTAA
>L-chr2-525369
TGAAGTGATTGGAGATA
>L-chr2-525582
TAGAGTTTGGACTATTAGTGTTGGTCGTCTTTGATGAAGAAGATGAATGATGAAGATGGTAGTGGT
>L-chr2-525819
CTGATGATATTAGATTGTTATAAATTTTGACGTATTCTTTTGGCCTTGCCATTATCCAAAATAAAAAAGCTTTGGAAGCATAATATAACA
>L-chr2-526193
TCGGGTAAAATACTCGATTTTGAGATAGTAGCGCTGCCAGAAAGATGGTGAGACATGTTCTGTAAAACCTTTAAAGTT
>L-chr2-526364
AAGTCATTGTTTTGATCCCAGTAA
>L-chr2-526527
GTGATGGCTATATTCA
>L-chr2-526694
CTTGCGGATCGCTTTGATTC
>L-chr2-527159
CCCAATGCCAATAAAATGATCAAAGGCGTAAATGAAACCGGTACTGTGTAATAAGCGGAAAAAAAAAAAACAGTTAATTGTTTCAATCGTAATACAAAGCGAAAACCTTTAGTATATTAGTTTTATATGAGCAGTAACTCTTGTTATTCTCCTTCGAACACTGTTCATTTGCTCATCTTTTACTTAACGTTTTTACACATCTTTCTATATTGTATCCCTTTATGAAAAACTTCCAGGCGGTGTCGGCTCGCTTAGAGGGTAATACCAAAATTGTTCAACCCAGGGCCGTCGTTAACCTTGATTCTTTTGGAAAAGCTA
>L-chr2-527355
TGTGGCAGAACAATAAAGATGTAGCCTTGCGGCTTGAGAAATTTGACCA
>L-chr2-527512
AATCTATACG
>L-chr2-527671
CAATTGCCCGTT
>L-chr2-527837
TGATTCCATAGCATCATTG
>L-chr2-527999
TTAATTAAATGGTGG
>L-chr2-528293
CCATCAAGGTCATGGCTAGCTCATCGATATTATAATTGTTATATTTTTTTTCACCTCACAAACCCGCCTCAAGGTTAGTTAGTCCGTACTTTTCTTTTTCTCTGAAAAACTTTTCCAGCGATGAGCTTATAAGAATTTCCATCTAAA
>L-chr2-528450
AATTGTAGAT
>L-chr2-528629
TTAAAAGATAGCAATAAGGAAAAAGTCGGAGA
>L-chr2-528784
TTCAAAGT
>L-chr2-528961
TGCAGAGCTTGCAGAATTTAAATTTTCTCA
>L-chr2-529115
AGAAACC
>L-chr2-529285
ATTAAAGTACGATAATAGTGGCC
>L-chr2-529454
TCATTAAACATTTATTAGTAGA
>L-chr2-529616
GCTAAATGCCGTAAT
>L-chr2-529790
CATGTTCCCAGGTACAACTTTGATCTT
>L-chr2-529979
AATAAATCATTCGAATCCGGATTCCGTTCAACTCTCAACAGT
>L-chr2-530308
GATATGCTCACCTCAAGAATCTATGGGCCCATTAAGAAAGTTAAGAAAAACTCTCGCTACAAAAAATAGTGTTTCGACGGATTTGAACTCTAGATCAACTAACAGAAAACCCATCAAGTGGCAAAACACTGTGCCTTTGTTACCAATTGAAACCGATATACTTTCACAACTCAGAGAAAGAA
>L-chr2-530485
TCTTACTAAAAAATAAAAATAAAAAAATGC
>L-chr2-530688
ATAATTCTATCATTGGTCATGAAAAGACAAACGCCTTAGAAACTTTGAAGAAAAAG
>L-chr2-530946
ATATTATATTGTACAAAAAATTAAAAGCGAATTTAATTTAAATCTGGCATCTAGTGATTAAATTCTTTTTGATTCGATTTTTTTCTCCCCCTTTTATTTATTTAAATGAAA
>L-chr2-531343
ATTATCCTCGGCATCTTTAAATGTATATCTGATAGTTTCCAAATTTTCGAAAACAATTAATTTTTCGACTGCACCTAAATCCAATGCCTTTAAAGTATCAT
>L-chr2-531690
CGGCGACCTTTCTCACATAATTATGTCTTTTTTCTTCTCTTAAACGAGCA
>L-chr2-531858
TGAAGCAATTCCGAAAGAACT
>L-chr2-532189
AATCATAGAAGTACCATTACCTCTAGCTTTTTCTA
>L-chr2-532520
CACACCAACAGTATATCAGTTAAAAATACAGTGATGTATTTCATTGATTTGACGCTTAGCACTGGATTTCTGAAAAAATTTTTCATTCAGGGTCAACGGAATAATCCGGGTAATAAAGACGGCGCTATCAAACGGTATTACTGAAAAATGTACAAATGATGAGAGAGCAAGTGACTTAAGTATT
>L-chr2-532676
GTTATCCTC
>L-chr2-532877
CAGATGACTATGTCATTTTGAAGTTGGTTAGAATTTGCTTTTTGGTTTCGACAG
>L-chr2-533230
GCTCTTCGTATTTTCCATGAATAACTTCAGCTATTTATGTAAATGACGCTCATACTCTTTATAAATCTGAAAATAAATAGCACGCATATACAAAGTGGATCAAGAGGCGTTATATCCAAACATTTCAGACAGAAGATTATATAATGTAACAGAAAAAGTTTTAAAAATTTTGGAATAAAGGAAAAGGTGGTTGGGGAAGAGAATAG
>L-chr2-533415
GTTTGCCCAAAATTTTGCAGTAAATTTAATGTTTTCTG
>L-chr2-533639
AGCCGGCGGCATTGTAAAAAGTTCTCCTTTCGCGGAAGGATGAGTCAAAAAGCATGTGACAATGAAATAATCAAATT
>L-chr2-533962
CTAAGAAAATTATTTAACTACATATCTACAAAATCAAAGCATCATGCCTTCGCAAGTCATTCCTGAAAAACAAAAGGCTATTGTCTTTTATGAGACAGATGGAAAATTGGAATATAAAGACGTCACAGTTCCGGAACCTAAGCCTAACGAAATTTTAGTCCACGTTAAATATTCTG
>L-chr2-534161
TAAAATGGTTGAATGGGACTTGCATGTCCTGTGAATATTGTGAAGTAGGTAA
>L-chr2-534425
CACTGTTTATAAGGCGTTGAAAAGAGCCAATGTGATACCAGGCCAATGGGTCACTATATCCGGTGCATGCGGTGGCTTGGGTTCTCTGGCAATCCAATACGCCCTTGCTATGGGTTA
>L-chr2-534604
TGTGTCTGTTTCTGAAGCAGCTATCGAGGCTT
>L-chr2-534766
CTTTAGATTTCTTCG
>L-chr2-534956
TTTTACTTTTTATATAAGCTATTTTGTAGATATTGACTTTTTA
>L-chr2-535239
ATCCATTGTTTTACGAGACATATAATGTGATATATAGATGAACTTTACGTATAAAATGATATATTTAAAACTAGCAACTGCGTGCGTAAGACAAACTGAAATAGGCCATTTACGGAAAAGAAATTTAATAATGTCG
>L-chr2-535399
GTCTTTTAGGACT
>L-chr2-535557
AATGAAGCACA
>L-chr2-535894
ATCCGAACTATCCCAATATTATAAAAAAAGTTCAATGCTTTCCAATAATATCAAAATCAAAACTTTAGATGAGTTTGGAAGAAGTATAGCCGTTGGAAAAAGGAAAAGTTCCACTGCGAAAGTATTCGTTGTTAGAGGTACAGGTGAGATATTAGTTAATGGTCGACAATTGAATGATTACTTCCTTAAG
>L-chr2-536067
AATCCATTATTAAAATCCAGACTACA
>L-chr2-536369
AGTTTTTTGACACATGCCAGAAGAAACGTTATATATTTTGCATACAACGCCGCCCAGCATTAGAAGCACAACTCTCGTTCGTTATTCCTGTAAATAAAGTTATATGTATTCGAATATTGCTCAGTTAGTATTTTCTTCTACTTACTGCACATAAT
>L-chr2-536650
AACCATAAATACTACAAATAACACCGGGTTCAGGCATATAAATAAACTATTCTCCTGTAATATCCCACAATATTTTGTTATAACCCAGACGTAATAGCCTCAAGCGAGCATCCCTAAATTTCTGCCATGAAGCT
>L-chr2-536970
GTGGCTATTAGGTGATATATTTAACGTCATGGGAGCTATGATGCAAAATTTACTCCCAACCATGATAATTTTAGCTGCTTACTATACATTGGCAGATTTAATTTTGTTAATACAGTGCATGTGGTATGACAAGGAGAAGAAGAGCATTTTACAAGAAGTCAAGAAAAATGTTG
>L-chr2-537142
AGGAAAGAGAGAATTTTTTCAATGA
>L-chr2-537317
GATACTGTACTTGGGCTCTAGGATCCCT
>L-chr2-537910
TTCACAGTTTTTATTCAATTTTTCCTTTACGCCAAACCTAAATACGAGAAAATACTAATAGATAATTAACTAGTTGGCTTCTATTAATCTTTCCACTTAAAACTCAAACTTACTCATATGCGCATCGGCTATAGCCCAGAACTAGTATTTTCATTTTATGGAGGAAACAAAATTACTAGCGCCATCACGGCTCAGTCGTTATTTTGGCGATGCCCTTTGCTGACACGCGTCTGAAAAAATACACAAAAAATAACACAAAAACGAGTAATGCCATTTCCTGGGTGGGGTCTCTATCCATAGAGGAAAAAAAGTGACAGGAAGGGGACAAATTCAACTATTCACTGTAGTCATCTAATAATTTTTTTAACTTAATCACACCAACAAAAACAAAAAAAAGCTAAAACTAGGTTGAAGGATTTTAAGAGAAGTTATTGCACCGGTGTATT
>L-chr2-538223
CAAACTCAAATAAGG
>L-chr2-538392
TGAAAGAATTCAGGAATGAAAA
>L-chr2-538769
CAGTAGAAAATGATTTTCACAAAGGTGGGAGACATGTGATTGACTATCTGAACAAAAAATTGGCTACTATGAACATTG
>L-chr2-538927
TAAAATTGGAG
>L-chr2-539091
AAAACAAATGAGTACAT
>L-chr2-539306
TGAAAATAGATTAAAACACTTGGAAAAGAGAATATTTGGCTTAGAAAAATCTCTTGAAAAAAAAAAAA
>L-chr2-539524
AGATTGAAACCTGCTGTAGTGCGCTAAACATGAAAAATTGTTTCGAAGACTCCTCATTTCGTTTACAAGAA
>L-chr2-539954
CTAACTATCACTCAATAAAAATATTATAGATCGCTTAAAAACTCGTTTATTGCCGATTATAAATCCACCAAAAGCCGCTCTACCCTTACCTCCGCCTGGAAAAATTATAATATATAAAGTGAGCCTCGTAATACA
>L-chr2-540140
GCATCCAAAGACTACAGAAATATACTTTTCACTCAACAA
>L-chr2-540303
TGAAGCCATCAAGGAG
>L-chr2-540465
CCGCTATGTTTTGAA
>L-chr2-540620
AGAGCCAT
>L-chr2-540814
AGCATACTCACCATTAGGTTCCCATGGCGCACCAAACTTGAAAATCC
>L-chr2-540974
AGGATGAATTACA
>L-chr2-541436
GCTTCTTAATCTTGTCAAAAACAAGATATTGTGTAATCGCCTCAAGTAAACAATATGTTTTTCATACGTGATTTGAAGTTTTTAAGTATCTGAAATACATACGCGCGCGTATGCATATGTATTAGTTAAATTACTCGAATGTCCTTTATATAATATTACATTTTTACACACACATTCTTGAAGAAGAAATCCCGATCGTAAAAAAAAACACCGTGCTCCAAATGGCCTTCAATCTTTTCGAATAATTTATTCGATTGTTCATTCTCATCTCTATAATCATTCGCCGTACGTTCAGGATATGACGCATCAAGCAGC
>L-chr2-541702
TCATCATTAATATTGTTGTCATTGTCATTATTGTTACTGTTACTGTAGTTATTGTTATTATTATTAATAGTACTACTACTATTATTGCCATTTTTATTATTATTATTATTATTATTATT
>L-chr2-541881
TGTTATTTCATTGAAAATATTGAAGGACACTT
>L-chr2-542085
TTGAATCAAAGGCATAGAATTTTGCGTATTTACTTGTCAGATTGAACTTTTCCATCG
>L-chr2-542246
CATTAACCATAATC
>L-chr2-542411
ATTTCAGCTATATCATGC
>L-chr2-542621
AAAATCCTCATGTTTTCCTTGTAATTTTCTAATGATAATATGGTGGGCAAATCGTCTCGCATT
>L-chr2-542975
TTTCCTCCTTGAGAAAGGGCGGTCTTGACAACACCACAGAAAAGAATTTGTCTGTT
>L-chr2-543442
GATCTACATCCACTATGTGGAG
>L-chr2-543797
ATATTTGAAAGTAGTAGTAAACATTTCATTAATGGGCGAAAGAAATTCTTCGTCAGTTAAATGTGATAAAACATTTTGTCGAAAATGAAACATTTTTTGTTTTGTTAACAAGGCCTTTGAATATTGCTTTCTTTTAGGCCTTTTCATGTATTCTTTATCAATGACGTCAATTTTGCTTTTTTCAGCTAGCTTCTCTATTGTTCCCTTC
>L-chr2-543974
CCAATATATTCTTGTGATAAGTTGGTGTGT
>L-chr2-544150
CTTTTCAGTTCTTCATGGAAATGAAACGT
>L-chr2-544309
ATCAGCAGGCAT
>L-chr2-544471
TTCGACTCTTTGATT
>L-chr2-544931
TATAAAGTTTACTCTATTTTAAGTAGACTTTGGGCAGTGGCTGAAAATAGGCATGATAAATCAACATTTTCTGGCGGAGTAGGGTCAAAATGAAAATGTGGACCCTTTAGGGTATTATAAATATTTTTTAAAGGGCAATTTGAACTTTTTAGGTGCAAAGAAAATTCTGAAGGTATAAAAAAGAGGGTTCACCGGTGCTGCGGAAATAAAAGCGGAAATAAAGATGGAAATAAGGGCTAAAAGTTTCTTAAAACAAGTGCAAGGAGAGGGAGAGTTCCACTCTTGGCGCTGATGATATCTTCTATTTATATTG
>L-chr2-545107
TCTTTGTCCTTTGAATTATGGCTTTTTTG
>L-chr2-545443
GAAGGAGAGCAGGCCTTTGCGAAACTAAAGATCGAACATGAAACTCCTTTGTTGAACTCTTCTAAAACGCCAAAAATTCACTTCGTTGTCCCCACCTCTCAAATCGATTGGCAGCATGATGCCTGCCTCGAGGACCCAAAGTCAGTACAGTATAAAATTTCCCAGTGGTGTGATAAGAATTCAGCTAAA
>L-chr2-545763
GACGTCGAAGCAACGCTGGATGGTTTAGTTCCTGACTTATTAGACGAGAATATTTCAAGAGAGAAATTGCTAGAAACACGACCAAATGTTGCCGTTGCACGTGAACGTGCATTTGTATTTATATGTTCACATACTACGAGGGATAAACGATGCGGGATTACGGCACCCTATTT
>L-chr2-545928
AAATACCTTAATTTGGTT
>L-chr2-546150
CGCCATAAAATTTGCCATCAGAGTAGCTTTTAAATGTACATAGTTCTAAAGCACGCATATATATTTATAACGCTA
>L-chr2-546340
TATAATTTTTGCAAACATGCAATATTTCGCCATATATTGAGAA
>L-chr2-546537
AGATGAAAGCTCTTCGGCGGATGAAGAGCATCCAGACCAAAACGTATCTC
>L-chr2-546693
AAAGTAGCG
>L-chr2-547146
AAAGGAGAGACAGAAATGGTTTGAAAGGCAGAACGAACGAAAGCAAAAGCATAGAAGAATACAACTTGCGAAACAAAGAGAATCAGAAGAATATGAGGCAAAACGATTTGAAGCGATGCAAAAAGGCAAAGATGGGAATACCAAATACGACGTTA
>L-chr2-547361
AAGAAACTGAATATTCGGTTATATAACACCGCATCACACACACAAACCCACATGCCTTTCAGTTAGTT
>L-chr2-547567
ATCAACAATTTTAGAAGATATGTCTTTGACACCACTGTGTGAAGATTTACCACAATTTC
>L-chr2-547837
CGCATTATTTGAGACATCATCACGATGGAATACTCGTAGGAAGTGGAACAGTGCTAGCTGATAATCCTGGATTGAATTGTAAATGGGGTCCCGATCCGGCTGCAAATTCCCCAAGGCCAATAA
>L-chr2-548130
ATGATACTACGAAATTGGTCGATTGGAAGAAATTGTTTGAGATATTAAAAGAAGAATTCAATATAAGGTCAGTAATGGTTGAAGGAGGTGCCAATGTAATAAATCAGTTGTTGCTGAGGAGCGATATTGTCAACAGTCTTATAATA
>L-chr2-548557
ACCTTCTGTGTAATTTCTTTCTGAAATTAGTGAAAAAAACGCGCCTTTCAAATTTTCATACTAGTGATTGGTTTATTGCAGATTATTTATTTCTAATTGTACATATTCTTGTTATTTTATATTATATGAAAGGGGTAAATCCAAATGCCACTCTACATACAGATTCTGTAACTGGCATAACGACCAGAGGTTTCACTTTTTCTTATGATTTTAACTACTTCGCCTCTTTTCAATCCCAAGTATAAGGCTACAGGATCAGCTCTTTGAATTCTTGGCAATT
>L-chr2-548878
GCACCAATTTCATTGCACTTGGTGTAATATTATTTTGGTAAACAAAGATACCTGTTTGGAAATTTTTTTCTTGAATATGTATAACAAAAGTCTTCATTGTCTTTACACCAACGGAAGGCTCATCACAAAATTCTACCCATAAGGAGCCCATGTCTGGGAACTTTGATATAGATT
>L-chr2-549064
TTCTGAATGCTCTCCATAATCTTGAGATGTTTCTTTCAT
>L-chr2-549337
TCGTTTTGAATAATATATATGATTGAAAATTTTTCAAGAGAAAAGAAAAATTTTTCCTTCCGCGGTCAGCCATTGCTAAAAAAAGGCCTCCGTTAGGAGTCGAATAGAGGACAACAACAATACATT
>L-chr2-549497
TTATATGTAGAGA
>L-chr2-549776
CTTCACCTCATCTCTTTCTTAACGCAGTGAGGAAAAAGGTGGAAAAAAAAGAAAGAAAAAAAGAATATGTGTAATTTCCGGCACTTTTCAGAGCGATGAGCTTAAATTCAAAAGCAGCATTGAATTAAAAGT
>L-chr2-549942
TATCCGAATTTAAAGATAA
>L-chr2-550114
AAATTTCAAGAAGCAAGGTAACGAA
>L-chr2-550424
AATTTTGAATATGT
>L-chr2-550755
TAGAGTTACTTAATGAGGGTAAAATAAGGCTAGAAGACCCAATGGATTTTGAATCTCAATTGATCTATCCCGCATTAATTATGTACCCCACGCAAGATGAATTTGATTTTGTAGGTGAAGTAAGTGAGTTAACTACTGTGCAAGAACTTGTTGACCTAGTTTTGGAAGGGCCGCAAGAACGCTT
>L-chr2-550986
CGCTTTGAAAATATATATTGTGCCAAAGGTAGAAAGTGAAGGGTGGATTTCCAAGTGGGATAAGCAAAAAGCCTTAGAAAGAAG
>L-chr2-551225
TAACCAGTTTGAATTTTTCTTTTCTGGGGTAATCGAATTCAAGACCTTTTGGGCACAATTTGACGCGGTTTCAACCTGTTTAGCCTAGGATT
>L-chr2-551536
ATTTATCTCTGGTAAAGAATCATTGACAGAGGCTATCTTTGGGGTCACATTTCCGATTATTTCTCGATGGTCAACTGTATTTATTGTGGCCAATATATTGTCGGTACTAAATGCAGTATTTTTGTTGATGGTATCTCGCACATGATTATCGAAAGGAGCCAAAG
>L-chr2-551828
CAAACTTTTTTTTTAAGTCATCTCGTTCTGCCTCTGCTGGTGGAAGTAATTGAAGGTTTGTAAGCCGATAATTTTTGGATTTACGAGACTCTGGCTTGGAGATGTCAGCAATATTCGGAGAAAGTTTTCTTAATGTTTTCTCTTT
>L-chr2-552012
TATTTTTGTTGGAGAAATACTGTGCGGTCTTGAACCA
>L-chr2-552190
TTGGTTATTTTATTTTTTACTGAGAATATAT
>L-chr2-552668
TTTGGTATTGATCCTGAAGATTTTGTTGGTGGAATGTGTTGAATAATAAGAGGATCTTTATTCGGCAGTGGAACAAACATATTCGACCTTCTTTGAGATCTCGCTATCCCAGAATTCGGTGGTGGTTTCACCTTTACTGATTCAGCTTTCTTTAAAGCTTGAAGTATAGGTTCATTCTCCAT
>L-chr2-552857
GCTATTCAATGGCTCAACCGGGCTTTTATTGGTATCATGTAT
>L-chr2-553183
CATTTTAGGAAATTCGACATCCATTTTGTTATGCGTATTTTCGGGGCTAATTAAAGACTCTTCCATCTTTTTGTCTTCATACTTGAGTGTATTCATATAAACATTATTTCTTAACCATTCACTACTTTCGTACAATCGTTGATTTATTTCTGAATGTGCATCTGTTGTTAGATTATTTA
>L-chr2-553632
TTGTATCATTGGCAATACTTGAAACGAGTTTTTGTTTGTTTTCTTTTTTTAGTTAATTCGCGAAATTTAAAATATGAAGATCGGTTTCAGAACAGAATGGATCAGGCTTTTCCGCGTATAAGAAATAATAACACTGACATAACGCTATAACGAAACAGCGTAACAAAATACTCTTTACATGGTTTATTTTTATATATTCATTTAACATTATCAAAACTAACATTAAGTCCTTTATTTATCAAAACAAACGAAAAAAAAAAATGCGAGACAAATGATCCAGTCATTTATTGTCAATATCTAAG
>L-chr2-553817
ATTGTGTTTTTCGGGGACATTTGGTGGGTATATGAAGT
>L-chr2-554041
GTGGTAACTTTTCCTTCGCCCTGAAGGCTTTGTAAGTTCGTGTGATAATGAACGTGAATGCGAATGTGATGATAATT
>L-chr2-554204
AATAAAAGCTCTTTTC
>L-chr2-554467
TCTTTCTTTTTGCTCAAATTTGCCCATATCTTGCTGGAAAGGGAAACTTCAGTGAAGTAATAACGAAGGTGGTGTAGAGTATAAATTTTTATTAAGTATGCGCTTTGACGTTCACA
>L-chr2-554796
AAAAGAAAGTCTTCCAAGGAAAGTTTATTACGAGGGGTTTTGTGCATTAACGTGGCATATAATTAGGTATAAACTCAAGGTTGGCTTAAGATTAGCGAAACAAAAGTATAAACGACCCAAAATTGGAGTGGATGTGTTCTTTAACACATAAACTGTCGTACAAAAAAAAAAGAAACAAAGAG
>L-chr2-555013
ACGGTACCCTATTTTTCTTTTTTACGTGCTACGGACGAAAAGTGAGGGTGATTAACGCTTCAAATAAGAA
>L-chr2-555212
GCAATGTCCCGACGAACGGAAATAACCCTCTTTTTCATGATATTTTCGGAGT
>L-chr2-555448
GAGAATTGCGGAAGCTTCGTTCTCCCACCTTTTTTCGCTGTGTTTTTCTTGTCCTCAGCACCGGCTGGTCAAGCCGGTGCTGAACGGCC
>L-chr2-555608
TTGCTTAATCTTT
>L-chr2-556559
TAACCGTAATTGTCTGGGTACGCCGAAGGCACGGAGACCATGTTAAAATATGTTTCTCTTTTTTGCTCATTTTTTTCTATTTTTTGCTGCGCATTGCCCGAAGCTTTTCTTAGTGGTAGTCTGCTCTCGCGCTCTTTGTTACACTCGCAAAATTTTTTTGCTGGGCAAAATAAAGCACTCTCCGGCCATTACTGGCTGTCGTCCGCCAGGATTTTCATTAACTTGCAGAAGTAAACAAACAAAACACAATTATGACACCGTGGAAGTTTCCTAAATGGTAACAAAAAGCTTAATTGAAAGAAAGAATTTCCTTCAACTTCGGTTTCCTGGTTCCGCTATTTCTCGCTTGTTTCTTCTATTGGACTTAGGATGTCTCATCAATCATCTTATTCCTGCTGGTGTTTTTTGTATCGCCTTGCCTTGGAGTGTTTATGCTTGTCCTTTGTTCAGTAACCATTCTTCAAGTTTGTTTCAAGTAGTAGGATACCTTCAGATATACGAAAGAAAGGGAGTATAGTTGTGGATATATATATATATAGCAACCCTTCTTTATAAGGGTCCTATAGACTATACTCTTCACACTTTAAAGTACGGAATTAAGGCCCAAGGGAACTAACAAAAACGTTCAAAAAGTTTTAAAACTATATGTGTTAACTGTACAAAAATAACTTATTTATCATATCATTTTTTTCTCTGTTTATTTCTTCTAGAACTTATACCTGTCTTTTCCTTTTATTCTTTGAATTTGGTTTAATATCCCTTTTTGGTTTAATATCCATCCATTCCTTTCACTTAGAACTAATA
>L-chr2-556731
AAAATGTCACCTAGTCCATCTTTCA
>L-chr2-556905
GTAGTGTGCAAACTACGCCTAATAAGA
>L-chr2-557072
AATTCTCTGAATTGAAGTTA
>L-chr2-557277
TATGAGCACTCTCTGCTTATGTACAAAGACGAAGAGAGAGCAAAAAAAGCATGGTCAG
>L-chr2-557468
ATTTTAAGGAGTTTTTACGAACTTCCCAGGAGACGACACAAGTA
>L-chr2-557629
AACCTCCATAAACT
>L-chr2-557804
CCCGAAATTAAAAACATTTAACATTGGC
>L-chr2-558082
AGATTGTCTTTAAATTCCTGTCGTCTTTTGACTGATTACTCTCTACCCATTCTTTTTGCTTTAAACTCATTTCCAAATCTGGCTGTTTTAGAGATCAGAAATTTAGATAAAATAACTGATGTGAGGCATTT
>L-chr2-558423
TAATGCAGACGACGAAATAGAGAATAATGTGGACTAGATGGTTTTTGTGACTTTACCTATAAATAGTACACAACAGACCACCAGTAATTCTACACACTTCTTAACTGATAATATTATTATAATTGTAACTTTTTAGCAGCACTAAATTTAATGAATACATAGATTTTTAACTAGCATTTTACTATTCTGTACTT
>L-chr2-558693
GGCCTTTTGTAATGTTTCGGATGTTCTGTTTTAAGTCCGCGGGAGGCCTTTTTATTTTTCGCTTTTTTAGAGATTTCACGAATAAAAGCGTTGCAGAAATGCAACTTCAAAAGAGACTGAAGG
>L-chr2-558871
TAAAATGTACAACGTTATCACTTAGATTTTT
>L-chr2-559062
GGTATTGATCTCGAGAACGCAATCTAAATTGGAGGCTTTACAAA
>L-chr2-559312
CCATTCCTGTTCCATTTTTGGAAACAGAAGAGAAGGAGCTTAGAAATATTATCACTATCAATAACACTGCTACATTATTAATTACACAAATCATTGCACCAAA
>L-chr2-559564
TTTGGCTGGGGAATTATCTAAAGATGCTATCGATGTTGAATTAATCATTTCATATTTGGTCACTAGCTCGATGTCTAAAATCAGAAGATCATCTTTAATGATCCC
>L-chr2-560012
TGTTAACTCCATTAATTATTCCTTCCATAAATCTATCAGAATTAGAGCCTTAAAAAAAGCCGCAAGACAGGTTAAAAAGGAATAGAATTATCGTTCTCGAGATAGTTTTTATACAATACATATATATATATATATATATATATTTACAAGAAAAGCATGGCTTATGTATTATACTTGCTTATGTACCAATATATACATATATGGCCTTATTAGGGCAACAAACGCCAAAAATAAAAACGAACCTAAATGAGAAAAAAAGAGAAAAATTTGGAAAACAACAAGAACTCAAAAAAAAAAATTG
>L-chr2-560180
AGCAAATTACAAAAGACTTGA
>L-chr2-560487
ATTGAAGGAATTAAAAGACGATAATATTGTCAGATTATACGATATTGTTCACTCTGATGCACACAAGCTATATCTTGTTTTTGAGTTCCTCGATTTGGACCTGAAAAGATATATGGAGGGTATTCCAAAGGACCAACCGTTAGGAGCTGATATTGTTAAG
>L-chr2-560660
CCGTTGAGAGCTTACACACATGAAAT
>L-chr2-560845
TTTCAAGATATTCAGAGTATTGGGAACGCCGAATGAAG
>L-chr2-561324
GGATTAGCGCCAGAAGAGCAGCCATCCACCCCTACTTCCAAGAATCATAAGCATTATAATCTATTTCGCTATTATATTACAAATGCTACTGCACTGTCATTATAGCCTAGTAAAGTATATAGTGAATACAATATACTCAGTTTCAACATTATGATGGGTAACTCCATCAGAAAATATATTCATCGTCATATACGGAACATTCAGTTATACGCGAAAGTAAAAGTGAGAGCTTTTCAGGGGTTAAAAGCTGGGCGTGTTCCATGACGTATTTACCGAGGTCGTATTATCAAAGAAAATGAAAAAAAAAAAAAAAAAAAAAAAAGCGAAGAGGA
>L-chr2-561542
CGCAAATTCATTGCTCTTTGAATTTTGAAGAGTTTCACTTGTCACCGTTGAATAACCGAGACGGGTATTGT
>L-chr2-561815
CAATTAATACGTGATGAAGAAGGAGTTGAAAATTCTTATAATAGCGAACATTGCATTACTTATCTCTATAATACATTACACATTTGATTTGTTGACGTTATGTATAGATGATACTTCCAAAGATGC
>L-chr2-562122
TGATTTACATCCGGATTACACTTACATTTTATGGACGGATGAAATGTCTGATACTTTCATTAAACAGGAATACCCGTGGTTTCTTGACACCTTTAGGAGTTATGAATATCCAATTGAGAGGGCGGATGCAATACGGTATTTCATCCTTTCGCATTATGGT
>L-chr2-562286
ATCAAATCGTTGAAACA
>L-chr2-562612
AATGCATAATAATTCTTTTTTCTCAATATCTAAAGGTTCCTCCTGGCATACGGGTGATGCCAATTTTATGAAAACTCTAGAGAATCACATCTTGTCTTGCGTGGTTACCGGATTCATTTTTGGCTTTTTCATATTATACGGTGAATTTACATTTTATACTTGGCTGTGCTCGGGACCAT
>L-chr2-562770
ATTCTAATATC
>L-chr2-563240
TAAATCTTAGTATTTAAGAATTACAAGTAACATGCATTCCTATAAAAATTAAAGAGAAAAAAATTCGATTATAAAATAGTACAATGTCCAGAAGCTTGGTTTTTAATAGTATATAATAAAGATAAAGATAGATAGAGAACATAACTCTAAACTTTAAGAGTGAATTTTTTTTTTTTAGTTTAGTTTTTTTTTTTTTTTTTTTTTACAATAATGTATTGTTCTTGGAAAATAACACAATCTGTTCAAAGTGGACAGAAACCCTAAAACAAAAATAATAACGGGGAAGGAAAAAAATAGCAAGTGAAACATAAATGAAAAAAAGG
>L-chr2-563485
AATTAAAGATTACGGCAGCCTTTAAAGTACCATCAGTTGGTCTCTCGAAGTAATCTTGAGTACCACCATCTTGGCCGTCATGGATGTGTGAGATTAAT
>L-chr2-563845
GAACCGCTGGTGTCACTTGGCATAGAAAATTCGAAGACGAAAATTTTATCAGCCCCACCAAACCCATGATAAGCAGGAATGCCTTCTCTGTAATAACCACAATCGCCGTTATTACCGGAACATTCTTCACCGGAGAAAATCATGAATTCATTACCAGATTTAATGGTGACATCACCAAGAGCTTGAGCGGAGGCAGCACCAGAAACACCATCT
>L-chr2-564001
GATGATGAC
>L-chr2-564170
GTATTGGTGGAATCGGCTGTGA
>L-chr2-564328
TCAAAGCATTA
>L-chr2-564505
GTGACATCTTGGTAGGTAGCAGATAAACCG
>L-chr2-565254
ATTCCGTTAGGTTTTAGATATTTTATGGGGTGTAAATGGAAAAACGAAAAGGTGAGAAAAAGACGTTCTATTGAAGGAGTGACTAGAAGTTGGATAAGTTAGGTTGGTTTGAGTTTTGATTCTGGAGTCTTCTTGCGAGAAAAGAAATAATTATAATATAAAAAAAAATTGAATGGAGATAAGAAGTTTAACTAGCAAAGTTCGAGAGATATAAAAAGTAGAGATGCGAAAATAAAATTAAAACAAATCTGAAAATAATGGAAGTGAAACAAGGCTAAGCAAGAAAATTTTCTATATTGCCAAGACAGGAACGTTTGTGATGAATCACATCTGCATTCGTGGTATATTTAAATGAAAATCCCAAGTTTCGAATTTTCACGTTTGCTGTACGACGAAAAAGCGTGGAAAAATAAACAAAACCAGCACTAAATCGCCAACGAAAAAGGAAAGTCGCCAACGCGAAAAGAAAAGAAAAAGCGAGGCGCAGATCTCGTGGTATGTGATATCGTGTCTAATGACTTGACGTGGCTTTTTTTCTTGTCGCCATCTGCGCTTACTTGCGTTATATCAAATATAATTTCAGCACAGCATTACATGCAGAA
>L-chr2-565414
AAAACCGCACCTG
>L-chr2-565654
CGAATAATAATAACAACAAGCATAAGGCAGTATTACCCGCGTTGTCATTTATGGATGCGAAAAAAGATGAAGTAATTCAAGTGCTATTGTGAT
>L-chr2-565825
GGGCACTAATCAACAAGTATGGAT
>L-chr2-566013
ATAATTTGCCATTTTTCGATAACACCAGTCCGACAAAAGAG
>L-chr2-566189
CTAAAGAAAAAACGATTATCCGTCACACA
>L-chr2-566398
ATTAAATCAGTATAAAAGCTTTACCCACAATTTCCTTGCACTGACAAAATTATCTATGGATA
>L-chr2-566647
TGCTGAACAGTGATAGCAAGACAAAGGAAAATGTGATTATATCAGGTGTTATTGACCACTTAACTCTTAGAAATAGGCACAATCATCAAGTACAGAAAGGTG
>L-chr2-566880
TTATAGAATCCTCTAAATTACAGACAATGTATTATAAGTTTTTTTTTTCCCACCTTAGTCAAGACATGACACAAACCTACCATAGC
>L-chr2-567318
TTTTATACGAAATGGAAGACACCTCTAACTTTGAAATACTTTGCGGCAAGGTTATCACAGATCTATTTTATTGTGGGTAATCTCGTTTCGAATGATTTAATGATAGAATATTATTACCATAACGATAATTTCCACAATATC
>L-chr2-567630
TCTTGGAAAAATAAAAATGAATTGAAACTTATTGATCTAGGGAAAGAATTAAAAAAAATTATTCTTGAATCAAGTATGAAGTAGTGTAGGTATTGTAACATTATTTATTCTAGTTATTAAAAGGGTGTTGTTTCGTGAATACATTGAAGTCCTTTATTGGGTTAT
>L-chr2-567996
TAATTGCCTTTAGAATTAAAACCCAAAGAGAAACATGTATACACTTACTAACTCTATTATGTTTGGATAGAGCTCCTTGATAATTCAGTTACAAAACAAATTATATGTATATTCAATGCCATTTAAAAAGTATGCATCTACACTTTTTTTTTGCAAATCTTTATCGCTATAACTGTTCCTCTTTTATAACATCAATCAACCAATCTAAACCTTCGGTAA
>L-chr2-568164
GCAATTCTTCTTCCTGTAACA
>L-chr2-568334
AGTTTTTATAACTTAGCGTCTCT
>L-chr2-568749
CCGAGAACATTCTGCCTAATATTAATTGTCGTAAATCTAACTTTTATAGGCAAAATAGTTTTATTCAAAATTTCAATTGGAAAGGGCTCTGTTACCCGTCCTGTACGATGCAGTGGGTTTT
>L-chr2-568944
ATTTTAATCAAAAAGCTAATAATTATGGCTTACTCTTTAACAAGGAAA
>L-chr2-569130
ATTGGCGGAAACGACCAGGATCCATATATCATCATGAAA
>L-chr2-569463
CAGTATTCACCGTCAACGGTAAAATTCAACAGGGCGTGGAATAGGATTATATATAAGGACTTTAAATCTTATTTTCCGGAACTGATAGGTACTTTACAACCAGGTGATTACTCTATAGTAAAGAGCTATTCCAAAAATCATAATATCAGCAATAGTAATGGTGGCAGTGTCAATGAATTTATGTCC
>L-chr2-569667
TTTATGACCAAAAACTTACTTGCATGTGATGATGACAGTATTCATCCGGTCGTAAGT
>L-chr2-569868
GGCATTTGTCACAATATATATTTTTATTCAGTTATATAAATATACTCCTTTTCA
>L-chr2-570062
GAACTTTTGAACACTCTGAAATTGCTTTTTGTATATATCAAAATTGG
>L-chr2-570222
TTCTGAATAATGG
>L-chr2-570484
AATCGTGTCATCCAATAGTAAGAGACCAGTATGCTTTCCAAATACAAATTGCTTAGCTTTTAATAGTCTATCAGTAAGTTCTTGTTCTTTGTTATCTATCATTAAACTAAATAGT
>L-chr2-570682
ACACCCAGAGTCCAAGGATAAATCTTTATCTTTGCCCACGCAGATCCCATA
>L-chr2-570851
ATAATAACTAGTGGTTGGCCTT
>L-chr2-571034
TTGCGACGATCTTACTAATATTGGATGCTTCAACAC
>L-chr2-571193
TAGCGTATAATA
>L-chr2-571694
TTGGTTTGAATAATTCCAGTATCACTTTCTTCAAAGCTTATTTTCATATAAGGCCTCAAAAAAAAAAAAAAAAAATGACACATAGCTGAAGTGATAAACTTACTACACTGGTATAACGCTTATTAGAGGAAATCTAATAATAAACTGTTAGCTATAAATAGTATACAATAACAATGAGCGCTAAAAGTATGACATATTAAACATAAATACGCAATTCTACACCGCTTACAGCCCTTTTCTTTAGTTGGGTTTCTTTATCGTCATCTTCAACATCACTTTCCATGTCGATATCAGCTTGGCCTTCAGTTATTACTTCATCAAGAACTTCTATAGTTTTAGTGTAAACCTCTATTT
>L-chr2-571898
GTGTTGTAGACTTAACGAAAATTGTTGTGTGTATTTGCTTATGCGTTAGAGTTTTCA
>L-chr2-572067
AATTAAACAAATGGTCAAACAA
>L-chr2-572266
ATTTTCATATTCAATTCAACAGCCTGGTGGGGAAGTAAAGAAATTATCCCCG
>L-chr2-572467
TCATTTTGCTAATTTCAAGGAAAGAAATGGACACAAATTCTAAAACCAAAGTAC
>L-chr2-572644
TAATGTGGCTGTCCGACGATAAATGTTTAA
>L-chr2-572802
ATTATATTGTT
>L-chr2-572955
AAGGAG
>L-chr2-573218
TTAAGGCTACTTTGGAGGTTTACTGCTGTTAGGAATTTCTATTATTTGGGGATTGAAAGTTTTAAAATTTCGAGTTTCTTACCAAAACACTTAAAGATGGAACAAATTATTCCTTT
>L-chr2-573571
AGAAATTGAAGTATACGAAAATCAAAGAAGGTGGTATCAAAATAAAAATTGGAGTACAAAATTACTGCCGTACGAAAGACAAAACTACTGCATAGAAATTAAAAACACTGATGGAACTTTAACCATGAGGAGTTGTTTGCCCCCAGATGGACTTGGTGAAGAAGAATTACCCAATAATTGGCATTGGATCAATGATAATTGGGACG
>L-chr2-573973
GGTTGCCTAACATTATCATGATATGAAGAATTTTCTCATACTTTGAAACATAGGACAAGTAAAACTTTATAAGATCATGTGCACTTTGTGTATGTTATTTCATAATTTTCATTAAATTCTTATAACGGCTTATGTAGAAATAATTATCATTTTTATAATAGAAGATTGAATATAGAGGTAATGTATAAAGGGCACATAATGAAGCACTAGTGGTTCATTTAAGAAAGAATAAAGAGGGAACAATCCAAATAGACA
>L-chr2-574143
TTTCTTCCTCCTTTGCTAAATAT
>L-chr2-574322
AAATCGGAGTATTCATCATCGAGTTTGGCACG
>L-chr2-574506
CACATCTTTCTTAATTGTTTTAGTAACTTCTTTAAAC
>L-chr2-574735
TTAGGAACCTTGACCCCAGTGAAGCTCCATTTTGCAATAGTGGTGGAAGTACCTTTTGGCAGTTTCGAAGGATGAGTGTACA
>L-chr2-574912
CAAATTTAAACGGCCTGACCCTTAAAGTTG
>L-chr2-575080
CAATATCATTGACAGTTAATT
>L-chr2-575247
CAGAAAGCACTTTTTTTAAT
>L-chr2-575418
AATACTTTCATTTCGCCTTTGCGG
>L-chr2-575577
TTTAATCCTGCA
>L-chr2-575735
GAAAATACGTG
>L-chr2-575906
AACATTCGATGTTTGCTTAGTTTT
>L-chr2-576376
TGGAGTGCTCATTATATTATATCCTTTGGTTACGTCTGTTACAGGTAAAAAAAAAAAAAAAAGGAAGTTTTAAGGGATATTTCCAAAATCTATATACAAGATTTCATAAATAAAAATCTCTAAACGGCAAAGTCCTTTGGTTTATATCAAGAGTACCTTAATATATACCAATTTGTAAAAGCGACTCCCAGTTATTGTTCCTTAAAACTCCTCGTATGATGTGATTTTTGGTAAGGGGACGTTCTAGAAACGTCTACTATTTTGGATGATTTACATAGTTTTAAAATAAAAAAGGCTCAATTTTACCTTCCGCGCATTTCTAT
>L-chr2-576717
CCATTCGTCTGGAGAGAGTATCTGCAGAGAATTTATGTATAATAGTAAATGAAAGTTCGAGATTTTTTCATGCAAAAGATTGAAATCTCCACTTGAAGCCACATTGAATAAATACTTTTTTAATTCTTGATAATCTTGAGATTGCCCCATAGCTTGTCGATTGCTCCATGGAAATCCGGTGGAACTAACGAATT
>L-chr2-576928
CATCTGTAGTGTCATTAATATATGCCATTGAAGGAAATGTGGACCCACTTATCATATCTGCAGT
>L-chr2-577225
CCTAGCAGCCATAATAACTTCTAATGATGAAAGAAAAAACGAATCCTTATGTCTTTTGCAAAAAACAGACCCATCCCCAGCTCCCGCGTCAGATAAATCTGTAAATATTAGGCCAATTCGCGAAAGCCCCATTTCTTGAGCCTGTCTATC
>L-chr2-577430
GCCAAATCTTTGCATACCCGTGTACCTCCACGCCTGAATAAATTCATTAATTATTTCA
>L-chr2-577585
AGAGGGGA
>L-chr2-577747
ATCACCGTGCTTGCA
>L-chr2-577906
ATCTTTCTCATT
>L-chr2-578081
GTCCAGATTACCCACCAACTTTTCAATG
>L-chr2-578374
ACTCTTCGTTCTGTATGTTACGAGGGCGTTCCTTAAAATGGGTAGACGCATCTTATTACCCGCCAAAAAACGTCAAAAGTTTTAGGAACACGTCTAAAAGTTGAAATAATATGTGAAAAAATTGATGAAATATTAATGAAATGGCT
>L-chr2-578543
TTATACCCCACTCATATATGTC
>L-chr2-578698
ATTCACGA
>L-chr2-578873
TAAATTAATTGAATTGGAATTTAAAGAT
>L-chr2-579172
AAAATAAATAATGATGGAAGATTAGTCAATTAGTGCCTACTGTGTGCAAAGATATGTATTCGCTCGTTCAGTGTTTTTTTAAAAATATGTATAGAATTTGTCATTATCTGCGTTAAAAAATAGTTATAAAGTATATACAATAACAATAAATG
>L-chr2-579481
TGTTATTGGTTA
>L-chr2-579700
AATATGGGGAGACAACGGTTCCTATAGGTGCTTTCCCTTTAGAAGTCACCGTAGTCCAAGAAGATGTGGTAG
>L-chr2-579986
ATTTAATATCAATAGTTTGATTCGATGGTAGGCTGGACTTGTTAGCCCAGTTAAGCACGGATTTTAGTTCCTCCTTTTGCTTTTCTTCTTTGCTGTTCCTCTGTTGTAGACCTAAGGGTTCTCCTTTCTTCTTTCCAGT
>L-chr2-580312
TTTTGTCTTTTCTGATTTTTTTTGCTTTTCTGCTTCCAAAGCTTCTTTTTCCTTTTGTTCCTTTTGTTCCTTTTGTTTCTTCAATAAATCATCCTCTTTTTGCTTTTGTTTCTTCGATAAGCGAGCTTCTTCCTTCCTTTTGAGTTCTCTGTTCCGTTTCTCTTGTTCATCCAATAACG
>L-chr2-580520
CCATATCCCAGATATTGTCATGTGTCAATGGCTTGAAAATATCGTTTTCAGTAGCTTTAAT
>L-chr2-580881
GATGAAAATATCGTTTATTCCTAGCGTTTCTGGAGTGCTTCCCAATCTTGAAATCTGAAGGGTTGAAGCAAAATAGCCACCTATGTACCATTGTGACATCATTTGGGTAGTAAATGGACCATGAATCTGTCCCTGCGTGTCTATGTACCTCCAACTGGATTCAACTGAAACTGGTGCTGGGAGTTGTGACATTCCGTTCATGCTCATATTAGGA
>L-chr2-581080
TGCAATAGTGGATGCTGCTGAACAGGCGTACTAACCCGTGATTCAGGATGGT
>L-chr2-581244
GAGGTGTATTGGATCTA
>L-chr2-581417
AACTGTTCATCAAAGGAACCGAATAA
>L-chr2-581831
TATTGTGAAAAGTTCCAAAAGGCCCATCAAATCAAATCAACCTATAAGTGGAAATATGAAAAATTTTTTTTTTTTTCAGTGCGACTGAAAAAAAGGCATAGGGTAATTGCGGACTATATAGGACACTAAAAATATAGTGTGGCACAACTATGTAGTATAAGTATTACGGCACTAATCTAATCTTTTCAATGGTTTACGTGACAGATGTATAAAGAAATTGAGAGCAATTTTTAAATGCCTAATTGTTTTTCGATTTTGCTGTGGACG
>L-chr2-582145
ATTTCCATCGTCCTTTTCATTGGTTCGGCAATGCCAAATATTTGTCGATACTGTTCCATTTGTCTTTGGCGCTGTGTGGTTTCCCAGTTCTTCAATGTTGATTCTAATGGATGTCTGTCATTCAATTGTGTGGAAAGAGGTACTGCACCGCCTTCTTGCTGGCGTAA
>L-chr2-582429
TCCAGTGAGCAGGAAACTACATAATATACTTTAATAACCTCAGGTAGGATAAAATTGCCACTGCATGGTTACCCGAGGAGTGAAAAAAGCAAGACCATAAGAAATGCTTGTGCATCACTGGCGGTAGATATTGGAAA
>L-chr2-582607
TTAACATCCTGATATACGACATTAACAGACG
>L-chr2-582761
CGGCCAT
>L-chr2-582930
GACGTACCCATGAATGATTCAT
>L-chr2-583099
CAAGATATCTCCTGGTGAAATC
>L-chr2-583272
CAGCGGTTATGAAAATGGCGATATAT
>L-chr2-583634
TTTAAAGAATCTGCGTTATGTACACGACAGACATTCCCTTAAGGTGTAACACAAGAGTATATATAGATATATTATAGACGTTTAAAAGTTTTAAGGGATCGGATTTTCAGCCAGATATTTTTTACTTTATTCTAATTTTTTTTTTTATTTTTCACTGCTGCTGTCTTGCGTGATGAGTAAGATATCCTAAAAAACTACTAAGGGAAGTTCGGGCA
>L-chr2-583816
TCACAATATGAATATAATGAAAAGACAATTATGCA
>L-chr2-583996
ATTGTGATTTACTCTTAGTCGGAGATTCTTTGG
>L-chr2-584159
GCTTGAAGAATGCCAT
>L-chr2-584365
AGTTCATTCACTTGGAGGTTATAAAGTGCAAGGTAGCAAAAGTCTATTACAAATGCAGG
>L-chr2-584527
AAGTTCTAGTTATAT
>L-chr2-584804
AAGTTAAGGAGGACTTATGGAATGAATTCCTCTCTTCAATTAACGAAAAGTAAAATATATAGATAAAAATCACTGCATAGGGAAAAAAACTTTAAATTTTAGGTATACTGAAGACAACAAAAAATACATA
>L-chr2-584957
AGGTAA
>L-chr2-585212
GAGCTGGCCGCTTTATAATACTCCATAGCATTTGGGAAGCCTAAAGCAGGCGCAGTGTACACTTCATCAAATTCCCGGGTCGATTTAAAGCTCTTTGCCTTTATTAGA
>L-chr2-585382
GACCACCAATCCTGGCTCATCCT
>L-chr2-585679
TTGCTTTTCTCTTTGCAAAAACTCGCGAATATCCATTGTGTGATAAGCTGTAAATAAATTTCTGGTGGTAATTTTGGAACGTGCACAACCTCTGGTATTTAGGACGACCACTTGAAATCTCCCACTGCGAGACAGGTTTTCAGCAAGAGA
>L-chr2-585848
CTTCTCGTCTTTATCAAATTTT
>L-chr2-586016
GCACCTAAGTACAAAGTTTGC
>L-chr2-586186
TGCGAAACTGTACCATTGTATCC
>L-chr2-586580
AGGAGCTATTACTTCCAGGGACATCCGATATCTGACGCCTTTTAAAATCTGCACATGCGCAAGATTTAAAAAAAAAAAAGGATCTCGGAACCGGAACGAGATTGCTCATTTTTCGTTCCGTTTCCGCAGGTTTTGCAAATCATTAAGCAGATACACAAGGGTCCTTTTAATGTTTATGTAATTTCGTGCAAAGTGAAAAAAAAAATGGACCTGCTTGGAATAAAATAATAAGTAACATTATGTATAT
>L-chr2-586749
AATTCTTTCTTAGTGATTTGTT
>L-chr2-586932
TTGGTAAGGCACGGGGGAGGTCATGAATTAAATACG
>L-chr2-587101
ATGTGAAGAGCAATGATGGTCT
>L-chr2-587257
TGGAGCAAA
>L-chr2-587418
TAAATCTGTCTTTT
>L-chr2-587745
CATTTTCATATTAGATTTGGAGATCATTA
>L-chr2-587920
GTTTTCGGTCACCATGATCTTCATTGTC
>L-chr2-588157
AAATTTTTTCACAACAAAAAACATTAATTTTTTCTCACGAGATGCTAAAGAAATAAACTCCTTGGCAGATAGTGTTAGCTGGTTCTCTGC
>L-chr2-588354
ATCGTCCTTTATGTAAATCTTCAGTAAAGCATATTTTCCGTTTTGGGGAA
>L-chr2-588648
GTATTTCGGAAAATACATTGGTACATGGTAGCTGATCCTCAGGTAGCAAACGCTGCTTTAATAGAGAGTTGCAAAGAGCTGATTTACCAGTATTTACATCACCTGTGATGAATACTTTAGATGAAACGTCATCCACTCTTTTTTTCA
>L-chr2-588974
TGCTTTTGAGTTGGAGGAACGCAATGAGGGC
>L-chr2-589141
TGATCTGTGGAGTCCTTGTG
>L-chr2-589436
TCCTGTTTCAATAATGCATCGTCCGTCTTAATTAATATTAGCCCGGCCATATTCTTCAGCATGAAAAGCTGTATTTACCCGGACTGCGCACCAACTTTTAAATATTAATCTCCGTTCGGTCTTTGCGCGAGTTATTATACTAGCGCCA
>L-chr2-589711
TGTTGGCCACTGTTTTGGCATCTCTCTACATTTTTTTTTTTCATTGATACTTTCAACCCAGACATTCTGTCACCTGGTGAAAAACGACACAAACTCCTTTGTAACAACAATTGCAATTTTAAGATATA
>L-chr2-589875
CGCAAGAAAGTGGAACA
>L-chr2-590041
GCAAAAACAAAAGAAGAGG
>L-chr2-590203
GAAACATATATATAC
>L-chr2-590422
TGTCGTTATCACTAATGTTAATTGTTAATATACTTTTGGCCGCTGTACCAGTCAATATTGCTGCCCTTTTTG
>L-chr2-590604
TTGTTGCTGGGCTTATTTTAATGAAAGGAAATTAC
>L-chr2-590804
TCTCCATTCTTCGAAGGTAATAAAATATCACATCGGCGTCTGTTCCCAGACAT
>L-chr2-590996
TTACTATGCGTTCAGCGTCACGTTTTCGTATTACCTTGAACATGA
>L-chr2-591324
GTTTCGTTTATTACTGAACCTAATTGGAATTTTACTAACAATATGTGGCACAATAGGATACGGATGGGCAATCTTCTTTCATTATCATTTTGTGGTTCTTTTAGTTTTTTCCGCTCTCACTGCCTTTGGTATGACCTGGTGCAGCAACACATCAATGACATATTTAACTGAGTTATTCCCC
>L-chr2-591825
ATTGGTATATTATATCTTCTCATTTTTCAAAGAAAATATACTGCCAAAGAATTTTAAGAAATAGTTTATGTTTAGCTATAAAATTTAACTTTTAGAATTTTATTATATTATTTAACTTTCAAGAAAATTTTCTCATCACTCATCCCAAGGACTTCAAGAAATAGAACAATGCATCATAAGTTTATGAATTACGTGCATTTGGACCTTCAAAGAATAAAATCGAAGTTATAGTTAATTATATTAAATTAAGCCAAAAGTACATATATCTAAAAGGAAAAAGTATAAAAATTATGCAGGTCCAAGACATACTTAAGCCTTCAAAGAAGAAGCTCTTCTCTTTCTGATTTCGGCCTT
>L-chr2-591982
TGGAGCCTTG
>L-chr2-592148
AATTCTTGTTCACCCTTCT
>L-chr2-592354
CTTGCTTCATTGGGAAACCTTGTTTGTCGTTACCACCAGAGATCTTGAAGACGTAGCCC
>L-chr2-592735
CATTTGTTAGTAAAGTTGTCCGAAGCCAATATCGACAAATTCCAACGAATCCCTGCTGTCCTTTCTTCCGTTACAGGTTTTTCTTATTTTCATTGATATTTCTAAACCCTTTTCGTAAATTCCTTTTTCATTCCTTAATTTGAACTTAGCGAGATATTTTCCTAAGTGTCGGTACGTGTATATTAGAGGGAATTATCTCGTTTAAACAACGTTGTTCTTGAGAATTTTTATTAT
>L-chr2-593404
AATGACTTCCAAATGTTTTGAAGGGCACACTATTCAAATTAAGATCACTTTTCATAAAGATGAATTTTTCTCCCATCAGGCATTCATTGACCGTGCCCTACAAACCAAGCCAGCCGAGATTGTATCAGCTCCACGCACATAGGATTTTCGCCTGCCCTTGGCCCATACCGAAAGAGTTTCCTAGGATGATGGGCCGGCATGAAGATAAGCGGCCTGTATGCCCGAGACACTGAAAAAAAACAGCAAAAAAATAAGATGTATGGAGTTCAAAGATGTATGGATGCAAGAAAAGAGGTTAATGGTGCAAACTGTAGAAAAAAAAGTAAGGAAATAATTTATTTTTAATAAAATTAACTGAAAAGATACATGTATATTTTTCTCAAATTAATCAATGCAATATGTGATATATTTGCTATCTGGCTTAATGAGATAATTTTTTACATAATTATGTTGAGAAGTTAACAGGGCAGTCTCTATTGTTTTGATCGATTGAGTGCACAAAAATTGGAAGGGGGCCGTGGA
>L-chr2-593574
AAAAGTAGCTAGAAAGCGATTCA
>L-chr2-593768
ATAAGTGCTGCCACATCGGCCATTATGATATAAGTCGTCCATATCAT
>L-chr2-593972
CCTTCGGAATATTTAGCTTTAAATATGGCTTCCCTGAGAGCTTTCCTCTATTGCTGT
>L-chr2-594205
TATTTGCCGGAATAACCTGTACAAATTGCGATTGAAAGGATGGAATATTGCCCACTAAACTTGCAGGCAATGAAGGCTTTGGCAAA
>L-chr2-594407
TAATCATTAGCATGAAAACTCCCACCAGAATTTAAACCGCCTTGCAACATTTGAT
>L-chr2-594639
TGGAGGAATCTTGACTCGAAACTGTACAACTCCCAGAATGGGAAGCTGGTTGCAACACGGTTGCTCTTCTTCGCCTGCGCTTCCT
>L-chr2-594828
TCCTAAAATAATGACAGCAATGTCTACTTGGCAAAGTACTGA
>L-chr2-595022
GAGCTTTATTAAATTTTTTTCTGATGAGATAGGCCTGCTCGAAAAAA
>L-chr2-595305
TTCACGAACATAGGAAGCCGGGTATGCGTGGAGATTTAAGTTTTGCCAAGCCTCCAATTACTCGAGCGAGATTATTTTTGCAGAAGAAACAAAGACGCCGCTTGTTACTAAAAAAAGAAGGCAACAATAATGCAAA
>L-chr2-595476
TAGTTTTCTTTGACAGCTTAAGAG
>L-chr2-596179
TGGCATTTCTACAAATTCTTTTTAGTTAGTATCGCCAACCATTAACCTTTTTAGTAATGCTGACGTTAAACGAAGGCGAAAAAAAATACTTGGCAACACCATCGTTTATATTTTTTTCAAATGGAAGTGTCGGCCGACGTAGCATAGCAGGAAAGATTCAAAGGCAAGGGTTTCACATAACGTTACCCTTCTGACCACGCCCCTTCTTTCGATCCCACTAGTGCGGACGGATTATCACGCAAGTTTTTTAACGCGAGACATCGGAAAATATTTATGCCGATTAGATCCGGCCCCTGAAACTTTTTGTTTGATACTTTCAAACGCACTACTCTACCCCATGACATAAAAAATATCTGTCTCCGGTTATATATGTCTAAATAGAATTCGGGTAGCATTTTATTTTTATCGCTTATAGGAAAAAGATATTTGCATATATATATCTATATATCCTATATACATCTATATAGTTATTGTGTAAGGGGTTTTTATAAGGTCCGATACTTACAGAGATTAATTTGTAAATAAAAGCAGAAATCTTTATTTAAGAAAATAGAAG
>L-chr2-596491
ATTCATACTGTCAGCGATTTACACAACTTACTCTGCTTACAAGAATAAATTAGAAAAAAGGTTTTTACTTATTGGCTTCGGGTACGGTTTGGTCGGAGTAGGATCATGGCTATTTCATATGACACTGAAGTATAGATTCCAACTATTGGATGAACTTCCAATGAT
>L-chr2-596791
CTACGTTATTTACAAAAATGTCGATATCCATCAAATTTTGTTTGGCGTACAGATTGTAGTTGTGGCTGCTACTGCAGGAAGTTTGACGTACAGATACGTCCATGATCCACTTGCCAAAAGAAATCTCAAGGCTTCAATGGCGCTCGGCGCAAT
>L-chr2-596968
TTATTTCTACATTGTTTCTTTGGAACATTT
>L-chr2-597194
AGTTAAAAAGGAGAAGTAATAATTATAGCATAATATATATTCATAATGTATAGGCATATTTATTTTTTATTTTTTTTAT
>L-chr2-597373
ATAACGTGAATTGATGAAAGTAAATAAACAAA
>L-chr2-597544
AAGACCAATAATAACATTTAATAA
>L-chr2-597871
AAACAAAATGGAACTATCAATGAAAACTATCCCATGTCTCAAGAAGGAAAACGTCCATGTTGAGAAAGGGCACGATTGGTCTCAACTCAGTACGAGCAGAATTTGTAAAATTTTAGAAGACATAGCAGATAAAAAAAATAAAACTAGAAGGCAATCTGCCCCATTACAAAAGACGAAGTA
>L-chr2-598060
CCAAGAAATTCAGGGAAATATTGATTTACCCAAAAAAGACGT
>L-chr2-598360
TTTACAAATGAAGAGAAATGACTTAATAGTCACCTCTGAAAATTGTAATAGCGGAGTTTTCTTCAGCAATTTTAATTATCAACTTCAAGTTAAATCGAATTGTATTGCAAATATTTCTTCTACACTCAGTTTTCTACCCCATCATGAAATAAC
>L-chr2-598561
TCATCGATATCATCCTAAGGGTTTTAGCGCTGATTACTGTTACAGTGCAAATGA
>L-chr2-598886
ATGTAGGAAGTGTTCTAATAATTCATTGGCATTAAAAGAAATCAGCACCTATCGTTTGGATAGCGCAGAAGGTTTTGAGAAGTCTCAGCCTCTAAAAGATGAAGCAAAGCTCAGTGATATGAATTATGTACAAGGTAGTATCAGCTATAACAGGACTATTCTTACCGGCTTATGGAAA
>L-chr2-599135
AAAAACTATTTAATAAATTTAATATATATACTTCAGAATGAAAAACAAATGAATAGTTTTTACTGAATATGTAAGTGGTATGTGGAATAAGAAACTCAAATG
>L-chr2-599433
TCATTTGGTTTACTTTCAAACAAAGATCCCATTAAAATCATATCATTAGTTGTAGCATCACACAAAAAGGCAATATAGTCTACAACGTCACGGTCTAACGTCTCAGTCTTCTTAGTTTGCTGATTGACTTTAATTAGTCTTTGCTTCGTAT
>L-chr2-599609
GAGCTTCCTGAACCCATAATGAAACTAAC
>L-chr2-599766
GTGTAAAGTC
>L-chr2-599941
TTTCACTTTCTTTATTCAAAATTAACCT
>L-chr2-600187
AACTATTCCATTACTCAGGTTTTATTTTTTTATTTTGTAATATGGGGAGAAGGCCGGCAGAATATTTACGGACAAATGAATAAATTGGATTGGATTGAC
>L-chr2-600544
TAAGAAGTATATTTGAGCGCAGCCTTAATCATATATAGCACCAGTTATATGTTTGCCCCTCTCTTGAGTTGAAAAACACATAATACATAGTACTGTACTTTTCTCTTTTTCATCGTTGGCGAAAATATAATCTTTCTCAAAAATATATATATATGTATATATATCCTTAGATTTGCCGTTGACAATAAGGTGGGCGGCAAATCTACGAAA
>L-chr2-600732
ATGAGCAAATTTCTTCTCTACATTCTGGTTCTGACTCGAAA
>L-chr2-601022
ATTAAGGATCCACCAACGGAGGCGCAACAACATTTGATTAGAAGCCTAGCAAAAGTTTTATTACACCAGTTTTCAAGCATAAATGGCAAAGTTAACACAGTAAATGAAGGACAAGATAATTTGTTTCTATCCTTATTCGTTAA
>L-chr2-601197
CGAGTTCATTATATATCCCTTTTGCTGT
>L-chr2-601383
AGTAAGCAAACACTAAACTTAGTAAATATATCATATCTT
>L-chr2-601678
ATCACAAATAATAAATTACTCCTTGTCCATGGTCCTCCGGGAACAGGTAAAACAACGTTATGCAAAGCACTTTGCCAAAAATTATCTGTGAGGCGGGAATTTTCAGACGGTTCCGATACCATTGATACTAATTATAAGGGGATAATAA
>L-chr2-602014
CAATAGCAAGTTCAAGAACAAATTTGTCAAGTAGAAATGAGTCAACAGATGGAATCCGAGTTGTGAACACTTTACTTACGCAACTTGACAGGCTGAAAAAATACCATAACTTTTTAGCATTAGCCACGTCTAATTTATTAGATTCATTAGATGATGCTTTTGTTGATCGAGCAGATGGAGTTTTTTATG
>L-chr2-602205
TCAAATGCTCGGTATGTTTTTTTCTTTTATTCTACTTTTACGAT
>L-chr2-602441
CATTTCCTGTAGACGACGATGAGTTTGTTCTGGCATTAGCTATGTCAGCGCGGAAGCTGAGCGCAGCGCGGAAGTGACGGAGGAGCTTT
>L-chr2-602708
ATGAAATCCTTATTTTAGAATCAAAAAGTCCTACAATCTTGTTTGTGGAGTCTATATAAAGCTAAAGTTAGGTTCTACAAAGCAAGATACAAATACGAGGCCATCGAGTATTCAATGGGA
>L-chr2-602865
TCTGAAATTG
>L-chr2-603060
ATACAGCATTTTTTGCAGGTATTTTATTCTTAGTGTTCGGTTACAAAT
>L-chr2-603228
AGAACGCTTCGATTGGTAAAA
>L-chr2-603410
TTATTGCAGGTGCTGTTATTGGTCATGCCATTTGC
>L-chr2-603665
CCGTATTCTTCTTGGATTCTCTCTTTTTTCTCTTCATATTTAAGTGTGAATCTTGAAAAGAATATTTATAGACATACGTAACTAGTGTACGGCTGATATTTATTTGAT
>L-chr2-603967
TTTCGTC
>L-chr2-604136
CGGGCACGTAACTGATTTAATT
>L-chr2-604522
TGACAGCATCTTGACCTTCTAGTATGGAAACTTTCAATTTCAGAAAGCGGTGTTCCCCGCTGCGACGATTTAATCCGTACATTTACACATCTGTACATTTTTCATATTCGCAAAACAAAGGTTACTTGAAAAAATCATAAAGTTGGCGGCTTCAGGTGGACGCGCTTCACTCATGTAGCTTAACATTCAATCCCATTAAGCATTATGCATAAATTTCATGAAGTTTACTTAATAAAATT
>L-chr2-605119
TGAGAATATGAAATTCCATAATAGTATACCTTCATTGAGTAGCACGACAACAGCCTGAATTACTATCCATATTATGAATATCTTTATTTACACTGAACTCCCGACACTTCAGTTAAACAGGGATACATTAGAGATCAAGGTGATCTAATAGGGAACATCTCTCTCGTAACAATGGGACAGTATTTTATTTTCCAAGGCGGATACCTAATTATGCGTTTTTAATCATATCTCTACAATATTTATGAGCACTTACTTGGGCCCTTGCAGACTTTTGTTCCGGGAAAACTTTTGACTAACAAGAATCCAATTTTACTTTTTTTTTTTTAGGAGCTCCAAGAACTTACTCTAAGACTTACTCTACACCAAAGAGACCTTACGAATCTTCTCGTTTGGACGCAGAATTGAAGTTGGCCGGTGAATTCGGTTTGAAGAACAAGAGAGAAATTTACA
>L-chr2-605464
TGGATTATGTTTTGGCTTTGAAGGTTGAAGATTTCTTGGAAAGAAGATTGCAAACTCAAGTCTACAAGTTGGGTTTGGCCAAGTCTGTCCACCACGCCAGAGTTTTAATCACTCAAAGACACATTGCTGTTGGTAAGCAAATCGTCAACATCCCATCTTTCATGGTCAGATTGGACTCTGAAAAGCACATTGACTTCG
>L-chr2-605778
TTATAACTTTTCAAATCACGGATCATTTTTCATTTTACTTTGTCATTTTTATTTCATTTGAAAATGGGTAGAGGTACATAACTGGCGCTTTTCTTGCAAGATGACATGGCATTGGATGACACAAGTATTACTCAATACCCAACGTAAATAGCTAGAAGATTTTGATC
>L-chr2-606449
ACCTCAATATATCTCGATAATATAAATCGCAATATTATACTTGTTAGTCTGACAGTTTTACACCTGTACATCTTCACCATCACCACACCCTTTTTTACTGGAGGCAAGGATGAGTTTGAATATCGCCTTTTTCCCAGCCGCTAGAACATGCTCAGAACCGAGGAAAAGCACCGCTGCCAAACCTCCTTTGATGTGTTGGCCCACCGCTACTAGTGGCCGTGCTGGAAGCCCAGGCAGCGGTGGGGGCCACAATACGAGAGCTGGAAAGGTAAACGGTCTCTGCGCCTCTGTGAAATTTTATCACCAATGGAGTGTCATGTCTGGTAAAGATAATATAGAAAGTAGTGTGCAATTTCAGGCATTACCGATTGAACTTTGGAATAAGAGAACCAAGACAAAAATAACTAGCAACAATGGGTAAATCGTATGTCATTTAATCCTATGAATCTACAGCACGAACGAATCATGGTATCTCAAACCGAACATATCGTCACAGAAATAAAAAGATTTAAAGACGTGTCTAG
>L-chr2-606774
CATTAGAAGTGTAGTAATTACAAGCCCTTTTTCCAAACATTCGGTTATGTGCTGGGACGCATCTCAGAAACTCGCAAAACAATAGAATACTAACATGATTTCTTATAAATCTTAATTTTGATTTATTTCCTTATAATACAGACACGGTTACAGATCTCGTACTCGTTACATGTTCCAA
>L-chr2-607048
AACGTTACTAAGTCTTCTGTTGGTGTTATCATCAACAAGATGGTCGGTAACAGATATCTAGAAAAAAGATTAAACTTAAGAGTTGAACACATCAAGCACTCCAAGTGTAGACAAGAATTTTTGGAAA
>L-chr2-607314
AAACTTTCATCTAATTTACCCGATGCTGGTTTTGTATCGAAAAAGATTTTCAGGTTTTAGGTTTTATTTTTTGTCTATTTTTAAATATATAATATAATAAAAAATAAATTGTGTCTAAT
>L-chr2-607519
AAATTAACCTTACGCCAAAATCCAAGAAGTAAAATTAAAAAGAATAATGGTAAAAGTC
>L-chr2-607703
CTTACTTACATAGTTGACCATTCTCATATCCCATAAT
>L-chr2-608175
GGTTATTCCAGCAAGAAGTAT
>L-chr2-608336
AAGAGTACAGCTTG
>L-chr2-608526
TATATGAACAAATGAAGAGGTTAATAAAGGAAAGGTCTATTGA
>L-chr2-609157
AACGCCCAAGGAAAATGGTAAACGAAAGTATACAGGTTTAGTACAAAGTTTCAAAGTTATAATTAAAGAAGAGGGACTCTTTTCAATGTATAGTGGGTTGACCCCGCATTTGATGAGAACAGTTCCGAACAGTATAATTATGTTTGGTACATGGGAAATTGTTATAAGGCTACTATCGTAGCCTTGAAATCTAAAAAACTCTAAATTCACTTTAGGGCCAAGACATACTCTAACAAAAAAGTATGAAAAAAGTGCATTTTGTAAGGATATAAAGCCTGTCAAAGTTTATAGAAAGCTAACCTACTAAGGTTTGGACCCCTTCGTTTCTTCTCCTTTACTTTGCATTATTTATCGTAACATATCAATGATCCTTATTTACTTCATTCAGTAAATTGGTCCTTTTATACTTGTAAATATTTTTACCAGGTCACTAGTAACAATAAAATGTTTTAAAATATCAGTAGCGTGAAGTAAAATTCAATTA
>L-chr2-609371
TTGAAATCGTGCTTTCCATATTCGTTTCTAAACGTAGTGCGCGCCCAATTCGTTATTTCTCTGTCCT
>L-chr2-609550
GGAATTTAGGCAAAGGGTAAACCACTGTAGAG
>L-chr2-609725
TGAGCCAAACGCATGCGCACGGCATCTA
>L-chr2-609938
TTATATCGATGAAATATTTCAATATTAAAATCCTTAACTTTGACGAAAAGGCAATTTTTGTATATT
>L-chr2-610107
TACTATATACGTTTGAGCTTAA
>L-chr2-610341
TATCAAAAGGTCATTTAGAAGCTGATTCTGGACACTCACTGGGTCGTGAAAAAGAGAACGGTGAACTCGGTATAAGAAGTATATTTT
>L-chr2-610650
GTAATAAATGAGCAACCACTTTCTTCGAAATACAATATTGAAATCAGCATGAAGTCTGAGCGTAGTGTTTATTGTAGCAAGTCTTGAGCATATTTTATAAACTCTATTTATGTTTGTATATTCGTCTATCAAATGGTTGAATATGTAATAGGGACAGGAGCC
>L-chr2-610835
AGCATATGACCACCATGGGTAAATATAGTTTCTTCGCA
>L-chr2-611166
TAAATTTAGCCTCCCATTTGAATCTGCAGATGCTAGAATTAAAGAGTTCTTATAGTTAAATCTACAGGAGTTTACTCCACCATCGTGTTTTTCACGGTTACTCTGGAGCTTCTCTTTCTTAGTCCTCAGATCTAATAGGGAGACCGCATTTCCTTCAGTACAAGCAGCAAAGAGGGAATCGTGT
>L-chr2-611370
TCCTGCTGCAAGTTCCAGGCTAAAGAAGTCGCCTCATTTATATCTGCCGAAGAAGTA
>L-chr2-611703
AAGATGACCATTTTATATGACCCAACGTGGATATTTTG
>L-chr2-611866
TAAAGTAGTTTAGTGT
>L-chr2-612298
GTTGATGAGAACCTTTTTCGCAAGTTCAAGGTGCTCTAATTTTTAAAATTTTTACTTTTCGCGACACAATAAAGTCTTCACGACGCTAAACTATTAGTGCACATAATGTAGTTACTTGGACGCTGTTCAATAATGTATAAAATTTATTTCCTTTGCATTACGTACATTATATAACCAAATCTTAAAAATATAGAAATATGATATGTGTATAATAATATAAGCAAAATTTACGTATCTTTGCTTATAATATAGCTTTAATGTTCTTTAGGTATATATTTAAGAGCG
>L-chr2-612476
GATATTCCAAATGGCACCTTCAGTGAAAGTA
>L-chr2-612800
TTACCAACCATTAAAGCTTCAGCTTGAGCAAAGAAGTTTGAAGCCAACATCTTTTGATGTAATTTGTTCTCAATTGGGTTATGAGATTGAGCAGCTAAGATGAAATCAGATGGAATCAACTTGGTACCTTGGTGAACCAATTGGAAGAAAGAGTGTTGAGCGTTGGTAGCTGGTTCA
>L-chr2-612998
CCAAAGAAGTTGTTGTACCAGACAGACAACAAACCACCCAACAATGGAATG
>L-chr2-613173
AAACCAAACATGTTTTTGGTGTCAATAC
>L-chr2-613361
CAATCAAAAACAAAGTAGTTTCTGGGTCAACAACCTTCAAG
>L-chr2-613530
GTATAACCCTTCCATTCACCAG
>L-chr2-613723
GTTCACCTTTGAACATAGCATCTCTCAAACCGGTGACGTTAGCCTC
>L-chr2-613903
AGACAAAGTCTTACCTTGAGATTCATAAATTTT
>L-chr2-614486
TATTAAGTAAAAGAAAGCATTGATTATGAAGAAAGGACCTTTTTAAGATATGAGAACAATGAGAAAAGGAAAAATGGGACGAAACAAATAGGGAAAATTCCGTCTGTAAAACCAATTGTAGTAACAAAAAACGCTCATTTCAATAGCAAAAAAATAGAATACCGTCAATGGATATATATAGACACGGGACATTATAACAACGTGCAGATGGTGATGATTGCAAACCCAAAAAATTACCAGCTTCCTGTAATTCCAGGTTGAGCGCGTGGCTTCCTATAATCCAATACACCCACACCCACCCAGATCGTGATTTTTGTTACCATCCCGGTTCTTGCCTCATTGACATATTTTTCTGACGGTGACAGAACGTGGCCTTGTACACTCTTTTTTAATGTTACGCTGGCACAACATAGTTCAACGAAAAACGAATTAAGTT
>L-chr2-614689
TAAAATAGTCTTGGCGTAGTATGCCTTCTTCAGTAATATTTTTTCTTTTGAAAGTA
>L-chr2-614962
GATGTGTAGAAGTAGTGCCCTGAAATACATAGCGGTGTATTATTTAGCATTAACATACAAAAAAAAAATAACGGAGGCACCAATGGAAGTGGTGTCGCTACATTAGTTTTTAACTCAGTCAGAAAA
>L-chr2-615361
CCGTTCATATGGTTTCAAAAGGTTGCGAATGGAGACAAACGTTCCTCGTCCCAAATTAGCCAGACGGAACAGGACAATAAAGGTGATAATGTAATCCATGACTTCCTCTATTTTAGACGGGACTTTTAGCATCCTCTAAATATTTTCAACCCATACATGTCATCAGCATCGGTGAACATCTTTAATAGTATCGACAACTTGGCTCACGTACTTCTCACCGTCAAGTGCGATTTCCGGGTCATGCAATACCTC
>L-chr2-615658
CTCAAAATCTCGTGGGAACCCGTCGTTGACGATAGGTTCTTTCGCCATCTTCTTCACATCATCCAGTGTATCGATTTCAGACCATGATACGTCTTGCGTCTCCGTAGGTGCCAGGTTTGAGTGCATTGTTATACGGCTACCATTTACGCT
>L-chr2-615821
GCTCTTTGCCTTTAAT
>L-chr2-616092
TCTCTGGAAGGTTTTTACAACAACCAGTTACATTTTTCATTTTTCTGTTCTTCGCCTTTCTTGTTTTGGCCCCGATGACTGAGCGAAAAAAAAAAGGCTAAAGAAGACGCTATGATAACCGCCG
>L-chr2-616275
TGAACTTGACCTTAAAAACAGGCGTCTTTTTGGTGT
>L-chr2-616468
TCAAATCCCATACACGGACTGTATGATCGGCACCTCCACTAATAAG
>L-chr2-616624
AACAGCAAT
>L-chr2-616900
TCCTGCAAATATTCTTAATGGATATATGTGATCGCATGACCATAACCTTGCGGTTTGGTCGTGCGATGCAGTGGCGAAATAATGGCCTAGCGGGGAGAAACTAACATCCCACACAGGGTGATTATGGCC
>L-chr2-617093
GTCTTCATCCTTGTCGTTGTTATTTAACGCGATGTTAGGATTATTA
>L-chr2-617258
TGTAAATTATCTAGTTTG
>L-chr2-617581
TCCTCATCTTTGGCGATTTTATCTTTAATTTTGTCTTTATCATCGTCGCCAGTATTATCCTTAAATTTTTCGTTATTCATAGCTTTATATTCTTGCAATAAGGTTCTATTGTTGGCTCCACTGTAATTGTCACCTGCAGTTTGTTGATTTAGTTGTTTCTCTTGATCATCCTTAAT
>L-chr2-617878
CCTTGCGGTTACTGATTCTACAATATTTGGATCTAGGTGCTGATTTATTACACTAATTATTAATGAACCTCCAATACTCTCATTTTCATTCAAAAAATATAAGAGAAGATTTAAAGTGGTTTTAGACATAGTAATTCTGTACTTGTGAGA
>L-chr2-618056
CAAATTTAAAAATAAATAAATGAATATTGGG
>L-chr2-618365
AGCATGGCCTCT
>L-chr2-618527
TTATTAGTTCGTTGA
>L-chr2-618848
TATTGCTCTTTCTGCCACTTTGTAGACTTCATTTGAAATCTTGAAACTTTTTTGCTTTTGAACAATTCATCTGAACCCGTAAAAGATGATATTTACAGCTACTTTTACCCGGCTAAGGGGAGAATTCCATTCAACGGAACGAGCTCTATAAGACGTTCTCTAACTGCATGTAGT
>L-chr2-619005
AGGATACTGA
>L-chr2-619162
CAGGTAAAAC
>L-chr2-619526
ATAAGAATTTTGGATATCCCTATACCTTCCTTAACGATGAGGAATTTACTGACGAATTCAAAGATGGA
>L-chr2-619832
GAATCCTATCATAACATGTGTCGTTTCTATTCTAAAGAATTTTACCATCATCCTCTGCTATCTAAATATAAATATGTGTGGAGATTAGAGCCAAACGTGAATTTCTATTGCAAAATTAACTATGACGTTTTCCAATTTATGAACAAGAATGACAAGATT
>L-chr2-620002
AATTATGATTATACTCAAGGGTA
>L-chr2-620223
ACTTGCTTTATTTGCGGATAAGTCAAGCATCCATTGGTTCAGGGATATAGGTTATCACCATACTCCGTACACGA
>L-chr2-620394
GAAGACATTAGCTTTGAGAATTTG
>L-chr2-620585
TGTTTCTCAGCCAGTAGATAGTATTGTTGAAGGTATTATTGGTT
>L-chr2-620794
CCTTAACGGCTTCTTAACTAATATTACCCTAAACGGACAAATGGCGAAGGGCCCCATTCATT
>L-chr2-620982
TGCTGAAAAACTTCAAACTCTCAAAAAGAGATAGTAATGGG
>L-chr2-621174
AGACATAATTCTAAAGATATTACTTCTCCAGAGAAAGTTATAAAA
>L-chr2-621338
GAAGTGTTTGATAGAAC
>L-chr2-621512
GTTTATTTGCGCCCACCATAACTGTGA
>L-chr2-621677
AGAATGGAAAAGCAACAT
>L-chr2-621906
TGAGAAGTATTGGTTTTTGGTTTGCTGTGAATTATCTAACGGTAAGACGAGGCAACTGAAAAGATACTATCAAGATTTCTAC
>L-chr2-622167
GACTTGAATATATATGTGGCAGACCTAGTGAATCTTCCCGATTATATATCTCGCTCAGAAATGGTGCATTCCTTATTCGTTGTTTTGAATAATGGTTTCGACAGAGAATTTGAA
>L-chr2-622504
GATTTATCTTTATCGGGCTCCAAGCAGGCTCCAGCCCAATCAACTTCTGGATTGAAAACTACTAAAATTAAATTTTATTACAAAGACGATATTTTTGCTTTAATGCTGAAGGGTGACACAACCTATAAAGAACTTCGTAGTAAAATCGCTCCAAGGATTGATACAGATAATTTTAAATTACAAACCAAAT
>L-chr2-622679
TTGAACATTTTAATCAACTTTATGATGA
>L-chr2-623049
TTTATTTATATTTTTCTTCAAATGTAAAGTTGGGTACCTAAGCTTAAATTCACCTGAAAATGAATTATATGAAAGATTTTACACCACATGTAAAAAAAAACGTACAAAAAGCCAAATATTTCCACTCAATCATAATGCATGAATTATAGGTATTTTAAGTTATATTGCTGACGTAAAATTCAGAAGAGACTACAAGAAAAATTCTGAACATATTTATTCTTAA
>L-chr2-623478
TTAGCGATAGGACAGGCTAAAATGATAATCACTATTAATCAAGCAGAAAGTAATTGAAATTATTGTAAATCGAAATACCTGTAATGTAGCAAAACTTTTCGTGGTTGTTACAGCAACTTTTTATACTTAATATAGCAAGAGTATCCGTTTTTATAAGGCCTACACAACGGAATCCTCTTGATTTCCTTTTTTCTTTGTAATTTACCGACGCACGAATACGCGCGCTGTCCTTTTTCAACCATCCATATAAACCATAAATGGCCCAAGATAGATGTGAGTCCC
>L-chr2-623651
AAAGCTAAAGCCCAAGCAATATGGAT
>L-chr2-623807
CAATATGGA
>L-chr2-623964
ATACTGGTAA
>L-chr2-624133
ACATGAATGCAGTAATGTATTT
>L-chr2-624294
AAGGAAAGGCCGTT
>L-chr2-624629
ATCCCACAAACTAAAAATAATATGAAGAACCTGTCTCAAATGTATAAATGCAGAATAAATAAGTAGCCGAAAAAGTCTCGGTAATTTTCTCCCTAATGATAACCCATATTTTCGAAAGACTCTAAAACCTGGTGTATGATCGTTGAGAACAAAATTCGTCCTTGTAGTAGTGTGTGTCTTTAGAAGCC
>L-chr2-624836
CGATCTTTTGTGATATTTCCTATATATTACAAAAAAATTCTTGGTTTTCGCCTTGTCACA
>L-chr2-625018
TTTCCAACAATAATGACCTTCTCGAGCTATTGTCT
>L-chr2-625204
GAAGCACAGGTGTTCACTTTCCTTAGCTTCCCCTTTTCC
>L-chr2-625398
ATGTACCCTACGAGAGACAGAGAGGGTAAAAGAGTAAGTAAATTCTA
>L-chr2-625736
CACTCATAATACATTGTATAAGCCTTCGTGTTTTTCACGGCCTCGAAAAAATTTTTCTTAACTAATTTACCCAGAAAGGAAATTTCCTTATAAGGAAAATAAATGCAATTCATTAAGTCGGTTTGCTTCTTTTTTCACGAAAGTGAGATACAAGCAAAGGACCAGAGCGAGATGTACTACAGTAGCAGGCT
>L-chr2-625898
ATAATCTTTTTAATG
>L-chr2-626059
AAGTGGCTAATAGG
>L-chr2-626237
AACAACATGCCGCTACCAACAAAAGAAATTG
>L-chr2-626404
GAGAAGTTGTCGAGGATGAA
>L-chr2-626580
TTGATTACCGTCAGAGGTATTATCACCAG
>L-chr2-626736
TCAATTGTT
>L-chr2-626900
CGTCGATGTAACTGGTA
>L-chr2-627096
AATTAATCACCTCTGGTGATGTTTATAATAGGCTGGCAAAATCTATTGC
>L-chr2-627409
ACGGTATTTGTTGTATC
>L-chr2-627701
AGAATTAATCCTAGATTATCACCTCTGGACAATATAAATCTACCAGCTGCTTTACTATCCAGATTTGATATTCTCTTCTTAATGTTAGATATACCAAGTAGAGATGACGACGAAAAATTAGCCGAGCACGTTACATATGTGCATA
>L-chr2-627870
ACTCCAAGAGAGAAATGGATTC
>L-chr2-628065
ATTGTATCAAGAAACCAACAAATCTAAAGAAGATGAAAGCCCCACAAC
>L-chr2-628237
CTGGCATTTAATTAATGAGGGTAAC
>L-chr2-628813
TAAAAAAAAAAGCAACAGGGCCTTCATTCTTTATTCTTTTTCCCCCTTTTTTTCATTTCCATATAGCTGCACATTCAAATTTACCTTCTGTAACTTACTTCCAAGGCCCAGTTTTCAAGATATGTATTCTGTATTATTATAATTTTACTAATATTATTCATCGCTTTTGCCAGCCACAGACCCCACACATTTCGGACTTAACATTATGACTGCGCATGTCCGTGCACCGCGGCCCAATTCTTGTTTTTTTTTTTTTGCGGAGAAAGGAAAATTATCTTCAAGCGGAATAGGGCCAGCTAGTATTGCTCAGATGTGCCTGTGGAGAGCCGTGCTACAGGGTACCGTCAGCCCCTGAGTATACCAGAGAGTACACCGTGCGGAGTTCTTCCAGAAAATGAAAAGATTGTTCTCAGAATAATTCGTAGCGCT
>L-chr2-629138
TATAAGTATATATATATATATATTTATATAGTCTATATATATATAGTCCCACTCTCAAACTAATATAACCTTTACAAACCTGTCCGCTCAGTACGGTAGTCCTATTTTATTCCGTTTACTAGATTATATTTGAAGATATTTTTTTATTCTTGAAAATCCCGGACGATAGTATTTTTAG
>L-chr2-629423
ATTCTCGTTACGGAACTTCCGTTTACGATAAGTTGTATCATAGTAACGGCAGTGGTAGCAATAATGCTGGTAAGAATTCTACCACAGTTGGTAAACTGTCATCTATCTCACAAAAGTCCAGGAGCAAACAGCGTCATG
>L-chr2-629672
CTATCATAACGATGAATTCAAGGAAATCAAGGATTAAAAAAAAGTATAAATCCTTAATCTCCACCTCTTCAAAAAAATTTATGAATAAATTGTACGATCATG
>L-chr2-629825
TTGCCA
>L-chr2-630028
CCTCACTAAGATTACATCCGGATAACGGGGCATACGTGAAAGTATTGGACCTATCA
>L-chr2-630375
TCTAACGAGGATGATGCCAATAGCGGATTAATCAAAGACGACGCTTCAAATGGCAGTGAAGTTGAAGACTTGGCATTAGCTGGTTGGAGAGACTGGAGATACAGAAATGAACCCCTTTATAGCTCTCCTCTGTTGAACAGCTTTAAACTGAAAAAAGTGGTTTCTCGTTCTTCTTCTATCACTTCTACATCTTCTGGAAA
>L-chr2-630695
TGGTAGTAATCTGTCAAGAGTTTCCACTGCTGGATCATTGAAAAAAGCTTCTGCGAAGTCCACAAGGTCATCTCCTCAGAAAGCAAAACCTATATCTGACATTACGTCATCTTCCTGGTTTAGAATGAGGTTAAGTTCAAGAAATAGAAAGGCAAGGACAGCTAATACGATTA
>L-chr2-630907
TTTTAAAGTACGCTCCTTATAAAGATCTGCCCCTAGGTTATATTTTACATATGCTGAACCTGTGT
>L-chr2-631093
TTAGAAATTGTCTATATGACCGATTCTGGCAAAGGTTAT
>L-chr2-631273
AACAATACCTTGAACAATAAGAACGTCGTATTA
>L-chr2-631449
CGAAACGATTTGGATTATAAATCCATGGA
>L-chr2-631675
AGAGCTTTTTAATATCAAGTCCGAAAAGCTATATATAAAAAACTATTGTTGCCGAGACCCGGATATTCTCGAAATATCA
>L-chr2-631926
TATGTTTCTTTAGTGGTTAAATTATGTGTGGATGATGACATTGATATGGACAAAATGAAAGTTGGAAAACCAACTTTGAGAATAGACAGTATTACACACAATTT
>L-chr2-632324
TATTTTTTTCTTTTTTGCATAGCCTTTCTACATTTCATGGCTTTATTTATTTATATTTATTTTTCGTTTCCTATTTTTTTGCATACATAGACACTACCTTTGATTTTTGCTTGTAAGATGTACGATATAAAGTATACTATGAAAAATTTGAAAATATTGGTCTTAGTTACTTTTTCTGGTTTGTTTTATCAATTCATGTAGCAGTGTGCACGAAAATCTAGTTACGCAATGTGAAATCTAGAAAACCTTCT
>L-chr2-632496
TTTCAATAGGAGCTATAGGATCTTT
>L-chr2-632708
CTTCCTGTATTTCAACTTGACATCATCACCTTGTTGATAAAAATACTGCTTGATGCCGGAACTTT
>L-chr2-633037
TCACATACAAGAACGAAAATAAGTTCCACC
>L-chr2-633214
AAAACAGTATCACCCCGTATCCCTTTATCG
>L-chr2-633384
GCATTTTGAACAATCTCTTCTAG
>L-chr2-633627
TTCTTTATTAATGAACCCTTTAAAATTGCCGGGTTAAAAGAATGGCGCGTCCTCTTGAAACTTTTCGAAGAAAACAACGTAACTGATGGTTAAAAT
>L-chr2-633803
ATTGGGCTCATCATAGTGTTATCCTTTTT
>L-chr2-633969
GGGTGTTATGGTCACATTG
>L-chr2-634149
GGCAAGGCAAAATATGGGACAATCCCAAAGGAC
>L-chr2-634432
CTGGAGGAGTACGAATGGTTTTGGAGAGTGGATACCGATATCACTTTATTCTGTGATATTCAGTATGACATATTCAAGTTTTTAAAAGTAAATAACAAGAAATATGGATTCATTCTTTCGGTAAGTGAATATGAGC
>L-chr2-634642
GCTCTTTAGACTTCTTCAGGTCCGATGCATACAGAGAATACTTTGATTACTTAGACAGTTCTG
>L-chr2-634856
GACTACAAAACAAGTGTATCTGCGAACCTAGCAAGGACGTCACCTGGACTCCTGACTACTTCTGTAC
>L-chr2-635106
ACTTCATTCTAGTGCCTTCTTGGGTTCAAAAATGGGTGCGGTGCGGCCGGAGATGAAGAGAGAAAAGCAAAATTGTATCTAAACCAGCCTACAAAAACACAAA
>L-chr2-635296
ATTTTCTTAAGGAAATCCTTAGAAATTGTTGTCATTGTTTCTA
>L-chr2-635615
ATATCAGAAATTAAAAATACAAAT
>L-chr2-635937
TTCATATTACCATTTATAACGACTTTG
>L-chr2-636124
AAGATATGCCTTGTAGTCGCCACCTGCTTCCTCTACTTGA
>L-chr2-636475
ATATATCCCATATCTACCTATTAGCTGGCAAAAGAAACGTATTATGAAAAGATTAA
>L-chr2-636686
AACACACGTAATAATTTTAAGCTTCTTTTCATACATTTTACAGTAAATACTATGTACATATATA
>L-chr2-636893
GGCAAATCTTGATAATCTTACCCGATTTAGGAGCGGATATAATCATTTCCGCTTTCATGG
>L-chr2-637053
CTTTTAGTTCAGA
>L-chr2-637237
AACACCATTATCACAATCTTCAGTCATTTTATCCAAA
>L-chr2-637405
ATGCACATATACATACCGCCA
>L-chr2-637604
ATATCATAAACTTCATTCCTTGAAATTCCATTTACATTGGCAATGAAATCAA
>L-chr2-637949
AGGAAATATTAAAATTCATTTCATTATCACCGTATTCCACCAAAACATAAC
>L-chr2-638123
CCTGAGATTCCTTTAAGGATCTCGAGC
>L-chr2-638425
TGAAATTAATTGCACCCAGAGAATAAACGTAATCGTGAGTGTTTGAAGGATGCATACCACCTTCACCACCATTACTTCTTGCCCACTTAGGTTTAGGTCCAATCAAACGGACACCAAATCTATTGGAGTTGTAATGAACCTTCCACTTCTCACTG
>L-chr2-638630
TCTTCATTGCTTGGTAAGAATAGTACGTCTCCAAGTTTTAGCACCCTTCCATTGTATC
>L-chr2-638838
GTTGGGGAATTTCTTGGCCGTCTAATGTACATAGAGCGGTACCACCAGTAATGGCAATGAC
>L-chr2-639144
AACTCTACCGGGGTAATCCTGAATACTAGTGTGTGCACCGGGCAAAGTAATTTCGATGGCGGTAGGCTCATATTGATAAGAGTTCAAAATGTTTGTAGAAACTTTTGCTTTAGCAAAGAAATCACTGGTAATGATAGACTTCAGGTAGTCAATGTTAGT
>L-chr2-639323
TCTTGCCCAATCAGGAAATTTCACATCGACAA
>L-chr2-639574
ACCCTGTAACCATTTCTGTTATTGGATGTTCAACTTGTAATCTTGTATTAACTTCTAAAAAGTAAAACTCGTCCTTTTTCTCATCGTAAATAAATTCAACCGTA
>L-chr2-639742
GCAATGGCCTTACCAAAACCA
>L-chr2-639993
CCAATACCACCGCCACCAGCAGTTGACTTCACCATAACTGGGTATTCCAATTCCGCTGCGACTTTCTTAGCCTCTTCAACTGATGTGATAAGCAAAGAGCCTGG
>L-chr2-640191
ATAACCAGGAATAATGGCCTGTGCATTAGTTTGCTTAGCGGCATCTATGAT
>L-chr2-640400
ACGAACGGCAATTTCACCTCTATTGGCAATTAACACGGTATCAAATAACTTCTTCTTTTGGG
>L-chr2-640899
GTAAGCTTTTGATGTTTTTGTTGTACATAAATATGTTGCATTGACCTTTTCCAATTGCCAATGTAGAGGCAGACCCTTAAGATGTGCACCGACAACAGCCAATTTTATGGACGTAGATGGGTCATAGTCTGGTCCCACTAATTGATCGTTTGCTGGCTTTACTGAAGAAGAGGTAAAAGTACCGTATGTTCTGGAACCGTTGGG
>L-chr2-641111
ATTAGTCCATGTGCCTTGTCTTGAATTGACTAGGACTGGTTCATCCGCAACTTGTTGCATAGTAG
>L-chr2-641303
TAGGGTCCAAAGATTCCTTTGGTGGTTTACTGTCCAAAAACGATT
>L-chr2-641506
TTTCACCATACCATGGGATATTTTTAGGAATAGCAATCGTTACATTGCTTGAAAAT
>L-chr2-641752
CCTTGACAGGAAAAGACGCCCTTTGTTGGCTTTAGGCCAATCAGGTTGTTCAAGGCGGCTGGGACTCTACCAGAACCTGCTGTATCAGTACCCAATGCA
>L-chr2-641907
CCCACGAT
>L-chr2-642087
TTCTTTATTTTCTCTGCTCTTTAAAATTTGGAA
>L-chr2-642444
CCAACCTAACGATATTTCAGCAGTTGTATCGGAACTAACTGTCATTTTTTAATCAAAACTGAAATTTATTGTGACTATAAAAAAGATATTTCTATTTTTTATCTTTTATATTAATGTAAATTGAAATTTGGTGTATATCAGCTGCTCCACTGATATATTAATATAAGCTTATAAAAACTTGAGCCTATATGATCCTAGAAAAAAAAAGCT
>L-chr2-642597
GCGTGT
>L-chr2-642883
CTGCTTATCTTATCTGAAGCTTATTTATTGTTCGTTTTTTTATCTTATCTGATAAGGGGAAAAAGCCTGGAAAAGCGCGTAAATGATGAGGCGAAATGCAGCCAAAGATGCGTGCCGTTGCAGTTAGCTAACAACCTGG
>L-chr2-643378
TGCAGCAAGAAAAAAAGTTCAATAAGGATTGCAAAAAAAAAAAGAAGCTCGCACTCAGGATCGAACTAAGGACCAACAGATTTGCAATCTGCTGCGCTACCACTGCGCCATACGAGCTTTCTATTACATGTGGGAAGACTAATATAGATAGTATAGTCAATTATACGAAGTAGTGCCAGCCCCACATATAAGAGAACGGTGGAATATTTGAACTGTATGCAAAGAAGTTTCAGCGGGGACCTTTATTTTAGAAAAAGCGAATAAATGTCGCTCATTTGTTTAAACGGTATTTGTTGGACTGAGGGTTGCTTCCATACGGAAATGCTAACGAAGAGGATGTGCTGAATT
>L-chr2-643706
GACATCAGATAAAACGAAAGGAGAAATAATATGTTGATAATTAGAGGTTAAAAATTAGTATTAATGAAGAAATAATTACTGATCTTCTTATACTAAATAAGAGAGGTATATAAAACACACGCCGATTGGTCATATTAATCATGACCAATATAATAGTGATTCCGGTAGTTACTATACATTG
>L-chr2-643951
CATTAATATACGATGTAAGCATTGAATTGTTACCATAGCAACTCATGTCACTATTAATTACTCTCGTTCCAACATAATATTATTATGGAGTAATATCT
>L-chr2-644147
TCTTAACTATTCATCAGGGAAAATTAATATACATTGTGCTCTTAATGTT
>L-chr2-644320
CATATTTTGCTCAGAGCCTGTTAAGG
>L-chr2-644674
AACTTATTGTTAGAGGCTATAGCATCAGATATACAAAATAAAATAAAAAGTTCTCCTCCAAGATATAGTGTAATCGATATTTCGATGTAATGCCATCATTATTTCTTCTATTTTATGTATTCCTATTGTCCTCTAACATTGTATCTGATAATATTCTAGTAATAGGATTACCATCACTAAATGATAGTTAATTCTCATTCCAAAACC
>L-chr2-644841
CCAGGTGGCAAAAACATAAT
>L-chr2-645008
TAGTAGCAAGAGAACTAGGG
>L-chr2-645367
GGATTGTTCGGCAATAGAAAGCCCTCCAGTTTAAACTTGACATAGAAAATCTTTAAGGTTAAATCAAACATAAGTTATTATCCGATATAGTGTAACGGCTATCACATCACGCTTTCACCGTGGAGACCGGGGTTCGACTCCCCGTATCGGAGTTATTTTTTGTTTCTATACCATTATTTTTCTTGAATGTTGCATTATGATAGTATAGTTTT
>L-chr2-645551
ACGAAGACATTAATACCTTTATTCATATAAGCACTTT
>L-chr2-645708
TATATTATAT
>L-chr2-645893
GTTCTAGCATATAACGCAAGTAAAGTCTACAAGAAAAC
>L-chr2-646054
AAGCTAATAGCGAC
>L-chr2-646385
TATATACATCTTTTGAACCAATTCCCTATAGACTTGGTTGTAATTCGTTAGAAAGATTTTCATTAATTTTATTTATCTTTTTCAGAAGTCCGTTATATGGATCCATCAAGTCTACGAAATGTGCAATATCCAGAATATTTGAGTCATCCCGTATTGAATCGTCCTCGCTATCTTGGCTCATAAT
>L-chr2-646540
TACCGATA
>L-chr2-646854
TGTACAATAGTTTCCTAAATTGATCATCATCACTTTTATTGAAATCCTTCAAAGCTTGCGGAATCAAATCATTTTCAAATAAGTTTATGAATAAAGAAGATAAAACATCAATTGTGGTCACAGAAGTGATAGACGATGATAGCTGTCTAATGGGTATATCATCGAAA
>L-chr2-647022
TTAGTGGTAATAGGAAACTCG
>L-chr2-647185
AGCCTAAAAGCTAATT
>L-chr2-647487
ATCAATCATTATCATTTCTACTAGTCCTTTAACAATATTTGGATACACCATTAAATTTCTCCGTACAACACGATAAAATATTTTCTACCAGCTTCAAACGGCTGTGAAGGGGCGATAGTGCCGTTCCAAAAAGCGTTCCCCAAACTTGTATTCAA
>L-chr2-647673
AAGAGATTACCATTCTTATTCACTATTTTTTTTTTTCTC
>L-chr2-647981
CAATATTAATAAAGGAGGCTTTTTTCTTTCCCTTTCGTTCTGATTTATATTGTTTTTACTATTATTGGATCTTTTAAATATTACAGCTTTTTCATATCCTTCGCCATCGATTTTTGCCTGAAAAATTTACACAAATGATGTCTAACGTTGCTAACGCCTCC
>L-chr2-648165
AAAAAAGTTATCGTTAAACTAATTAGAGCCAAAAAAA
>L-chr2-648318
CTTCCA
>L-chr2-648574
CTTTCAGATTGAATTGGGCGTCTGGAGCTACTTTACAAAGTTCTATACCATCTACCCCAGAATTTTCCTTGTTTGTTGGTGATCTTTCTCCCACCGCCACTGAAGCTGA
>L-chr2-648797
GAAATGGTTTCAAGGAAGGGCCTTAAGAGTCGCTTATGCCACGCCAAGAAATAATATGATGCTGCAGTTACAGGAA
>L-chr2-648958
CCAATGCATTTGAA
>L-chr2-649140
ACCCATTCTAAATGTCAGGATTCCCAATGGTAAAA
>L-chr2-649309
GGGCAAGCCAATATATGTCCTC
>L-chr2-649521
GGAGCAAATGGCGCACAACAACTATTACAACTACAATAATTACGATTATCACAGGAACAAGAATG
>L-chr2-649700
CTCAATTTGGGAACGCGATGTCAATTTCTATG
>L-chr2-650117
ATTTTAATCTTGTCCGCAGTTTTATCTGCGTCTCTACGTTCTTACGTTTCTTCTATTAATGCCATTTCAGTTACAACCTAGTCAATTGTCGATCCATAATTCTAATCAAATTTGTTTTTCCT
>L-chr2-650319
TGAAAATCGCTACAAAGTCCGATGACTACGGGCAGTAGCATGTAAATGATGGACA
>L-chr2-650485
TTAAAAGACAAGAAAATAC
>L-chr2-650638
ACAGAG
>L-chr2-650933
ACCCTGAAAGCGCAAGAATATATCACCTTTGTAAGGAAAGATTCGGTAAGCAGCAGCTGGTCAATGTGGCGGACAAACCTGATCTCTGTGACTTTTATTTCGGCGCCAACCTGGAGATAGGAGACCGTCTACAGATTCTGATCTCTAC
>L-chr2-651090
GGATGTCAAG
>L-chr2-651359
CTTAGCGAGTACTGCTCGTCTTGAGCGACAGGGCCTCCTCTTTTAAGGGGCGCGTCCTTTCTATTGTGTAGAGAAAATCTACTGGGATTTTGTATATATTTCGCATATATAGGGGTTGGAGA
>L-chr2-651552
CCCTCCAAGCCAAAGCAATTCTTCCAACAACCTTCCAACTTCTAGA
>L-chr2-651728
GCCCCCTTGCGCGATGAAAAGCCTCAATT
>L-chr2-652033
ATTCAACACTTTGATCAAGTATCATCTAAACTCTATTCCCGTGGAATCTTTCCCCGGCGACATGAACTGTTTTACTTTCGACTACAATGACCTTAATTCGTACCTTTTGCTGGTTTTGAATAAAATCACCGTCAGCAACAAACAGCTTACTGCAGATT
>L-chr2-652227
AGATGACCAAAGTTAAAGGTATTTTGTCCCAACGTCGTTTGATAAAG
>L-chr2-652566
TTAATCATGGGCCTTTATAAAATGCATGTGGAAAGAATTTCTTCCATTGCAGTCATCGACAAACAAGGTAATTTGCTAGGTAACATATCGGTAACGGACGTAAAACATGTCACAAGAACCTCCCAATACCCCTTACTACATAAGACATGTCGCCATTTCATTTCTGTCATTTTAAACTCCAGAGGATTAGAA
>L-chr2-652758
ACAGCTGCTAATACTGCAGCCAATGCAGTTTCTGCCACCGCTCAA
>L-chr2-652943
ACAAACACACCAAACCTATTCGAAAAGGAATATAGAAC
>L-chr2-653348
GCTGTTTCCCTCTCCCTCAAAAAAAAAAATCTTTTACAATGACTAAAAGAAAATATTGTTCATTTATATGGTTTTAAGTATTTTGTAGACATTTAAGCGTATATACTTGTTCTGAAAACATTTATATATTCTATTTTGTATATTCAACTTATTAAACTCTGACTTTTGCTATTGTCGCGTATATGTATATCTTTTTTTCTTGTCGTGGAAAATTAAAGCAAAATATGTCAGGCGAATGTACACACAATGCAGAAACTG
>L-chr2-653521
TTGATTAACAATTCTATTTATGATAG
>L-chr2-653706
ATAAATTTTCAAACAAAAAAACGAACAGGAAAATACCC
>L-chr2-653876
AATAAAAATACTGTAGAACTATA
>L-chr2-654194
AACTATATCCTCCAATGAAGATAGTAAAACTTTGCATATAAACGATACTAATGGCAACAAAAATAGTAATGCCGCCAGTAATAATATTCCATCGGCTTATGCAGAACTCCATACAGAGGGAAATAGCATTGAATCACTAATAAAACCCCCAAGCTCTCCCAGAAATAAATC
>L-chr2-654377
GGGAAAATTTAACAAGTCCACTAATTCTTTGAAAGC
>L-chr2-654665
GCCAACAACGACCAAGACATCAAAAAAAGCTGCTAGCAATAGTAGCGATTCTACCAGAAAAAAAAACGCCTCGAACAAGACTACATCAGCCATAAAGAAAGAGTCAAATGCCGGCTCCAAATTGAACACTGTTAAGAAGGA
>L-chr2-654845
TCCACCAAAAATTCTACAAACGGCAGAAACCAA
>L-chr2-655143
TAAAGACTCTAAAAGAAATTTATTAATGCAATTATCCGATCATTCTAACGGCTCACTAGAAAAGGAAAAAGATGAAGAAGGAGATGTAATAGAACTTGATGATGATGAGGATATGGAAGAAGATGAAGGGGAAATAGATACAGAAACTAAT
>L-chr2-655310
TTTGTTTACTTTGGTCCATT
>L-chr2-655652
AGTATATAGTCAGTTTATATGAAGATTTTTCCGAGCGAATGCTTTTCTATCCATGTATCTATGTCCGATAATATGGTGAAAGAAAAAATAGATAATTTCACCTTAGAGAATCTATAAACTTGGCTATAAAACCAGAAACGAGTATGGCATGTTCAATATCTTGGTGGAAATGAAATAGATAAGAACTTCATTTTA
>L-chr2-655856
CAATGAAAATATTCAAGTAAGTTAGCAGTAATAATATATCACTCTTCTTGGCATCTG
>L-chr2-656270
TAGTAATCTGGTGAGAAGAGTGAAAGTTATCATTCTTAACTGCTGATTGACCTGAATACAGTTCTTTTGAAGTAGAACATGCAATAATGTTTTTGTAACAAACACTGAAAGATTCT
>L-chr2-656572
TTATATTCATTTCCTTTACTAAATGTTGATTGGTTTCCAAATAGTGGATACCAGAAAATAATATTACACCATTATAGTCCAAACCAACATTTTTTTCTTTAGCGGCCTTTTGTACTTCGAATGTATAAGCCAATTTATATACCATTCTTTCCAAA
>L-chr2-656759
AGATATTCGGTGTAATATGCAGATAATTCAAACTTCTGTT
>L-chr2-656941
AATCTTCGTTCAATTGTATATCTTTTGGTGGATCA
>L-chr2-657106
TTCAGACTCGCCCCTATG
>L-chr2-657425
TAGTCTTCCATTTACATCGACAT
>L-chr2-657812
TTTGTTAATAATGTTCACCGGCAATTAGTCTTTATTTTTTTCCTTTACATTGTCAAATTTAAAGAATCGTACTTATGAAGGATGCCCGC
>L-chr2-658011
CACAAATAATGGAACGGCAATGGAAAGATCCAGAAATAATCAAGAATTAAGA
>L-chr2-658358
GCACAAACAAGCAAACAAAAAAGCCATAAAGACGAAAAAAACATACAAAAGATACAGATAAAATTTCAGCCCATTGGTTCTATTGGGCAGTTAAAACCATCTGTTTGTAAAATATCAATGTCACAGTCTTTTGCAATGGTTATTTTATTTCTTAAGAGACGGCTGAAAATGGACCATGTTTATTGTTATATAAATAATTC
>L-chr2-658527
TCAAAAATCCCGTACGATATTA
>L-chr2-658838
GGCATTTAAATATACATGGGAACATAACTAGATAAAATATACGCCATATATAGTACAGCTAGTATTTTCAGATGTCATAAAATATAATTAACGAGTAAAAATTACTTTTTTTGGGATGGGGGTAGGGTTTCTTCTTCTAGGACAACCAACAAATCTGATGCGTC
>L-chr2-659021
AACACCAGCCATTGGTGCACCGATTTGGTGAGTATC
>L-chr2-659251
AATCAAAGTCTTACCTTGTTCGATGGTGACTTCGATTTCTTCATCAGGTTCTGCTGGTGCTAGGAAATTTTTGGTTGGTAGAA
>L-chr2-659585
AACGTCTAATATCGTCGGAAGTCAGTTTGTTAGAAACCAT
>L-chr2-659760
CAATTGACCACCTGGGATTTCATGTTGG
>L-chr2-659932
ATTGATGGTTGGGAAGTTAAGCCCG
>L-chr2-660131
TGGCAGCGGCCGGTTTCATAGTACCTGCCATATCCTTAATACCCAAGATATG
>L-chr2-660333
TTGTTCTAAATCATTCAAGGCATCAAAAACTCTAAATATATCAACACCATTATCC
>L-chr2-660488
AATCTCAT
>L-chr2-660650
CATCAGTAGAGTACC
>L-chr2-660969
TTTTGGCAAGCCAATTTGACCCTTAATAGAAGAACCGTTAACTGCCAAGTCTGCCAAATAGTGTAACAGTTTTTGCGCTCTGTTTTGTGACGATACCATTTGGAACAGTTGTGGGGTGTCGTCAATAAAAGTCGTCCAGTATGTACCCTCAATAAAAACTGGATTGGTCAAA
>L-chr2-661286
GCACCTGCATAAGCGTTACCACCGTCCAATCTCACACCATTACCACCGGCAGAACGATAGACCTCCAGGCGACCGGTATCCGGTTGGAAATTCTTAGAGGGATCTTCAGTGGTAATACGACATTGGATGGAAAACCCACGGGTGGTGATTTTATCCTGTAATAGACCTAG
>L-chr2-661625
GGCGGTACCTGCGTTTCTGTAACCACATACCTTAGCTAATTTAACAGCATCTGTCAAAATAGCGTCACGAACTTCACGGGGCAAAGTCTTTGCTGGAGCGACTTCGACAACTTTTTGGTGTCTTCTTTGCACAGAACAGTCTCTTTCGAAAAGATGAACCACGTTTCCGTGGTTATCAGCCAACAATTGAAC
>L-chr2-661822
AAAGGCGGCCTTAATGATCACCGGGTAGCCGTATTCATTAACGAAGTCAA
>L-chr2-662037
CTACTTTGTCGGCAAATTCCGAATTTTCAGACAAGAACCCATAACCTGGATGGATGAAATCCACCTTA
>L-chr2-662216
CTCATAGACAGCTCATGAGCAGATCTAAAAAT
>L-chr2-662419
GTCCTTTATTTTGCAATATAGTAATTGGCAAAAAAATCAAACTCAAATGACGGGCC
>L-chr2-663090
CTTAACACTCCCTGCGCCAATTCTGACTCTTATAATAAATAGCTCGAGACGTAACTGCCAAAATTGTAAAAAAAAAATGAAAAACTATTAGAAAATTAATTGCGAAAAAAAAAAGGTTAGTCATATGTGCCTTTGCGGCGTCTTCCGCAGGAAGGACCCCTCTCTGCCAATCACAGAAGAGCTGGCTGTGCCTGTGCGGTACGCTATCAGCAGCTGCGTCGGGTAAGGGACACGTCGTTAGTGACAATCGTGGTTAGTTTTCGTACAGAAAGATGACCTTAATTGATAATTAAAGTATAGAAATGTCGTATAGTATATTTTTCCCTTGCATGGAAAAAACTGGGATAATGTGATGATTCTCATTAACAGATTTACACTGGTATTGATACTCATTTTGTTTCTGCTTCCTGTAGTACATAAAAAGATCTTGTAAATATTACGATACTCGTTAAAATTTTCTTGAACGTAATGTCGTACAATTCTTGTTTGAGGGGTCGTTACGTACATCTCCAGGAACTGATTGG
>L-chr2-663258
GCCGCCGTGAGTTACGTATAC
>L-chr2-663546
TGTATGGAAGGCCGATATTCCAATGAACTGGACAGTATTCATGAAGGAACCTAAGAGGTGCTGGAATATCACGAGACAAAAATAACCCGTGGATATTTCACCATCCTTGGGGAATTGCTTCACCACGTAACTTCCCAAGAC
>L-chr2-663896
TGAAGGCTAGGCTTCTTACGGACTTCAATTTCAACACTTTTATAAAGCAGCGGT
>L-chr2-664208
AGATGATATATATGGTTATTACAATGTAAAGCATGCCCGAGAATTTCATGTACCCACCAAGACTAATGAACCCGTGATCCAGTGGGATGTTTCTGAAATACTTATTGGCGAAATCAGAGGAATTCAACGACAGGAAAATGGTAAATGACATAAAATAACCAATAT
>L-chr2-664368
TGTGTAAAGTGCC
>L-chr2-664534
TGAGTCTACTATTGGTGAC
>L-chr2-664695
ATTAAAAGATAAAA
>L-chr2-664953
TATAGCCGATTTATTTTTCACTTATTTTCGCATGCCAGAGTATCTTTATTTTCTTTCTTTCATTCAGCCTGTCGTCGAAAAGAAAAAAAAGAAAATAAATATGTGCGTATT
>L-chr2-665143
AAATATTATTTATGTTTTTCTCATTAGTACTATTTCCGCGAAG
>L-chr2-665315
TAATTCTTTAGCGTAAGGTGTTGGA
>L-chr2-665534
TTGATGATAGCTTCAGTATCTAAAGGTCTAATAGAACGCAAGTTGATAACTTCTGCAGAGACACCATATTTC
>L-chr2-665732
TCACCGTACAACAATTCGTTCTCTAAAAATACAACAGGGTTTGGATCTCTG
>L-chr2-665897
ATTTGACATTTTTGAGTA
>L-chr2-666057
ATAGGTGTGTCAA
>L-chr2-666236
TCATCGTCTTTGTTGATGAGAATCTCAATGCT
>L-chr2-666404
CAAACACAGGAACTGTTATGA
>L-chr2-666711
AACGCATGACTTTTAATGACGGAGAACTTCTTAGTTGAAGACTCGTCTCTTTTGCATGTTCTCCCACTTCGAAGTCTCGGAAAACAGACCCCGGAAACAGCCGCGACGAAAAAGAATCAGCTTAGGCATGATAAATACTGTGGTTTCATTAGATAGATAA
>L-chr2-666876
GTAGCGGTTTTTGGTAGC
>L-chr2-667076
CCAAATGCAACGGCTTCATCGATCTTTGGATGCGATAGCATAATGCCGTCGAG
>L-chr2-667330
TGGATTATTAGCATACCCCAAAGTGACGTTTTCGCCTCTGATGGAAACTTCGCCGACTTTGCCCGGGGGCAAGACATTGTCATTGTCATCTAGAATGACGACGGTGA
>L-chr2-667637
CCAAAGCAGAAGAACACGATCTGATGAATCTAATGTGTGGGAAAGGGTTTGGTTTGGGCATGTTCAGCATAATCATGCTTATTGTGGGAACGCAACTGAACCAATTACAGTTGTACTTAACAAATTGGTCCCAGAATAACTTTGGATGGAATCCATCGGG
>L-chr2-667806
CAAATGTAACAAAGGCACCGTT
>L-chr2-667999
GAGTATATATCATACTCTACCCTAAACCTGGTCGCATCGAAGGCCA
>L-chr2-668183
AGGGCGCGCCAATTTTAGCGTCCATAGTAGCACCGAG
>L-chr2-668363
AGTGTCCGTTTCAGGAACAATAACGGCGACATT
>L-chr2-668631
TCATACCATCTCTATTTATATACAGTTAATCTTGAAAAATAAAAAAAGACCGAATAAAGGACTCGGAAGCTTTAGCTCGGAATAGTTAAAGACGCTTTCGGCCCGAGAAAAAAATATTCTG
>L-chr2-668913
AGTCGTATGGTATGACTGGCAGCGTGAATGGCACGGCCACATGGGTGGGATTACCCGCGCAGCCTCTACGGTCACGTGTAAAAGTACGGCACGTGACCTTCCTGGTATTTGCTAACCTGCGACTATGGTAAAGCA
>L-chr2-669069
AAAACTTAG
>L-chr2-669411
GACTGGTGACAAACTCTTGTTCGGTGGGGAAAATAATGTACGGCTTGATTTTTCTCTGCGAATATTCATTAATCAATGAATTCGTTGGCAGTATTTCTGCTTTCTTCCTCCCAGCGGTGTCCTTTGCTGGAGGGGACATGATTCCGGTAAACAGAGGAATCATTAGATGTGTCCATAAGTTTTCGTCTCGCGCTC
>L-chr2-669590
ATTCTAATTCGCTCAAAGGAGCAAAGTTAACT
>L-chr2-669776
TTAGTCTCCATTGACGTAAAATTGTTAGATGGCAAGAAT
>L-chr2-669931
GTACCCTT
>L-chr2-670111
CATAAAATCCTCTCTTTCATAGAAGTCCGATTT
>L-chr2-670272
ATTCTCCATTTCAG
>L-chr2-670513
TCTGCATTATTTTCCTCTTTATAAGCCCTTTATTAAATTACCATTTTCGCAGTTTAGTGCGGCCGCCGAAAATACATCAGAAGGGATCCATACC
>L-chr2-670696
TTATCCACTTTTTATAAACTGCTCAAGTAAATACAA
>L-chr2-670862
AGGGGAAACAAGAAAAAGA
>L-chr2-671035
AAGACGATCATCTGACTCCGCTGCCT
>L-chr2-671197
GATTCATTGTATCCA
>L-chr2-671360
ATAATTTAATCAACAT
>L-chr2-671826
TGATTTCCTAACAAAATATTTGGAATCTAGGAAATATGCATTTGAATGTTATCCATTTAACATTGAAAACATCATAAATATAGAGACTGAGGTTAAATGCTTTCCATCGTTTGACCCGTTAAAAGATTATTCTGAAATTGAATCCTTGATTCAATTATGGTTGGCTCAATCTCAAAAATTTTTACTGCAATCAAATTCATTCTTCTTTTCATCTGAAGTAGTGGAGGAACTAATAAAAAGAAAACCAACCACAAGACAACATTCTAATCCAACAATCAGCACCACCAGCAACAAGATCAGTGACCCTACATTATATATT
>L-chr2-671986
TTCGCATTAGATT
>L-chr2-672197
TCGAATTGAATTCTTCCAATGCTTCAGAGTATATGTATGATTGCATGAATAGAAAGTTCTTTAC
>L-chr2-672393
GGCTACTAAAAAATCTGGTTTCGTCAACTTTTTCAAGAGAAAGCATTCT
>L-chr2-672703
CATCAAAATGAATGGTTGGAGAATTTTTTTTGCCGGACTTTGAACAACTACAAAGAAATCGATTTACCGACCCAATTTATTTTGCCAAAGGAAGTGAAGAGGTCCTCTAATGCACAACTTCAGCCTGAAGATGAACCACCTTTGTCATCACCAATATCCTCTA
>L-chr2-672903
ATTATAAATGGAAAGCTCTACTTAGGGAAATATACAGATCAATAATTCCTGGC
>L-chr2-673314
GCTATTGATGCGATAAATAAAGGCTTACATATCCATCCTACAAAACACTTAACGAGGACATTCAAGGATGTAGGGTTTACAGGCATCAAGTCCTCGGTCCTAAGTTTGAAAACTGGTGACTTCAAAACAGATATGGGCTTTTTGAATGAATTTAATTCTTTAGATATGTGGGACTACATGTTAAGGAGGCAACTACCAGATAGTAGTTGTCCTCCAAAGGATACCGACCCCACCACTCTTTTCAAAAGATATGTGGAAGAACAC
>L-chr2-673731
CAAAAAGCATTATGATAAGGAGTAGTCTCCCAGTATCGTAGAACCAATTTGAAACACTTTAGCCAATATTTATTAATTTTTTTTACTTCCCATGGCATAGTACTTTGTAGGAAGATTATTTGTTCATTTACTACATTTATTACATCTATATTTATATATTCTATACCATTCATTTTTTTTTATGTTAAGCTTCTCTTGGGAATTGTTGGGGTATGAATGTTAGCAGAATGACCCAACTCTTTTTCTAGCATAACTCCTAATTTTTTATCT
>L-chr2-673910
CAATCATAATTAACGTTTAGCAGAAGTCTTTC
>L-chr2-674087
TTTTAATATATGAAATAAATCGTCTCTTTG
>L-chr2-674447
TCTGAACTTCTTCGCTCTTTCTTTTTCAACTTCTTTACTATTCGATGATTCAACAGACTCTCCTGCCTTCTGTATTTTCTTCATATCTTCTATCCTTTTAACAATATGCTTATCTAAACCAACAAAAGCTCCCATAATCATGAAAAGAATATTTGAAGTGTCTACAACAAATACTTCGTCCTTCTTTGTTGTAGTTTGATTTTTTTGTCCGTC
>L-chr2-674609
AACAATAATACCTTT
>L-chr2-674796
CAACAAAGTCTTACCAGAACCTGAGGGACCAACGACAAGG
>L-chr2-674984
ATCAATTCTCTCTGCCTTTGTAATTCCCCTTTCTTTTGCTT
>L-chr2-675146
TGCTGTAGCAGCATA
>L-chr2-675375
ATGACTTATTCCCTTCTATCATCGAAAAAATATTGTCAAATTAATGTTCTCTTTTTTCAAAAAATATTAAAAAGATAAGAAA
>L-chr2-675531
GCTGTTGGA
>L-chr2-675877
GTTGTAAAGCATAAAGCAGGTGGAAGAACTTTACATCACAAAGTTGCATTAATGAAGTTACTTTTAAAGCATGAATTTTTTCAAAGGATGAACTTGATAGTCGAGGTTTTTAATATAAAGGCTTGGGAGGTTTGGAAACAGGACAAATTTTTTATTGAAAGAGACAGATTTCCGATTAATATACAAATAAATGAAAATG
>L-chr2-676057
TAGTGCGATGTGAAATTTGTGAGAAAGAAATTG
>L-chr2-676225
GAGGTGGGAAATGTCCGAAAT
>L-chr2-676462
ACTTTGTAAGAAAGAGCTAAAAAGATGTAAAGATATCACTTCGTTTTTTTCCCTCAAAAAATAACTTCCCAATCTTCAGTTATGTCAAGC
>L-chr2-676714
ATATTGGTATTCCTCAAAGTATTGTGGTGAATGCCTGTCAAATTCTCGGGAATATGACTTCGAACATTTTTTAAGGTATTGTTTTCGAAAATGAACTGAGTTTCT
>L-chr2-676929
GTGATAATGTGACCGCCTTCAATAAATAATGGAATTTTATCCAATGGTGCAGAAATATTCTTTTCTAT
>L-chr2-677263
GATATGATACAATTCAGCAAATTCAGGGTGTTCAATAAACATTGGATTCATTATCGGAAATCCAGTGACACTTGATTTATGAAACATGGTGTATAAGGTAGGTAGCAGGAAATATCTCAATTGGATAATATCACGTACTATCGACTTCAAAGGTTCATTGAATAAGTATGGTTCTCTTCTCTTGGTG
>L-chr2-677436
GGAATGGAAATCTTTAAGTAATCCCA
>L-chr2-677631
TATGTTATGGACGGATCTTTCCTCAATGTAATTGTCGTGAATCAAATC
>L-chr2-677823
AATCCATATAGAATTACCTGGCCAGCAATGACCTACATAGTCATT
>L-chr2-678132
GTGCTGCTTCCAAGTAAAATATTTTTTGTCGTTCGTATACTCCAAGTCCAACCAAATAAAATCGTAAGGAATCATATGAGCATCCATCTGAGAGTCCACTGTGAGAACGTCCATCTCATCATTATAATTCCATCTACATTGATGGTACCCTATAGAGGAAAT
>L-chr2-678316
GTCTACCCAAGTGTCAGCTGCATTGACCCAAAAGATA
>L-chr2-678492
TCCGGTATACCGTAGACATTAGTAGAACC
>L-chr2-678839
AATGTTCAGGAAATTTTGCTCGTTTACAATAAGTTTCAGCGCATTTTGCCAGTAAACTTTCAATTGAAAAGGTTCAGCAAAGATTTCTACGGATACATCACCGTTTCGAAGATGAAATGTGTCTGCAGTGGAGTTTGAAAGTGACAAAAATGAAGATATTTTCGACCAGAATGAGTTCACAGTTTGTTTTTGCTTAAGGA
>L-chr2-679016
TTACTGAGTGATCCTGTAAAAAAGAGAGAG
>L-chr2-679202
CTGCATAAACCCTGTTTCTATGGCAAAACCCAGATTGCG
>L-chr2-679669
CAAGCAACATGTTCATTGAGTTATAGCTCTCAAGTGCCGTAGTGAGAAAATGTCGTGGTCCGGGTAAAACAAATTAAGGGTACTTGAAATGAAAAAAGAATGATAGTAGACAGAAAAGCTATTATATTATAGAAACTTATCACTTGACCGATGAAGAGGAAAGCACGTTTCCTTACAAATAAATCAGCAGTAATAGTTATAAAAATATATGTATATAAAGTGTGTGAGTGTGTGAGTGTGTGAAAGGATGTTATTAAATAGTATGTTATTATTTCTTGTCGTATCTGGAGTAGTATTTCTTTGAAATTATACCGTCCAGC
>L-chr2-679847
TTCTGAAGTTCTAAAAAGCATACTTTGGCAA
>L-chr2-680053
TACTGTCGTGTTTAGCACTGGGGAAAAGAAAGATGGTCATAGATGATATACGTTAGTCA
>L-chr2-680360
ATTGATCGACACTTTATATACGCAGGGACGATTAACGGGAGAGGAGGTAGCGGCGGCGTCATTGGCCGCTGGCCCGGGGTAGTAGGGCAGGGAAAGGGGACGGTGAAAAAATAAAACGTAAGTGGGACAGCAGAGATTTGAGGAGTTGAGGCAAGAACAG
>L-chr2-680513
CAATTC
>L-chr2-680782
TACATATTTGGTTGCGTGGTATATAGAATCTCTCCTTTCGCTTCATGAATGAACTCATTCATGCGAAGTCAAAGGAAAAAAAAAATAAAAAAATAAAAGAGCGAACGGGAAGACGAGAGAAA
>L-chr2-680945
GACATAGGCGGTTAAT
>L-chr2-681162
TATCCTGCGAGAAGAGCTCCTTCTCCTCAATGAGAAAATAAGCACAAAATAAACTGGGAAAAAAAATATA
>L-chr2-681333
AAAAAAGAATCGTAAGACACCTTT
>L-chr2-681511
GCACCATTTCTTCCCATCGATAAAGAAAAAC
>L-chr2-681668
TCTCAAAAAC
>L-chr2-682236
AAAATGTGTATTGTAACAAATTAAAAGGTAATGAGCCTCATTGAGGTCATTTCAGTTGTTACACTGAAAAGAACAGATACTACACTTGATCTAAGCCAAAAGGCAAAGAGATTCGTGGGGATTTAAAAAAAAAACAAGTAGAAACAAAATGAATAAATCTGATAACAAGTAAAGTACTCATCGATGAAAAAATGAATGTAGAGCCCTTTTTATATGTTTTCACCGAGTGGCCCATCGGAAACGGCAAAAAAAAAAAAAGAAAGAAAAAAGAAAAGAAACATAGAGCGTTGCTAGGTTTTTTTTGCCACCCACACCCATACACCCCATTACTTTGTCTGCAGCATCGTTATACACGTAGTGAAAGTGTGCAGGCCTCGGCGGTTAAAAAAATTTGAGCAGAAAAGCATGTTATTTAATACAT
>L-chr2-682398
ACCAATTCGTCGTTA
>L-chr2-682563
TTGGTCCTAACTGCTTTT
>L-chr2-682740
TCCTCCTGTTGCGCGGCCGTTGTCGACCTA
>L-chr2-682902
GCATATTCTTCCTCA
>L-chr2-683080
CCTAATTTATCTTTTTCAGGCTGGAAGTCCT
>L-chr2-683351
TACTTGTCGATTAATCCTATTCATCATCTTTAAACTTCGCTCTTTAATTCACTTTTTTTTGTCTTTCCCCGATATGGTACTTACACGAAATATCATGATACAAAAGAAAACACGTACATACTCG
>L-chr2-683527
GTCCACAGAGACTACAAAACCATCAATCA
>L-chr2-683708
CCGACAATGTTCCCTCTGATGTACATTTACGAAT
>L-chr2-683869
CGATGATGTAGCCA
>L-chr2-684041
TTGAGGATTTGAGTGCAGCAAAATT
>L-chr2-684358
GTCCATATACTATCAGCCAACTCAGTTTAACTCAGTATTAATAGACCATAGCCAACCGAACACCATTTTCCATCAAAGAAACCACCAATATCATCCAAGCGATAAACTACTTTCATACAAACCCAACAAAAATTTACCAATATCATCTACTTTGTTGAGTATGGCCACAC
>L-chr2-684523
TAGATGAGAAATTTGTCG
>L-chr2-684988
TGTTGATTAGCAATAAAATTGAAATTGATAGATCAAATGCTGAACGTAAAAGAAGGTCGCCCCTCTAAATATACTGCTAGTCAATAAAAACACATAGAAAATAAAAATACAGAAACTACAAAAGGCAAAAAAAATAAAAGAAAAGGTAATAAATTGAATGAATGTAGATATATAAATATCAATAGAAATACGTACGCGGAATTATTTCTCTTTGTAACAAATTGATCAAAAGCTTTGTATTTTTTTTTTTTTTAGCTCGGCTGCGCGCTATTACAGTAATTACATGTAAATAAACTATTCCAAAGAATACAAAAGAAG
>L-chr2-685167
AAAGAACTAAACTATTCGCAACACAGGCAACA
>L-chr2-685506
TAGCAATTCTAAATAATGGTTTGGTGCAAGAAATTGATTCTGATGCTTTATTTTTTACGGTACACTACATTGTGCTGTGAGTTGTAATAATATAGTCTGTATATGCCAAGTGAAGAAAAAAACAATACAAACTCAAGGTGTATTATGAGGTAGGGAATACACATAACAATATATATATATACGTATGTATAT
>L-chr2-685671
GTCTAATTCTTTAAACTT
>L-chr2-685885
GAACAATACCGGATGACAAGAGTATCCTCCACAAACAATCTCGTGGTCGTTTATCCATACTAAGGAC
>L-chr2-686057
TCCCTGATTAAACAACCAAAAGGGA
>L-chr2-686251
TGATGGGTTTCTTGATGTGCTTGGATACCCACCAATTATTCTCGTGT
>L-chr2-686404
ACGTAA
>L-chr2-686574
GTAACGGCTAAAATAGATTTATC
>L-chr2-686868
CTAATCTGGAAGCTTTCTCGATCAAGATTGCTCTTATTTGACCCTTTTTCATTATAGGCAAGGCGCGGGCGGGTGACAAGAAGATTTTGATAATTGTGCAACTGATAACGTAGGATTCATTATCAACATTGTTGTTAAAGAGTAACA
>L-chr2-687338
CGGCAATATCTTCTTCAAATGAATCTTCTTCACTGTTGTCTGCAAGGAGAATAAGTCAAACATATTTCAATTATCAGGCGACCCCTGAATGCCAAAAAGTTTCCTCTAAGTATGATCCTGATAACCCAAACAAAGATAAGTTGGGAACATACGATGGGGTATTTGTGCCTACTGCTTTAAACGTATTGTCTATCCTTATGTTTCTTCGTTTTGGCTTCATTTTGGGTCAGTTAGGTATTATATGCACCATCGGTCTTCTGCTATTGAGTTACACTATTAATCTTCTCACCACGTTAAGTATATCTGCTATATCTACAAACGGG
>L-chr2-687496
TTGGGTTATTC
>L-chr2-687661
TTTTTTGGTACTGGCAGC
>L-chr2-687856
TAAGGAAACATTCAATGATTTATTTGGCGTTTTTTTTCCTGCTACAGC
>L-chr2-688015
GTTATATGATGA
>L-chr2-688182
GGAGATTTTTGCTCATTCAC
>L-chr2-688373
CTCCCAATTTCAGGCCCTCTTTCAAATACTTTAACAGGTATACT
>L-chr2-688633
TTAATATATCATCAAGTGAGAAAGTATTTGCTTCGCCTACGTCAAGACAATATTAAATACTGGAGGCCTCAAATATTGCTGTTTGTAGATAATCCAAGGACGAGCTGGAACTT
>L-chr2-688820
TTTTGTCCAAGTTGGGACTGGTCCCTCCCTTATATGGGGA
>L-chr2-689135
ATGGATTCAAAAATTTAGAG
>L-chr2-689358
GCCATTTTGGTTACTGTTCCTGAATGGAAGCGCACACATTCGCTTCGAGTTATTTTATTTGTGGAACAAGAATATC
>L-chr2-689669
AATTGGCCGATAATGAATGGTGGAAAGATTTGGTTGAAGCTCGTGATACATTAAAACCGAAGCGGAGGTTTTCCACTATTGAACCTCAAACGATAGCAAAGCAATTTACACAATCAAGAAAATATACGTCTGGGGTTCAGAAATTGGGTGTCTCATTTACAATG
>L-chr2-689858
GGTTCCGACAGAACAAATTTACTCGTAAAGAATTTACAAAGC
>L-chr2-690072
ATTGGCAACGGCAACAAATTAAAGAAACCGGTTCTTCCCGAATTATCACCTTGTTGTTCAAAAGATA
>L-chr2-690475
AAGATCACGATGCAAGTTTACAATATGTCGAGGACTTGGATATTTGGTTGGAGGGCTTACCTCCATGCATGTTAATCAATTCGCAAACCATGACAGTAACTACTGCATTATAGAATAACACATATATCGTTATGCATTTCCCCAGAACTTATTTACTACATATAGAAGTCTTGTAATACGGCCGAAATACAGATGCTTTATAGTAGGGTTATTGTTTCTATTCATTTTTATTTCAGTTGGGCTTTACGCTTTCCGG
>L-chr2-690675
AATTTCTTGGACAAAAAATTTATTAAAAGGCATTTGCGATACTAGTTCCAAAC
>L-chr2-690844
ATGTCACTTTATAAATGGAGTT
>L-chr2-691015
CTCAAAAGCATAATGCAAGCAAAA
>L-chr2-691347
GATAGAGGCATTGGAAATGTCAATACCAATAAACTGTGAAATACCTGCAGCACCATATTTTCTTAAATCACCACCTTTGCCACATCCGAGTTCTAAAACGACATCTCCAGGTTTTGTATATTTGTCAATTAACATATACTTAATCGCATTGTTAAAATTACGAAGCTTAATAATAGGCGATAGAT
>L-chr2-691505
ATCTTTCCTCT
>L-chr2-691688
TTGGAGTCTTTTTTTGAGACTGTGGACGATTCATCA
>L-chr2-691970
CATGTAAAGGATTAAAATAAGAAATCTTCTAATTTATGTTGAAATATCTTGATTTACCATTACCCGGATTAGATGAAACTAATTAAAGTCATTTAGAGCAATGGACCAAACTAAAGGTATTAGAGTTCTTTCTAA
>L-chr2-692124
ACAAAAA
>L-chr2-692298
AGGAAATCTGACGAACCTGTATCGGTT
>L-chr2-692607
CCACTGGATGAGTTTATGACGTCATTGAAGGAGGAGAAAATGAGTAATAGTAAAGGCATGTACGACAGAGGCGACATTCTTGATGTAGAGGATCAATTGTTTGAACTTGGAGGAACCGACGATGAGGATGTTGAAGATAATACGGATAATTCTAATATAGCG
>L-chr2-692773
CTGGATAATATCAAAATAA
>L-chr2-692936
ATGTTATAGGAATATC
>L-chr2-693096
AGTTACTAAATTC
>L-chr2-693280
TTACTTAGTACTAAAAGAATAACGTTCGTAGTAATGG
>L-chr2-693438
CAATATCTATT
>L-chr2-693752
CAGTCAAGCGATGTTGAAGAAGTTGATGCTAAAGCCATTATATTTGTATCAAGTCAGAATATTTGCGACTTCATTTCAAAAAAGCTGTTAAATGCTGGAATTGTGACCTGTGCTATTCATGCAGGTAAGCCATATCAAGAAAGGCTTATGAACTTAGAAAAGTTCAA
>L-chr2-693988
CTCCGGTACTGCTATTACTCTTCTATTGCATGATGAACTGTCAGGTGCTTATATCTTGAGCAAGGCAATGCGCGATGAAGAAATAAAAG
>L-chr2-694151
AAGATTTGGAGCTCAA
>L-chr2-694354
CGCCAAGGTTTATATTAATGATTTACCCCAGATTGTAAGATGGGAGGCTACAAAGA
>L-chr2-695266
AATTAAGTATAGAATTGCTGGAGCAAAAAGTTAAAGAGGGGGTCGTAAAGGCTGCAAGCTTGTCTTTGAAGAGTACTAAATACTAGTTTTTAGAATTTAACTCACTCGTGGTGCTATATACTTTCGTAGTTAGTTCTGAAATTTTTAGGGTGGTAATTTAAAGCATATTCAATCATAATAAAAAAAAAAAAAGAGAATTATTAGGAAAAATAAAAACAAAATAATATATAATATATGATGTAGAAAAAAATCTTGAAATTTTTATCGATTCGAATAAAATGGAATTTAAAAAAGTGGGAAAGAAACAATGAGAATTCATAGGATATAATGAAAGGTAAATGCTTTAAAAAAAAATTAAGAGGGGAAAATAAAAGTAGAAAAGCAAATAAAAACAAAACATGGAATAAAAGTAACTTCAAAAAAATTTATCAAGAAAATGGTAGGCTTGAAGAATATAATAATAGTTTTTTAGTTGATTTGAGATGTGATATGACAAATAAAAAATAATGAAATAACGATAAAAATAAGGAAGGGAAAAACTGACAATCGAATAATAATATTAATAATGGTAAGTTTATCACATCAATTCATAGGGAATATAAATTTGAAATTGTTACTCTTCTTTCTTTTTTTGTTCTGTAGAGAAAGAAGGTGAAAAGTGAAGGATATTAACTTTAAACACACGTTGGCTTCAAATTATGTAATTCAGGAATAGGAATATCGTTAACGATTAAAGTTTGGAATTGGTTCAAAACTTCTTGCAAA
>L-chr2-695443
TCATCAAATGCACCAGAAGCAGTTGCTGCT
>L-chr2-695596
TCTCTA
>L-chr2-695788
ATAGACTTTAATAAGATTCTATAAGCGACTATTGTTTTTGGAATG
>L-chr2-696101
GCTCCATATGTTTCTTA
>L-chr2-696345
TTTCGGTTGATTCTTGGCATAATTTTTGGAATAATTTGAGAGCCATGTCATTTTCACTAGCAGATAAAGAGGCTCTGATCATCCCAACTGAAAGATT
>L-chr2-696511
ATTGATTGCAGCTTTCCAT
>L-chr2-696850
CCATTGCTCTACCTATAGAATCCCAAAATAATGGATTAGCGTTA
>L-chr2-697038
TTATACTTGCTATGATTATGGTTATTTTGATGATGGTTACG
>L-chr2-697221
AGCGAGGGCTGGATTGTTAAAAGTAGCAGGCGTGTA
>L-chr2-697379
CATAGGATCAG
>L-chr2-697902
ATGCGATATGTAACTTCAGTGCTGAACGACAAAGTTTCTTTATTGCCTTATTTTGACTTTCTTCGAGATGTCCATGGCATAACTTGAGCAAGGTTGAAAAAATTTTCTTTTCTTTTTTTCTCCGAAAGAAACCCGTTTCTTTTGGTGCACACACAAAGCTCGTGCAGAGTGCTGTCCTCTGAGAAATTACCGCAGAATCAGAGGATCTATGAAATTGCCTCTCTTGTACGAGCAGTTCACTGCAGGCACTCGTCCCTTCACACGGAAAAACAATATGGGAAAAGTTGCCTGAAAGTTTAAGCTTTTTTACATATTATCAAGGCAAGAAAAGAAGAGAAATTTTTCGAGAAAATGAACAACGAAGCAAACAATATGA
>L-chr2-698158
TTGGTTGAGTTTTTTGATGGTATACGCCTGATGTTTTTTTCGACAACAGGTGAGTGAAATAAAACGAAGAGCAAAAAAAGAAGAAGAAATTTAAGAAAAAAAAAAAAAA
>L-chr2-698549
AAAATTGCTGGAATCTGTTAACACTTTTAAAAGAACACAGTTCTTGACTTACTTTTGGTCTATGCATAGGTATTATATAATACGAGGTAGTAAAATGAGAAAAAAAGAAAAAAAAAGTCAATTGAGTATGGGCATGAAGTTACCCAAGATCATGAGGGGCAAACCAGAGACATCTCTTTTTAATGTCCACATACAGCAACAATGAATTATCTTGCCCTTGATGGGGCTTAAGAGCCTGCAAACT
>L-chr2-698795
AATTCCTCGTTGACATAAGAAATTTGACCATTTCTTCGCCAAATACATGTCGGGGTACCGATTTGTGCAATAAATTTTACATATTCTAATAGAGTTCTT
>L-chr2-699002
TGGAATCCAGGTGTATGCGAAAAGGGGGCATTTATGGAGGTGTATATTTCCATTGGAGTA
>L-chr2-699189
AAGTAATATTGGTTTATGCTTGAGTCCCAATTAATTTGGG
>L-chr2-699363
AATAAACGTTTTGATTGGAAGATGGAT
>L-chr2-699535
AGTACAGGATGTCAATAGGGATCTT
>L-chr2-699709
ATTGCTGGAGTTGTTATAAATGGGTAT
>L-chr2-699870
GGCCTCACATGACA
>L-chr2-700040
TGATTCATCAATGTATTTTATTT
>L-chr2-700492
CAATATACTAAAATTGCAACTCATTTGCTTTTTTCATTTCTTTTCCTTCAATTTTTTTTTTTTTTTAGTCTACGGCTAACAAAAAGCATAGGCTCAGAATGATAGATAGATATCCGATAAATGTCAGTAAAGACAAAGAAATCAGTAAAATAAACGTTTCACCCTGGCAGATAGGAAACCCTATCTCCCAGTGATAAACTTTAATTTTTTTTCGTGCATATATATATATACATATATAATATAAAACAAAATATCATGAATTTCTATCTAAAGTAGTGGGAAAAAATATGTCGTTAAAAATGGGT
>L-chr2-700676
TGAAAGTGTGGTATCTTGACATGAGCAAAGTTGTTGC
>L-chr2-700867
TTGTTTATGATAAAGTTGACCAGCGGATACATCGAAAATCTCAA
>L-chr2-701225
CATATTGATGTCCGGGTCGTCAATTATTTTCCCAAGGAAGCGTATGAATTCCGTGGTCAACGAGTTCCTCATCTTATTGATGAACCACGTCGTGTATTCTTGTCGGTTCAATATCATGTTCCCGTAGCAATTAAACCATAGGATCCCGAAAATTTTGCCTTGGATAATATCGATCAAAGAGGTGCTGTCTTCTGGCGGCGATGACAGCGCT
>L-chr2-701449
TTTTCCACCATATTAAGCAATTCGTCCAACTTCTTGTCTATGCGCTTTTGAGTATAATCTCTATTTGTCATGCTACC
>L-chr2-701635
GGTCATTTGTTTAAACCTTGATTTTGAGATTTTCTGGCA
>L-chr2-702157
ATATATATATATATATATATATATATATGTATATATTATACCTGCAAGCAATTGCACGCGAGTACTCTGCGTGA
>L-chr2-702443
TATTCCTTTTCTCGGCAGTCCTGCCGGATGCATTTATGCCGCTAAGACGCAGAACCGAATATTGGGCTCAGGAAAATATGCAGATAGACGCTCGCCCGTGAGCGACTCATGACGCGCGTGTGCTATTTTGGCCCCGGCA
>L-chr2-702629
AAAAAACAGATGAATAGCTAGAAAGAAGTAAAAAATAGT
>L-chr2-702797
CCATGAGGCCGTGGCCTATCG
>L-chr2-702999
CAAAAGTGGCCGTGACCAGTAAAAAGGATACGCTCAAGGTGAGACCTACACTGAT
>L-chr2-703293
AATCTTGCCGATCACTTTTACACCGTAGAAGATAATAGAGTTGATGCCGCAAAATTGCTGGCACGACAAGATGGCGAGTATAACTGTGCGCGGTTTCTTGTATGAGGGATCGGTAACATATTGCCATAGTGTGGGTCCTGAATGAGT
>L-chr2-703529
TGGAGATTCGTCCACTTTGAGCCAAGCTAAAATATTCGCTACCGCAATCACGGATCCGGAAAAGAGAAGCCACCTCCAGTTATAGGAGT
>L-chr2-703843
TGCCTACCAGGAACCTGCCAAATAGCAACTGCAAGTAGGAGTTGGAAAAGAAAAGCAGCAGAGAAGAAACCATGCACATGGCCGAGGCGCCCATGCTCACGTACTTTCTTCCGTATCGGTTGGCCCAGTTACCGGCGTAGTACGACCCAAACAGTCCGCCTATGCTG
>L-chr2-704058
AACTCTGCGATGTGGTATCCGTACTGGATCGACCCCAAACAAGCAACTATCGTGCCCAAGATTAAATG
>L-chr2-704255
TTATTCCCTTAATCAGGAAGCAACTTTAAGGGAAATCCATTTCATCCCTC
>L-chr2-704541
TCGCTAACATATATATATATTTAGGTAAATCATTTACACTTTTCGTCGATCTAAAAGCTCATCGCATTTTTTCGGTCCTGATGTTAAAAATTTATTTCGTTTATTAAAAAAAAAAAAAACATTACTGAAACGTATAAAA
>L-chr2-704717
TTTTATTCTCATAAAAAACAATTGTCAAA
>L-chr2-704912
CCCCATCCAAACTATATCCTGGCGTTTTTGAACGTGGTACAGCAATTA
>L-chr2-705072
CACGATATCGCCG
>L-chr2-705290
TGGCTTATGAAAATGTCACCTCATTGGAAGCTAGATACGTGAAAGATATCGATAAATATGAAATGCTTGTA
>L-chr2-705445
CAATCGAT
>L-chr2-705749
CAATGCAGAATTGCAACTTCAAGATTGTATTGCACAATTTGTCTTCCCTCATAGGGCCAAACCATACTAATGTCAAGTTTATTAACGTCATATTAGAGGTGCTAATAATCTCATTATTTTCATCAAATTCCAGGTCAATCAAATGGAGACAGTATAG
>L-chr2-705921
AATAAAATTAACGATTTGAGGAATG
>L-chr2-706092
GGGATAATCAAAACAGCGGAAAAC
>L-chr2-706258
ATCGATGCCATATAAACAT
>L-chr2-706426
AACGTAAATCAAATAAATCAT
>L-chr2-706598
CCATATACTTGTAGAAAATGAAGGG
>L-chr2-706765
TGTAGCTAAATAGCCTGCTA
>L-chr2-707013
TTTATTTACATATTTCACAGTTATATACACATGTTAACAATTTAATTTTCGCGCTGTTTAGTAAAGCATTTTTCGAGATTGAGGCAATATAAAAGGAAAGG
>L-chr2-707179
AGGAAAATACGGACGTTAC
>L-chr2-707348
ATCTAGACAATTAGTAATTCCG
>L-chr2-707526
CTACTATTTGCTAATATGTGATGTAGCGCAG
>L-chr2-707724
AGTAGTTCTCATAGTTAATGTTGCCTCCAAGTGCGGCTTCACGCCGCAGTA
>L-chr2-708009
AATTATGAAGAAGATTGATGTTAACGGAAGTAATGCTGACTCTGTCTATAATTATTTGAAAAGCCAAAAAGCAGGTTTACTAGGTTTCAAGGGTATCAAATGGAATTTTGAAAAGTTCTTAGTTGATTCCAATGGTAA
>L-chr2-708233
TTTTTCTTCAGAAGCATGGTGTAGGATATATTAAAAAAAATCGAAATATAAAAAAAGAAGGTTTAATGAGTGGTTTC
>L-chr2-708393
TTCATCTTCTTTC
>L-chr2-708620
CTAATTTCATCACGCACTAATTCGTATACGTCATCTCTATCCAAGCCATACTTGAATAACATGAGAAGGATAAAACGATC
>L-chr2-708779
AATTATTTTCAG
>L-chr2-708962
TTTTCTAAATTCTAATTTATTCCAATTTGTAAATCC
>L-chr2-709417
TCTTTATAATAATTATCAATAGAGTAATTTTCCTTACGTTCACGTTTGGTGGGGTTGAGCAGTAGCGGACTTATAATATCCCTTTGTATTTTCTTCTTGAAATCTTGACCATTCCATTCATAGGCCGAATCTTGGTTGAATTTTTGCAAATCATCAA
>L-chr2-709744
CATCGGCGGCACCATGTTGAATCATGGATAATAAAGCATCTTTGGAATCTGCTTTATTTTCCTTCTTTTTCAAAGAAGTCCTGTTTTGCTGGATAACTAATTGATCTAATCTTAACTTCTGGGTAGCCCTTTCTAAAATTTTCTCTTCCACGGAGTTATCTGTGACCAAACGGAATACCT
>L-chr2-710029
CAAACTTCTTAGAATCAGGAGCATTATAATCATCAATGGCTTGAATTCTATCTTCGTGAGCGGTGGAACCGTCGATCCTGCAATATTCATAGTTTCTGAAGTAGCAATAATCCTCGAGAATATCCAATAATCTTGACA
>L-chr2-710325
GATTACAACATTTTCTAAGTTGCATCATGATATTTAAAAGTCTTGTTTTGGATTCCTTGCTGCCATTAGACCCGTTCACAGCGTCCAGATCCTTTTCCAAAATCTTTTTGTACCATTTCTTCTGCATGCTAGACATACCGACATATAAA
>L-chr2-710512
TGTGCATCGGAAAAGATATCTGGTAACAAAAAATTTAATA
>L-chr2-710695
TAATCTTCTTAAGGGGCGACTTTTCTCTTATAATAA
>L-chr2-710856
TAGACTTAGGCGCA
>L-chr2-711021
TGGATTTGATAAGGTCTC
>L-chr2-711352
CCATTAGCATCCTTCAGCAGGTAACGTTTTTTAT
>L-chr2-711603
GGTTCTCATCTTTGTCCTTTTCATTGCAAGAATTGTTTTCGTGTTTTTTTCTCATTCTAGTATAGAACTTGAAAAAGTGAAAATTTGCAATAGCTAACATATAG
>L-chr2-711764
TTGTTGGGACGTAT
>L-chr2-711918
TCGACAG
>L-chr2-712076
AATTACTTGTA
>L-chr2-712247
TCGGGACAATTTTTGAAACCCCAT
>L-chr2-712553
AATAAATTGGCG
>L-chr2-712708
TTTCAAAT
>L-chr2-713085
ATATATAGGCTAATATATAGGCTAATATATAGGCTAATATATAGGCCATATTTTGATGATTTCGATAGATTATGCATAAAGAATTGATAGGAAGGAACTTGCCTGAACAATAATCTTTTACTCTATATTTTCTACTTATTATACATGATTCAGAAGCTTTGTTGAAAGGGGGAAAGACCGAGCGATATAAAATTGATGAAAAATTGATATTACAGCATCAATTGACATCA
>L-chr2-713280
TCGTTCTTGTAACGTTGTGCAAATGTTAAGAAAGCCTTGTGCCATATC
>L-chr2-713465
GGAGAGAAAGGTAGCCTTAAAAGATAACTCAAGGCAGC
>L-chr2-713634
GTATATATGATAGTTTAAAGAG
>L-chr2-713802
ACATAAATGACATCTTGCCAA
>L-chr2-714104
TTGCTC
>L-chr2-714275
GAATCTGGCTTCAAATTGCTTGTT
>L-chr2-714450
CTTTTTATTGATTTTTTTCAAGGTACCT
>L-chr2-714720
TTAGTGCATATTTCCTTTCGTCAATGTTGAAGAAGTGGGAGCTCATCGATTTTTAAAAATTTTCATTTCCGATGCCTCGCTAAAAAAAAAAAATGAAAAAGTGGAAAAATATGTTCTATTTCT
>L-chr2-714913
CAACCACATTACTCTTCATCCATTCTAACCTTTAATCCGTGCTCTA
>L-chr2-715221
TTGATTGTA
>L-chr2-715488
GTCTCTATTGGTGACGTTCCATCTCCTCTGTTACCCAACTCGTAGTATTTTTCGGCTGCATAGACTGCATCCGTACCGATCGATACTTTATCAGCACCAGATCTGAAGTATAGACTTGCA
>L-chr2-715696
GTTATATTCAAAAATGTTACTTCATCCGCACCCTGTTGGTAATATTTCTGTGCCAACTGAA
>L-chr2-715854
AGTCATTCATT
>L-chr2-716180
AATTCCTCTGAACCGTACTTAGCTTTTGCAATTTTCCAACCGTCATTTTCTAGGTTTTTTTTCTTTTCTGAATTCAGAATGGCAGCAAAAGAATGGACGAAATAGTACCTCTTGTATGGATCCAATCCAAAGAATAGGTTTTCCGAGGGAATGCAAGAATTCCAACCTATTTCTGGTAC
>L-chr2-716345
TATCGGCTTTTCGAATCC
>L-chr2-716499
TAGGTTA
>L-chr2-716782
TATCAACTTATGTATGTTTCGATGTCTGACTCTTTTCTCATGAATTTTTCATTTTTTCATGATCACCTAATTAGCCGTGGAGAGAGAGAAAAATAATCCCAAAGCTACGATATGACTCAATTTTTTTTTGCAGAAG
>L-chr2-716955
CATATATCATTAAAAAAACATCTATT
>L-chr2-717207
CGTTGATGTTTGATTCAATCATGACACCGGTAATGGCGTTTTCACCGTTAGCGATTTGCTCACAAACAACGTCATTGACCTTTGGTTGGTTTCTGAAATCCTTAT
>L-chr2-717395
TGGTGATAGCAGCAACACCATGCTTAGTAACACCCATGAAA
>L-chr2-717734
AAGGAGACCAAATCAGCCAAGTATTGAGGAGAAATGGTATCAAGCATTTCAGAACCAATTGGCAAACCGATATTTGTCAAGTTGACAAACAATTGTCTAGCGGATTGCAAACCCTTGTTGATGTTGAAAGTGTTGTTAACATCAGGGTCATTAATTAGACCTTTCCAGCCGACGGTTGTTCTTGGCTTCTCC
>L-chr2-717930
ATATCTATAGCTTCTCTTCTACCTCTCTTGGCAGTTTCCAAAGAAGTTG
>L-chr2-718400
TTTGTTTACTAAATTTAGCGGTTAAATATATAAAATAAACGAATATAAAGAGAGACTCTTCTAGTTATTCTTAATTACTCTTATAACGATGCTAAAAATGACGAAAGAGGAATTAACACGATATATAGATAATATACCAATGAAAAGAAGAAGAAAGTATGAGAAAAAGTTTCTGTATTAATATGAAATTAAACATTGATTGGATTCGATCACGATGTATTCAATGAGCTAACAATGCGTCCCGCACATCTTTTTTTCAAAATTTCAAGCAAAATTTTTTCATTTCATCGTTGAGTCATTTCGCAGTAACGTACAAAATGCAC
>L-chr2-718601
GAAAGAGTGTCAATATAAGGAATGCGCTTGCATATATACGAGTACATAATTTGC
>L-chr2-718773
TGGCATCTATGTTAGGCCAATTGTT
>L-chr2-718977
TTTTTGTGTCACAAAATAACTAATGGCGACATCGCAGTTTTTTGGGCGGCTGCATAC
>L-chr2-719141
TTCACTTAATTCCGAGG
>L-chr2-719337
ATGGTGGCACTACAATCAAGAAGGCTAAGGAAGACCTTGAGTATTGCTA
>L-chr2-719500
CGATTCCTCACTGGAT
>L-chr2-719688
TTTGTAAATTCAGAAACTAGCAAAAACTCCTATAGTGACAA
>L-chr2-720055
AGCAAATACTTTCCCAGCAAGTTTCTCTTCCTTCTTTGGCAAGACCCATTTTCGAATAGAAAGCTTAACAACAATAATGAGAATACCAAGTAAACCTAAAAACTTACTCAAATTTTTGAAGAATGAAAGTTTTACAGATAAGATCATTTTAACAGAAGAAATTAAAGTTAAAAGAGTCCTGCCTTCAACGAGTATGCTTAAGTTTGAAACATTTCAATTA
>L-chr2-720351
CAGAGAATGGCAATACCAAGTATTGATTTGAAGACCAAGAAAATACTACGAGAGCCATACATTAAAAAGTCCGAGTATTTACTAAGAACTGTAGAAAGCCAAAGTTTCGATTCCGACAAGACCATTTTCGGATTTTGCTTTGATGACGT
>L-chr2-720586
AGGGCTTGAAATGAAAAAAAATTATCGTATTACGGTGAATTTTCCAATTTTAGTTGGCGATAGTGATATTTCGACCAGCTCTTTGTTA
>L-chr2-720784
TACATATACTATTTTTTATTAGTTTCTTATTCTACTATGTATTTACGTAAC
>L-chr2-720954
TTCGACCGGTTCTAATACATAAG
>L-chr2-721111
CTCTCTTGGC
>L-chr2-721383
ATACATTTATGTATCCCATATATTTCATTACATGGTGATGCTTTCTTTTATTCGCGGAGTAAAGTTCCTTAAAGTGAAAAAAAAAAAAAGACGAATTGACAAGACAATAATACAAGCACCACTAA
>L-chr2-721557
TATCCTGAAAGTCTTTTAAAATCCATA
>L-chr2-721719
GAGAATAATAACTTC
>L-chr2-721878
CCGGATTATATC
>L-chr2-722037
ATGTCCAAAGCG
>L-chr2-722210
AACCATGTAATCTTTGAGATTTGTGA
>L-chr2-722381
CAGGAAAGTTTACTATTCAAGCTG
>L-chr2-722630
TCCAAGTTTTATTTTTTTTCCATAATTTCTGATTTACTACCATTGAAAATTATAAAAGGAAAAATATTACGCGCTACCATTTAATAAGTAGAAACAACTAAG
>L-chr2-722814
TTATGCATCTCAGGATATTACCATTCCGGCTATGGGT
>L-chr2-722988
GTTTTATTCAATCATTCACAGAGGGAT
>L-chr2-723260
ACTTTGGCACACTTGTATAATGTATAATAAAATCAGGATAAATCCAGTGTGACCCGGACTGAATTACTGAAACTTTGAAGTGTTAAGGAAATTGTACTGCCATTTAACGCATTTACCTATCACTT
>L-chr2-723427
TTGATAAATATGACTACGAT
>L-chr2-723580
AAAAGA
>L-chr2-723878
TGGCCAAAAAAAAAAAAAAATACATACTACATATACATATACGCCATAAAAAATCTCTGCATCTATCTTATTTCCCATTATTTGGACAAATGCTTACGTGCTAATGTCCTTACCCTCGAGTCGAATGCCGGGCTCCTAATAGGGTCTGTAA
>L-chr2-724064
AAGCCGTTATTGCTAGTCCATAAAAATGATCAACTTTAC
>L-chr2-724224
GTATGAACGGATT
>L-chr2-724463
GTATTAGTGTTTACCTTCTCTTTTTTTTCTTGATACAGATTGATATTATTTGAAAAAATCTGATGAGTAAGGCTTTGAAGAGGTAAAGGGGA
>L-chr2-724637
GAAGATGAAATTGGTTACCAAACTTCT
>L-chr2-724818
ACTTCCAATATCAAGAAGTACAAGAATAAAAGCA
>L-chr2-725135
CATGAATTACCTACCAGAGAGTTTTATACTACAAAACACCCTATTATTGCCATTAAGCAGTTTTCGAAAAAACCCAACAAAAAAATGCCGTGGTTTGTAGATATAAACGAGAAGTATATGGATTTGACTTGGAGAACTTCGCATTGGGAAGAATTAGTGGATCCTCAAGG
>L-chr2-725436
TCAATCACTGACACCGAAACGAGTCATGACCAATGAAGAAGACAATAATAATCATAACAATAATAACATGATAACGAAGATCGCAACTACTCCAGAAGCTCAGATTTCAAGGAACAAAAAATCTGATCTCAATTTAAGTCACATTCATTTAGAG
>L-chr2-725638
TCAAAATCAGCAGGCCCCCCGGAAAACGAGAAATCAAGAATGAATGGGCTCGAAA
>L-chr2-725833
ACAGTAGCAAAAGTAGCATGGGAATTACTTTTGGAAACACTGAAACTT
>L-chr2-726003
CAAATGGTGCTGGGAGTATTTAC
>L-chr2-726193
AGAGAGACACATGATATAGTGAAGAGGAGAGAAATTGCACGAA
>L-chr2-726382
TAGAAACTTTGATATCATCTAGTGACAGAATTCTTAGTGATA
>L-chr2-726671
[truncated: 4,690,932 more chars]
