# Supplementary material for: Prediction of Nucleosome Positioning Based on Transcription Factor Binding Sites
Source: PLoS One. 2010 Sep 1;5(9):e12495. doi: 10.1371/journal.pone.0012495 (PMC2931695; doi:10.1371/journal.pone.0012495)
Supplement: Table S8 — Feature vector matrix. This is the input matrix of the predictor, and different features of the same sample are separated by tabs. Each row is a feature vector of one sample, while each column shows one feature. The first column of each line shows the type of this sample: 1 means nucleosome while 2 means linkers. (7.92 MB TXT) [file pone.0012495.s008.txt]

class	AAAU	ABAA	ACPF	ARPU	CYTO	FBAS	GATA	HPHO	MADS	MMAT	MREF	NDDE	PDRE	RDNA	SXBP	TRBI	YABF	YADR	YCAT	YCTR	YGAL	YGCN	YGCR	YHSF	YMAT	YMCB	YMCM	YMIG	YNIT	YPAC	YPHO	YQA1	YRAP	YREP	YSTR
1	0	0	0	0	0	0	0	0	0	0	0	0	0	0.020408163	0	0	0	0	0	0	0	0	0	0	0	0	0	0	0	0	0	0	0	0	0
1	0	0	0	0	0	0	0	0	0	0	0	0	0	0	0	0	0	0	0	0	0	0	0	0	0	0	0	0	0	0	0.013605442	0	0	0	0
1	0	0	0	0	0	0	0	0	0	0	0	0	0	0	0	0	0	0	0	0	0	0	0	0	0	0	0	0	0.020408163	0	0	0	0	0	0
1	0	0.006802721	0	0	0	0	0	0	0	0	0	0	0	0	0	0	0	0	0	0	0	0	0	0	0	0	0	0	0	0	0	0	0	0	0
1	0	0	0	0	0	0	0.006802721	0	0	0	0	0	0	0	0	0	0	0	0	0	0	0	0	0	0	0	0	0	0	0	0	0	0	0	0
1	0	0	0	0	0	0	0	0	0.006802721	0	0	0	0	0	0	0	0	0	0	0	0	0.006802721	0	0	0	0	0	0	0.006802721	0	0	0	0.006802721	0	0
1	0	0	0	0	0	0	0	0	0	0.013605442	0	0	0	0	0	0.006802721	0	0	0.006802721	0	0	0	0	0	0	0	0	0	0	0	0	0	0	0	0
1	0	0	0	0	0	0	0	0	0	0	0	0	0.006802721	0	0	0	0	0	0	0	0	0	0	0	0	0	0	0	0.006802721	0	0	0	0	0	0
1	0	0	0	0	0	0	0	0	0	0	0	0	0	0	0	0	0	0	0	0	0	0.006802721	0	0	0.006802721	0	0	0	0	0	0	0	0	0	0
1	0	0	0	0	0	0	0	0	0.006802721	0	0.006802721	0	0	0	0	0.006802721	0	0	0	0	0	0	0	0	0	0	0	0	0	0	0	0	0.006802721	0	0
1	0	0	0	0	0	0	0.006802721	0	0	0	0	0	0	0	0	0	0	0	0	0	0	0	0	0	0	0	0	0	0.013605442	0	0	0	0	0	0
1	0	0	0	0	0	0	0	0	0	0.006802721	0	0	0.013605442	0	0	0	0.006802721	0	0	0	0.006802721	0	0.013605442	0	0	0	0	0	0	0	0	0	0	0	0
1	0	0	0	0	0	0	0	0	0	0	0	0	0	0	0	0	0	0	0	0	0	0	0	0	0	0	0	0	0.020408163	0	0	0	0	0.006802721	0
1	0	0.006802721	0	0	0	0	0	0	0	0	0	0	0	0	0	0.006802721	0	0	0	0	0.006802721	0	0	0.006802721	0	0	0	0	0	0	0	0	0	0	0
1	0	0	0	0	0	0	0.006802721	0	0	0	0	0	0	0	0	0	0	0	0	0	0	0	0	0	0	0	0	0	0.013605442	0	0	0.006802721	0	0	0
1	0	0	0	0	0	0	0	0	0	0	0	0	0	0	0	0	0	0	0	0	0	0	0.006802721	0	0	0	0	0	0	0	0	0	0	0	0.006802721
1	0	0	0	0	0	0	0.006802721	0	0	0	0	0	0	0	0	0.006802721	0.006802721	0	0.006802721	0	0	0	0	0	0.006802721	0	0	0	0.006802721	0	0	0	0	0	0
1	0	0	0	0	0	0	0	0	0	0	0	0	0	0.006802721	0.006802721	0	0	0	0	0	0	0	0	0	0	0	0	0	0	0	0	0	0	0	0
1	0	0	0	0	0	0	0.006802721	0	0.013605442	0	0	0	0	0	0	0	0	0	0	0	0	0	0	0	0.006802721	0	0	0	0	0	0	0	0	0	0
1	0	0	0	0	0	0	0	0	0	0.006802721	0	0	0	0	0	0	0	0	0	0	0	0	0	0	0.006802721	0	0	0	0	0	0	0	0	0	0
1	0	0	0	0	0	0	0.006802721	0	0	0	0	0	0	0	0	0	0	0	0	0	0	0	0	0	0	0	0	0	0.006802721	0	0	0	0	0	0
1	0	0.006802721	0	0	0	0	0.006802721	0	0	0	0.006802721	0	0	0	0	0	0.006802721	0	0	0	0	0	0	0	0.020408163	0	0	0	0.006802721	0	0	0	0	0	0
1	0	0	0	0	0	0	0	0.006802721	0.006802721	0	0	0	0	0	0	0	0	0	0	0	0	0	0	0	0	0	0	0	0	0	0	0	0	0	0
1	0	0	0.006802721	0	0	0	0	0	0	0	0	0	0	0	0	0.006802721	0	0	0	0	0	0	0	0	0	0.013605442	0	0	0	0	0	0	0	0	0
1	0	0	0	0	0	0	0	0	0	0.006802721	0	0	0	0	0	0	0	0	0	0	0	0	0	0	0	0	0	0	0.006802721	0	0	0	0	0	0
1	0	0	0	0	0	0	0	0	0	0	0	0	0	0	0	0.006802721	0	0	0	0	0	0	0.006802721	0	0	0	0	0	0	0	0	0	0	0	0
1	0	0	0.006802721	0	0	0	0.006802721	0	0.006802721	0	0.006802721	0	0	0	0	0	0	0	0	0	0	0	0	0	0	0.006802721	0	0	0	0	0	0.006802721	0	0	0
1	0	0	0	0	0	0	0.006802721	0	0	0	0	0	0	0	0	0	0	0	0	0	0	0	0	0.006802721	0.006802721	0	0	0	0	0	0	0.006802721	0	0	0
1	0	0	0	0.006802721	0	0	0	0	0	0	0.006802721	0	0	0	0	0	0	0	0.006802721	0	0	0	0	0	0	0	0	0	0	0	0	0.006802721	0	0	0
1	0	0	0	0	0	0	0	0	0	0	0	0	0	0	0	0	0	0	0	0	0	0	0	0	0	0	0	0.006802721	0	0	0	0	0	0	0
1	0	0	0	0.006802721	0	0	0	0	0	0.006802721	0	0	0	0	0	0	0	0	0.006802721	0	0	0	0	0	0	0	0	0	0	0.006802721	0	0	0.006802721	0	0
1	0	0	0	0	0	0	0	0	0	0	0	0	0	0	0	0	0	0	0.006802721	0	0	0	0	0	0.006802721	0	0	0	0	0	0	0	0	0	0
1	0	0.006802721	0	0.006802721	0	0	0	0	0	0	0	0	0	0	0	0	0	0	0	0	0	0	0.006802721	0	0	0	0	0	0	0	0	0	0	0	0
1	0	0	0	0	0	0	0	0	0	0	0	0	0	0	0	0	0	0	0	0	0	0	0.006802721	0	0	0	0	0	0	0	0	0	0	0	0
1	0	0	0	0	0	0	0	0	0	0	0.006802721	0	0	0	0	0	0	0.006802721	0	0	0	0.013605442	0.006802721	0	0	0	0	0	0.006802721	0	0	0	0	0	0
1	0	0	0	0	0	0	0.006802721	0	0	0	0	0	0	0	0	0	0	0	0	0	0	0	0	0	0	0	0	0	0.006802721	0	0	0	0	0	0
1	0	0	0	0.006802721	0	0	0	0	0	0.006802721	0.006802721	0	0	0	0	0	0	0	0	0	0	0.006802721	0	0	0	0	0	0.006802721	0	0	0	0	0	0	0
1	0	0	0	0	0.006802721	0	0	0	0.006802721	0	0	0	0	0	0	0	0	0	0.006802721	0	0	0	0	0.006802721	0	0	0	0	0.006802721	0	0	0	0	0	0
1	0	0	0	0	0	0	0.006802721	0	0	0	0	0	0	0	0	0	0	0	0.006802721	0	0	0	0	0.006802721	0	0	0	0	0.006802721	0	0	0	0	0	0
1	0	0	0	0	0.006802721	0	0	0	0	0	0	0	0	0	0	0	0	0	0	0	0	0	0	0	0	0	0	0	0	0	0	0	0	0	0
1	0	0	0	0	0	0	0.006802721	0.006802721	0	0	0	0	0	0	0	0	0	0	0.013605442	0	0	0	0	0	0.006802721	0	0	0	0.006802721	0	0	0	0	0	0
1	0	0	0	0	0	0	0	0	0	0.006802721	0	0	0	0	0	0	0.006802721	0	0	0	0	0	0	0.006802721	0.013605442	0	0	0	0	0	0	0.006802721	0	0	0
1	0	0	0	0	0	0	0	0	0	0	0	0	0	0	0	0	0	0	0	0	0	0	0	0	0	0	0	0	0	0	0	0.006802721	0	0	0
1	0	0	0	0	0	0	0.006802721	0	0	0	0.006802721	0	0	0	0	0	0	0	0	0	0	0	0	0	0	0	0	0	0	0	0	0	0	0	0
1	0	0	0	0	0	0	0	0	0	0	0	0	0	0	0.006802721	0	0	0	0	0	0	0	0	0	0	0	0	0	0.013605442	0	0	0	0	0	0
1	0	0	0	0	0	0	0	0	0	0	0	0	0	0.006802721	0	0	0.006802721	0	0	0	0	0	0	0	0	0	0.006802721	0	0	0	0	0	0	0	0
1	0	0	0	0	0	0	0	0	0	0	0	0	0	0	0	0	0	0	0.006802721	0	0	0.006802721	0.006802721	0	0	0	0	0	0	0	0	0	0	0	0
1	0	0	0	0	0	0	0	0	0	0.006802721	0	0	0	0	0.006802721	0	0	0	0	0	0	0	0.006802721	0	0	0	0	0	0	0	0	0	0	0	0
1	0	0	0	0	0	0	0	0	0	0.006802721	0	0	0	0	0	0.006802721	0	0	0	0	0	0	0	0	0	0	0	0	0.006802721	0	0	0	0	0	0.006802721
1	0	0	0	0	0	0	0	0	0	0.006802721	0	0	0	0	0	0	0	0	0	0	0	0	0	0	0	0	0	0	0	0	0	0	0	0	0
1	0	0.006802721	0	0	0	0	0	0	0	0	0	0	0	0	0	0	0	0	0	0	0	0.006802721	0.006802721	0	0	0	0	0	0.006802721	0	0	0	0	0	0
1	0	0	0	0	0	0	0	0	0	0	0	0	0	0	0	0	0	0	0.006802721	0	0	0	0	0	0	0	0	0	0	0	0	0	0	0	0
1	0	0	0	0	0	0	0	0	0	0.006802721	0.006802721	0	0	0	0	0	0	0	0	0	0	0	0	0	0.006802721	0	0	0	0	0	0	0	0	0	0
1	0	0	0	0	0	0	0	0	0	0	0	0	0	0	0	0	0.006802721	0	0	0	0	0.006802721	0	0.006802721	0	0	0	0	0	0	0	0	0	0	0
1	0	0	0	0	0	0	0	0	0	0	0	0	0	0.006802721	0.006802721	0	0	0	0	0	0	0.006802721	0.006802721	0	0	0	0	0	0	0	0	0	0	0	0
1	0	0	0	0	0	0	0	0	0	0.006802721	0	0	0	0	0	0	0	0	0.006802721	0	0	0	0	0	0.006802721	0	0	0	0	0	0	0	0.006802721	0	0
1	0	0	0	0	0	0	0	0	0	0	0.006802721	0	0	0	0	0	0	0	0	0	0	0	0	0	0.006802721	0.006802721	0	0	0	0	0	0	0	0	0
1	0	0.006802721	0	0	0	0	0	0	0	0	0	0	0	0	0	0	0	0	0	0	0	0	0	0	0.006802721	0	0.006802721	0	0	0	0	0	0	0	0
1	0	0	0	0.006802721	0	0	0	0	0	0	0	0	0	0	0	0	0	0	0	0	0	0	0.006802721	0	0	0	0	0	0	0	0	0	0	0	0
1	0	0	0	0	0	0	0	0	0	0.006802721	0.006802721	0	0	0	0	0	0	0	0	0	0	0	0	0.006802721	0	0	0	0	0	0	0	0	0	0	0.006802721
1	0	0	0	0	0	0	0.006802721	0	0.006802721	0.006802721	0	0	0	0	0	0	0	0	0	0	0	0	0.006802721	0.013605442	0	0	0	0	0.006802721	0	0	0	0	0	0
1	0	0	0	0.013605442	0.013605442	0	0	0	0	0	0	0	0	0	0	0	0	0	0	0	0	0	0	0.006802721	0	0	0	0	0	0	0	0	0	0	0
1	0	0	0	0	0.006802721	0	0	0	0	0	0	0	0	0	0	0	0	0	0	0	0	0	0	0	0.006802721	0	0	0	0	0	0	0	0	0	0
1	0	0	0	0	0	0	0	0	0	0	0.006802721	0	0	0	0	0	0	0	0	0	0	0	0	0	0	0	0	0	0	0	0	0.006802721	0	0	0
1	0	0	0	0	0	0	0	0	0	0	0	0	0	0	0	0	0	0	0	0.006802721	0	0.006802721	0	0	0.006802721	0	0	0	0.013605442	0	0.006802721	0	0	0	0
1	0	0	0	0	0	0	0.006802721	0	0	0	0	0	0	0.006802721	0	0.006802721	0	0	0	0	0	0	0	0	0	0	0	0	0	0	0	0	0	0	0
1	0	0.006802721	0	0	0	0	0.006802721	0.013605442	0	0	0	0	0	0	0	0	0	0	0	0	0	0	0	0	0	0	0	0	0	0	0	0	0	0	0
1	0	0	0	0	0	0	0.013605442	0	0	0	0.006802721	0	0	0	0	0	0	0	0.006802721	0	0	0	0	0	0	0	0	0	0.013605442	0	0	0	0.006802721	0	0
1	0	0	0	0.006802721	0	0	0	0	0	0	0	0	0	0	0	0	0	0.006802721	0	0	0	0	0	0.006802721	0	0	0	0	0.006802721	0	0	0	0	0	0
1	0	0	0	0	0	0	0	0	0	0	0	0	0	0	0	0	0	0	0	0	0	0	0	0.006802721	0	0	0	0	0	0	0	0	0	0	0
1	0	0	0	0	0	0	0	0.006802721	0	0	0.006802721	0	0	0	0	0	0	0	0.006802721	0	0	0	0	0	0.006802721	0	0	0	0.006802721	0	0	0	0	0	0
1	0	0	0	0	0	0	0	0.006802721	0	0	0	0	0	0	0	0	0	0	0	0	0	0	0	0	0	0	0	0	0	0	0	0.006802721	0	0	0
1	0	0	0	0	0	0	0	0	0	0	0	0	0	0	0	0	0	0.006802721	0	0	0	0.020408163	0	0	0	0	0.006802721	0	0	0	0	0	0	0	0
1	0	0	0	0	0	0	0.006802721	0	0	0	0	0	0	0	0	0	0	0	0	0	0	0.006802721	0	0	0	0	0.006802721	0	0.006802721	0	0	0.006802721	0	0	0
1	0	0	0	0	0	0	0.006802721	0	0	0.006802721	0	0	0	0	0	0	0	0	0.013605442	0	0	0	0	0	0	0	0	0	0.006802721	0	0	0	0	0	0
1	0	0	0	0	0	0	0	0	0	0.006802721	0	0	0	0	0	0	0	0	0	0	0	0	0	0	0.006802721	0	0	0	0	0	0	0	0	0	0
1	0	0	0	0	0	0	0	0	0	0	0	0	0	0	0	0	0	0	0	0	0	0	0	0	0	0	0	0	0	0	0.006802721	0	0	0	0
1	0	0	0	0	0	0	0	0	0	0	0	0	0	0	0	0	0	0	0	0	0	0	0.013605442	0	0.013605442	0	0	0	0	0	0	0	0	0	0.006802721
1	0	0	0	0	0	0	0	0	0	0	0	0	0	0	0	0	0	0	0	0	0	0	0	0	0	0	0	0	0	0	0	0	0	0.006802721	0
1	0	0	0	0	0	0	0	0.006802721	0	0	0	0	0	0	0	0	0	0	0	0	0	0	0.013605442	0	0	0	0	0	0	0	0	0	0	0	0
1	0	0.006802721	0	0	0	0	0	0	0	0	0	0	0	0.020408163	0	0	0	0	0	0	0	0	0	0	0	0	0	0	0	0	0	0	0	0	0
1	0	0	0	0	0	0	0	0	0	0	0	0	0	0	0	0	0	0	0	0	0	0	0	0	0.006802721	0	0	0	0	0	0	0	0	0	0
1	0	0	0	0	0	0	0	0	0	0.006802721	0	0	0	0	0	0	0	0	0	0	0	0	0	0	0	0	0	0	0	0	0	0	0	0	0
1	0	0	0	0	0	0	0	0	0	0.006802721	0.006802721	0	0	0	0	0	0	0	0	0	0	0	0	0	0	0	0	0	0	0	0	0	0	0	0
1	0	0	0	0	0	0	0.006802721	0	0	0	0	0	0	0	0	0	0	0	0	0	0	0	0	0	0	0	0	0	0	0	0	0	0	0	0
1	0	0	0	0	0	0	0	0	0	0	0	0	0	0	0	0	0	0	0	0	0	0	0	0	0	0	0	0	0	0.006802721	0	0	0	0	0
1	0	0	0	0	0	0	0	0	0	0	0	0	0	0	0	0	0	0	0	0	0	0	0	0	0	0	0	0	0	0	0	0.006802721	0	0	0
1	0	0	0	0	0	0	0	0	0	0	0	0	0	0	0	0	0	0	0	0	0	0.013605442	0	0	0	0	0	0	0	0	0	0	0	0	0
1	0	0	0	0	0	0	0.013605442	0	0	0.006802721	0	0	0	0	0	0.006802721	0	0	0	0	0	0	0	0	0	0	0	0	0.006802721	0	0	0	0	0	0
1	0	0	0	0	0	0	0	0	0	0	0	0	0	0	0	0	0	0	0	0	0	0	0	0	0	0	0	0	0.013605442	0	0	0	0	0	0
1	0	0	0	0	0	0	0.013605442	0	0	0	0	0	0	0	0	0	0	0	0	0	0	0.006802721	0	0	0	0	0	0	0.006802721	0	0	0.006802721	0	0	0
1	0	0	0	0	0	0	0	0	0	0	0	0	0	0	0	0.006802721	0	0	0.006802721	0	0	0	0	0	0	0	0	0	0	0	0	0	0	0	0
1	0	0	0	0	0	0	0	0	0	0.006802721	0.006802721	0	0	0	0	0	0	0	0	0	0	0	0	0	0	0	0	0	0	0	0	0	0	0	0
1	0	0	0.006802721	0	0	0	0	0	0	0	0.006802721	0	0	0	0	0	0	0	0	0	0	0	0	0	0	0.006802721	0	0	0	0	0	0	0	0	0
1	0	0	0	0	0	0	0	0	0	0	0	0	0	0	0	0	0	0	0.006802721	0	0	0.006802721	0.006802721	0	0	0	0	0	0	0	0	0	0	0	0
1	0	0	0	0	0	0	0	0	0	0.006802721	0	0	0	0	0.006802721	0	0	0	0	0	0	0	0	0	0.006802721	0	0	0	0	0	0	0	0	0	0
1	0	0	0	0	0	0	0	0	0	0.006802721	0	0	0	0	0	0	0	0	0	0	0	0	0	0	0	0	0	0	0.006802721	0	0	0	0	0	0.006802721
1	0	0	0	0	0	0	0	0	0	0.006802721	0	0	0	0	0	0	0	0	0	0	0	0	0	0	0	0	0	0	0.006802721	0	0	0	0	0	0
1	0	0.006802721	0	0	0	0	0	0	0	0	0	0	0	0	0	0	0	0	0	0	0	0	0.006802721	0	0	0	0	0	0.006802721	0	0	0	0	0	0
1	0	0.006802721	0	0	0	0	0	0	0	0	0	0	0	0	0	0	0	0	0	0	0	0.020408163	0.006802721	0	0	0	0	0.006802721	0	0	0	0	0	0	0.006802721
1	0	0	0	0	0.006802721	0	0.006802721	0	0	0	0	0	0	0	0	0	0	0	0.006802721	0	0	0	0	0	0.006802721	0	0	0	0	0	0	0	0	0	0
1	0	0	0	0	0.013605442	0.006802721	0.006802721	0	0	0	0	0	0	0	0	0	0	0	0	0	0.006802721	0	0	0	0	0	0	0	0	0	0	0	0	0	0
1	0	0	0	0	0.013605442	0.013605442	0	0	0	0	0	0	0	0	0	0	0	0	0	0	0	0	0	0	0	0	0	0	0	0	0	0	0	0	0
1	0	0	0	0	0.013605442	0.013605442	0	0	0	0	0	0	0	0	0	0	0	0	0	0	0	0	0	0	0.006802721	0	0	0	0	0	0	0	0	0	0
1	0	0	0	0	0	0.006802721	0	0	0	0	0	0	0	0	0	0	0	0	0	0	0	0	0	0	0	0	0	0	0	0	0	0	0	0	0
1	0	0	0	0	0.020408163	0.013605442	0	0	0	0	0	0	0	0	0	0	0.006802721	0	0	0	0	0	0	0	0	0	0	0	0	0	0	0	0	0	0
1	0	0	0	0	0	0	0.013605442	0	0	0	0	0	0	0	0	0	0	0.006802721	0.013605442	0	0	0	0	0	0	0	0	0.006802721	0	0	0	0	0	0	0.006802721
1	0.006802721	0	0	0	0	0	0	0	0	0	0	0	0	0	0	0	0	0	0.013605442	0	0	0	0	0	0	0	0	0	0	0	0	0	0	0	0
1	0	0	0	0	0	0	0	0	0	0.006802721	0	0	0	0	0	0	0	0	0	0	0	0	0.006802721	0	0	0	0	0	0	0	0	0	0	0	0
1	0	0	0	0	0	0	0	0	0	0	0	0	0	0	0	0	0	0	0	0	0	0	0.006802721	0	0	0	0	0	0	0	0	0.013605442	0	0	0
1	0	0	0	0	0	0	0	0	0	0	0	0	0	0	0	0.006802721	0	0	0	0	0	0	0	0	0.006802721	0	0	0	0	0	0	0	0	0	0
1	0	0	0	0	0	0	0	0	0.006802721	0	0	0	0	0	0	0	0	0	0	0	0	0	0	0	0	0	0.006802721	0	0.006802721	0	0	0	0	0	0
1	0	0	0	0	0	0	0	0	0	0	0	0	0	0	0	0	0	0	0	0	0	0	0	0	0	0	0	0	0	0	0	0.006802721	0	0	0
1	0	0	0	0	0	0	0	0	0	0	0	0	0	0	0	0	0	0	0	0	0	0	0	0	0	0	0	0	0.006802721	0	0	0	0	0	0
1	0	0	0	0	0	0	0	0	0	0	0	0	0	0	0	0	0.006802721	0	0	0	0	0	0	0	0	0	0	0	0	0	0	0	0	0	0
1	0	0	0	0	0	0	0	0	0	0	0	0	0	0	0	0	0	0	0	0.006802721	0	0	0	0	0	0	0	0	0	0	0.006802721	0	0	0	0
1	0	0	0	0	0	0	0	0.006802721	0	0.006802721	0	0	0	0	0	0	0	0	0	0	0	0	0	0	0	0	0	0	0.006802721	0	0	0	0	0	0
1	0	0	0	0	0	0	0.006802721	0	0	0.006802721	0	0	0	0	0	0	0	0	0	0	0	0	0	0	0	0	0	0	0	0	0	0.006802721	0	0	0
1	0	0	0	0	0.006802721	0	0	0	0	0.013605442	0	0	0	0	0	0	0	0	0	0	0	0	0	0	0	0	0	0	0	0	0	0	0	0	0
1	0	0	0	0	0	0	0	0	0	0	0	0	0	0	0	0	0	0	0	0	0	0	0	0	0	0	0	0	0	0	0	0	0	0	0.006802721
1	0	0	0	0	0	0	0	0	0	0	0	0	0	0	0	0	0	0	0	0	0	0	0	0	0.006802721	0	0	0	0	0	0	0	0	0	0
1	0	0	0	0	0	0	0	0	0.006802721	0.006802721	0	0	0	0	0	0	0	0	0	0	0	0	0	0	0	0	0	0	0	0	0	0	0	0	0
1	0	0	0	0	0	0	0.020408163	0	0	0	0	0	0	0	0	0	0	0	0.020408163	0	0	0	0	0	0	0	0	0	0.006802721	0	0	0.006802721	0	0	0
1	0	0	0	0	0	0	0	0	0	0	0	0	0	0	0	0	0	0	0	0	0	0.006802721	0	0	0	0	0	0	0	0	0	0	0	0	0
1	0	0	0	0	0	0	0.006802721	0	0	0	0	0	0	0	0	0	0	0	0	0.013605442	0	0	0.006802721	0	0	0	0	0	0	0.006802721	0.013605442	0	0	0	0
1	0	0	0	0	0	0	0	0	0	0	0	0	0	0	0	0	0	0	0	0	0	0	0	0	0	0	0	0	0.006802721	0	0	0	0	0	0
1	0	0	0	0.006802721	0	0	0.006802721	0	0	0	0	0	0	0	0	0	0	0.006802721	0	0	0	0	0	0	0	0	0	0.006802721	0	0	0	0.006802721	0	0	0
1	0	0	0	0	0.006802721	0	0	0	0	0	0	0	0	0	0	0	0.006802721	0	0	0	0	0	0	0	0	0	0	0	0	0	0	0	0	0	0
1	0.006802721	0	0	0.006802721	0	0	0	0	0	0	0	0	0	0	0	0	0	0	0	0	0.013605442	0	0	0.006802721	0	0	0	0	0	0.006802721	0	0	0	0.006802721	0
1	0	0	0	0	0.006802721	0	0	0	0	0	0	0	0	0	0	0	0	0	0.006802721	0	0	0	0.006802721	0	0	0	0	0	0	0	0	0	0	0	0.006802721
1	0	0	0	0	0	0	0.013605442	0	0.006802721	0	0	0	0	0	0	0	0	0	0	0	0	0	0	0	0	0	0	0	0.006802721	0	0	0	0	0	0.006802721
1	0	0.006802721	0	0	0	0	0	0	0	0.013605442	0.006802721	0	0	0	0	0	0	0	0.006802721	0	0	0	0	0.006802721	0	0	0	0	0	0	0	0	0	0	0
1	0	0	0	0	0	0	0	0	0	0	0	0	0	0	0	0	0	0	0	0	0	0.006802721	0	0	0	0	0	0	0.006802721	0	0	0	0	0	0
1	0	0.006802721	0	0	0.006802721	0.006802721	0	0	0	0	0	0	0	0	0	0	0.006802721	0	0	0	0	0	0	0	0	0	0	0	0	0	0	0	0	0	0.006802721
1	0	0	0	0	0	0	0	0	0	0	0	0	0	0	0	0	0	0	0.006802721	0	0	0	0.006802721	0	0	0	0	0	0	0	0	0	0	0	0
1	0	0	0	0.006802721	0	0	0.006802721	0	0	0	0	0	0	0	0	0	0	0	0	0	0	0	0.006802721	0	0	0	0	0	0	0.006802721	0	0	0	0	0
1	0	0	0	0.006802721	0	0	0	0	0	0	0	0	0	0	0	0	0	0	0	0	0	0	0.006802721	0	0.006802721	0	0	0	0	0	0	0	0	0	0
1	0	0	0	0	0	0	0	0	0	0	0	0	0	0	0	0	0.006802721	0	0	0	0	0	0	0	0	0	0	0	0	0	0	0	0	0	0
1	0	0	0	0.006802721	0.006802721	0	0	0	0	0	0	0	0	0	0	0	0	0	0	0	0	0	0.006802721	0	0.013605442	0	0	0	0	0	0	0	0	0	0
1	0	0	0	0	0	0	0	0	0	0.006802721	0	0	0	0	0	0	0	0	0	0	0	0	0	0	0	0	0	0.006802721	0	0	0	0	0	0	0
1	0	0	0	0	0	0	0.006802721	0	0	0	0	0	0	0	0	0	0.013605442	0	0.006802721	0	0	0	0	0.006802721	0	0	0	0	0	0	0	0	0	0	0
1	0	0	0	0	0	0	0	0	0	0	0	0	0	0	0	0	0.006802721	0	0	0	0	0	0	0	0	0	0	0	0	0	0.013605442	0	0	0	0
1	0.006802721	0	0	0	0	0	0	0	0	0	0	0	0	0	0	0	0	0	0	0	0	0	0	0	0	0	0	0	0	0	0	0	0	0	0
1	0	0.006802721	0	0	0	0	0	0	0	0	0	0	0	0	0	0	0	0	0.006802721	0	0	0	0	0	0	0	0	0	0.006802721	0	0	0	0	0	0
1	0	0	0	0	0.006802721	0	0	0	0	0	0	0	0	0	0	0	0	0	0	0	0	0	0	0	0	0	0	0	0	0	0	0	0	0	0
1	0	0	0	0	0	0	0	0	0	0.006802721	0	0	0	0	0	0.006802721	0	0	0	0	0	0	0	0	0	0	0	0	0.006802721	0	0	0.006802721	0	0	0
1	0	0.006802721	0	0	0	0	0	0	0	0	0	0	0.013605442	0	0	0.006802721	0	0	0.006802721	0	0	0	0.006802721	0	0	0	0	0.006802721	0.006802721	0	0	0	0	0	0
1	0	0	0	0	0	0	0	0	0	0	0	0	0	0	0	0	0	0	0.006802721	0	0	0	0.006802721	0	0	0	0	0	0	0	0	0	0	0	0
1	0	0	0	0	0	0	0	0	0.013605442	0	0	0	0	0	0	0	0.006802721	0	0	0	0.006802721	0.006802721	0	0	0	0	0	0	0	0	0	0	0	0	0
1	0	0	0	0	0	0	0.006802721	0	0	0	0	0	0	0	0	0	0	0	0	0	0	0	0	0	0	0	0	0	0.006802721	0	0	0	0	0	0
1	0	0	0	0	0	0	0	0	0	0.013605442	0	0	0	0	0	0.006802721	0.006802721	0	0	0	0	0	0	0	0	0	0	0	0	0	0	0	0	0	0
1	0	0	0	0	0	0	0	0	0	0	0	0	0	0	0	0	0	0	0	0	0.013605442	0	0	0	0	0	0	0	0	0	0	0	0	0	0
1	0	0	0	0	0	0	0	0	0.006802721	0	0	0	0	0	0	0	0.006802721	0	0	0	0	0.006802721	0.006802721	0	0	0	0	0	0	0	0	0	0	0	0
1	0	0.006802721	0	0	0	0	0	0	0	0	0	0	0	0	0	0	0.006802721	0	0.006802721	0	0.006802721	0	0	0	0	0	0	0	0	0	0	0	0	0	0
1	0	0.006802721	0	0	0	0	0	0	0	0	0	0	0	0	0	0	0	0	0	0	0	0	0	0	0	0	0	0	0	0	0.006802721	0.006802721	0	0	0
1	0	0	0	0	0	0	0.013605442	0	0	0	0	0	0	0	0.006802721	0	0.006802721	0	0	0	0	0	0	0	0	0	0	0	0.006802721	0	0	0	0	0	0
1	0	0	0	0	0.006802721	0	0	0	0	0	0	0	0	0	0	0	0	0	0	0	0	0	0.006802721	0	0	0.006802721	0	0	0	0	0	0	0	0	0.006802721
1	0	0	0	0	0	0	0	0	0	0	0	0	0	0	0	0.006802721	0	0	0	0	0	0	0	0	0	0	0	0	0	0	0	0	0	0	0
1	0	0	0	0	0	0	0	0	0	0.006802721	0	0	0	0	0	0	0	0	0.006802721	0	0.006802721	0.013605442	0	0	0	0	0	0	0	0	0	0	0	0	0
1	0	0	0.006802721	0	0	0	0	0	0	0	0	0	0	0	0	0	0.006802721	0	0.006802721	0	0	0	0	0	0	0	0	0	0.006802721	0	0	0	0.006802721	0	0
1	0	0.006802721	0	0	0	0	0	0	0	0	0	0	0	0	0	0	0	0	0	0	0	0	0	0	0	0	0	0	0	0	0	0	0	0	0
1	0	0	0	0	0	0	0	0	0	0	0	0	0	0	0	0	0	0	0	0	0	0	0.006802721	0	0	0	0	0	0	0	0	0	0	0	0
1	0	0	0	0	0	0	0.020408163	0	0	0	0	0	0	0	0	0	0	0	0.006802721	0	0	0	0.006802721	0	0	0	0.006802721	0.006802721	0	0	0	0.006802721	0	0	0
1	0	0	0	0	0	0	0	0	0	0	0	0	0	0	0	0	0.006802721	0	0	0	0	0	0	0	0	0	0	0.006802721	0	0	0	0	0	0	0
1	0	0	0	0	0	0	0.006802721	0	0.006802721	0	0	0	0	0	0.006802721	0	0	0	0	0	0	0	0	0	0	0	0	0	0.013605442	0	0	0	0	0	0
1	0	0	0	0	0	0	0	0	0	0	0	0	0	0	0	0	0	0	0.006802721	0	0	0	0	0	0	0	0	0	0	0	0	0	0	0.006802721	0
1	0	0	0.013605442	0.013605442	0.006802721	0	0	0	0	0	0	0	0	0	0	0	0	0	0	0	0	0	0	0	0	0.013605442	0	0	0	0	0	0	0	0	0
1	0	0	0	0.006802721	0.013605442	0	0	0	0	0	0	0	0	0	0	0	0	0	0	0	0	0	0	0	0	0	0.006802721	0	0	0	0	0	0	0	0
1	0	0	0	0	0.006802721	0	0	0	0	0	0	0	0	0	0	0	0.006802721	0	0.006802721	0	0	0.006802721	0	0	0	0	0	0	0	0	0	0.006802721	0	0	0
1	0	0	0	0	0	0	0	0	0	0.006802721	0	0	0	0	0.006802721	0	0	0	0	0	0	0	0	0	0	0	0	0	0	0	0	0	0	0	0
1	0	0	0	0	0	0	0	0	0.006802721	0	0	0	0	0	0	0	0	0	0	0	0	0	0.006802721	0	0	0	0	0	0.006802721	0	0	0	0	0	0
1	0	0	0	0	0	0	0	0	0	0	0.006802721	0	0	0	0	0	0	0	0	0	0	0	0.006802721	0	0	0	0	0	0	0	0	0	0	0	0
1	0	0	0	0	0	0	0	0	0	0	0	0	0.006802721	0	0	0	0	0	0	0	0	0	0	0	0.006802721	0	0	0	0	0	0	0	0	0	0
1	0	0	0	0	0	0	0	0	0	0	0	0	0	0	0	0	0	0	0	0	0	0	0	0	0	0	0	0	0.006802721	0	0	0.006802721	0	0	0
1	0	0	0	0	0	0	0	0	0	0	0	0	0	0	0	0	0	0	0.006802721	0	0	0	0	0	0	0	0	0	0.006802721	0	0	0	0	0	0
1	0	0	0	0	0	0	0.013605442	0	0	0.006802721	0	0	0	0	0	0	0	0	0	0	0	0	0.006802721	0	0	0	0	0	0	0	0	0	0	0	0
1	0.006802721	0.006802721	0	0	0	0	0	0	0	0	0	0	0	0	0	0	0	0	0.006802721	0	0	0	0	0	0.006802721	0	0	0	0	0.006802721	0	0.013605442	0	0	0
1	0	0	0	0	0	0	0	0	0	0.006802721	0	0	0	0	0	0	0	0	0	0	0	0	0	0	0	0	0	0	0	0	0	0	0.006802721	0	0
1	0	0	0	0	0	0	0	0	0	0	0	0	0	0	0	0	0	0	0.006802721	0	0	0	0	0	0	0	0.006802721	0	0	0	0	0	0	0	0
1	0	0	0	0	0	0	0	0	0	0.006802721	0	0	0	0	0	0	0.006802721	0	0	0	0	0	0	0	0	0	0	0.006802721	0	0	0	0	0	0	0
1	0	0	0	0	0	0	0	0	0	0	0	0	0	0	0	0	0	0	0	0	0.013605442	0.006802721	0	0	0	0	0	0	0.006802721	0	0	0	0	0	0
1	0	0	0	0	0	0	0	0	0	0	0	0	0	0	0	0	0	0	0	0	0	0	0	0	0	0	0	0	0	0	0	0.006802721	0	0	0
1	0	0	0	0	0	0	0.006802721	0	0	0.006802721	0	0	0	0	0	0	0	0	0.006802721	0	0	0	0	0.013605442	0	0	0.006802721	0	0	0	0	0	0	0	0
1	0	0	0	0.006802721	0	0	0	0	0	0	0	0	0	0	0	0	0	0	0	0	0.006802721	0	0	0	0	0	0	0	0	0	0	0	0	0	0
1	0	0	0	0	0	0	0	0	0	0	0	0	0	0	0	0	0	0	0	0	0	0.006802721	0	0.006802721	0	0	0	0	0.006802721	0	0	0	0	0	0
1	0	0	0	0	0	0	0.006802721	0	0	0	0	0	0	0	0	0	0	0.006802721	0	0	0	0	0	0	0	0	0	0	0	0	0	0	0	0.013605442	0
1	0	0	0	0.006802721	0	0	0	0	0	0	0	0	0	0	0	0	0.006802721	0	0	0	0	0	0	0	0	0	0	0	0	0	0	0	0	0	0
1	0	0	0	0	0	0	0.020408163	0	0	0	0	0.006802721	0	0.006802721	0	0	0	0	0	0	0	0	0	0	0	0	0	0	0.006802721	0	0	0	0	0	0
1	0	0	0	0	0	0	0	0	0	0	0	0	0	0	0	0	0	0	0	0	0	0	0	0	0.013605442	0	0.006802721	0	0	0	0	0.006802721	0	0	0.006802721
1	0	0	0	0	0.006802721	0	0	0	0	0	0	0	0	0	0	0.006802721	0.006802721	0	0	0	0.006802721	0	0	0	0	0	0	0	0.006802721	0	0	0	0	0	0
1	0	0	0	0	0	0	0	0	0	0	0	0	0	0	0	0	0	0	0.006802721	0	0	0	0	0	0	0.006802721	0	0	0	0	0	0	0	0	0
1	0	0	0	0	0	0	0	0	0	0	0	0	0	0	0	0.006802721	0.006802721	0	0	0	0	0	0	0	0	0	0	0	0.006802721	0	0.006802721	0	0	0	0
1	0	0	0	0	0	0	0	0	0.013605442	0	0	0	0	0	0	0	0	0	0	0	0	0	0.013605442	0	0	0	0	0	0.006802721	0	0	0	0	0	0
1	0	0	0	0	0	0	0.013605442	0	0	0.006802721	0	0	0	0	0	0	0	0	0	0	0	0	0	0	0	0	0	0	0.013605442	0	0	0	0	0	0
1	0	0	0	0	0	0	0.006802721	0	0	0	0	0	0	0	0	0	0	0	0	0	0	0	0	0	0	0	0.006802721	0	0	0	0	0	0	0	0
1	0	0.006802721	0	0	0	0	0	0	0	0.006802721	0	0	0	0	0	0	0	0	0.006802721	0	0	0	0	0	0	0	0	0	0	0	0	0	0	0	0
1	0	0	0	0.006802721	0	0	0	0	0	0	0	0	0	0	0	0	0	0	0.006802721	0	0	0	0.006802721	0	0	0	0	0	0	0	0	0	0	0	0
1	0	0	0	0	0	0	0	0	0	0	0	0	0	0	0	0	0	0	0	0	0	0	0	0	0	0	0	0	0	0	0.006802721	0	0	0	0
1	0	0	0	0	0	0	0.006802721	0	0.006802721	0	0	0	0	0	0	0	0	0	0	0	0	0.006802721	0	0	0	0	0	0	0	0	0	0.006802721	0	0	0
1	0	0	0	0.006802721	0.006802721	0	0	0	0	0	0	0	0	0	0	0.006802721	0	0	0	0	0	0	0.006802721	0	0	0	0	0	0	0	0	0	0	0	0
1	0	0	0	0	0	0	0	0	0	0	0	0	0	0	0	0	0	0	0.006802721	0	0	0.006802721	0	0	0	0	0	0	0.013605442	0	0	0	0	0	0
1	0	0	0	0	0	0	0	0	0	0.006802721	0.006802721	0	0	0	0	0.006802721	0	0	0.006802721	0	0	0.006802721	0	0	0	0	0	0	0	0	0	0	0	0	0
1	0	0	0.006802721	0	0.006802721	0	0	0	0	0	0	0	0	0	0	0	0.006802721	0	0	0	0	0	0	0.006802721	0	0.013605442	0	0	0	0	0	0	0	0	0
1	0	0	0	0	0	0	0	0	0	0	0	0	0	0	0	0	0	0	0	0	0	0	0.006802721	0	0	0	0	0	0	0	0	0	0	0	0
1	0	0	0	0	0	0	0.006802721	0	0	0	0	0	0	0	0	0	0	0	0	0	0	0	0.006802721	0	0.006802721	0	0	0	0	0	0	0	0.013605442	0	0
1	0	0	0	0	0	0	0	0	0	0	0	0	0	0	0.006802721	0	0	0	0	0	0	0	0	0	0.013605442	0	0	0	0.006802721	0	0	0	0	0	0
1	0	0	0	0	0.006802721	0	0.020408163	0	0	0	0	0	0	0	0.006802721	0	0	0.006802721	0	0	0	0	0	0.006802721	0	0	0	0	0.006802721	0	0	0	0	0	0
1	0	0	0	0	0	0	0	0	0	0	0	0	0	0	0	0	0	0	0	0	0	0	0	0	0	0	0	0	0.013605442	0	0	0	0	0	0.006802721
1	0	0	0	0.006802721	0	0	0.006802721	0.006802721	0.006802721	0	0.006802721	0	0	0	0	0	0	0	0	0	0	0	0	0	0	0	0	0	0	0	0	0	0	0	0
1	0	0	0	0.006802721	0	0	0	0	0	0	0	0	0	0	0.006802721	0	0	0	0	0	0	0	0.006802721	0	0	0	0	0.006802721	0	0	0	0	0	0	0
1	0	0	0	0	0	0	0	0	0	0	0	0	0	0	0	0	0	0	0	0	0	0.006802721	0	0	0	0	0	0	0	0	0	0	0	0	0
1	0	0	0	0	0	0	0	0	0	0.013605442	0	0	0	0	0	0	0	0	0	0	0	0	0.006802721	0	0	0	0	0	0	0	0	0	0	0.006802721	0
1	0	0	0	0	0.006802721	0	0	0	0	0	0	0	0	0	0	0	0	0	0.006802721	0	0	0	0	0	0	0	0	0	0	0	0	0	0	0	0
1	0	0	0	0	0	0	0	0	0	0	0	0	0	0	0.013605442	0	0.006802721	0	0	0	0.006802721	0	0.006802721	0	0	0	0	0	0.006802721	0	0	0	0	0	0
1	0	0	0	0	0	0	0	0	0	0	0	0	0	0	0	0.006802721	0	0	0	0	0	0	0	0	0	0	0	0	0.006802721	0	0	0	0	0	0
1	0	0	0	0	0	0	0	0	0	0	0.006802721	0	0	0	0	0	0	0	0	0	0	0	0	0	0	0	0	0	0	0	0	0	0	0	0
1	0	0	0	0	0	0	0	0	0	0	0.013605442	0	0	0	0	0	0	0	0	0	0	0	0	0	0	0	0	0	0	0	0	0	0	0	0
1	0	0	0	0	0	0	0.006802721	0	0	0.006802721	0	0	0	0	0	0.006802721	0	0	0	0	0	0	0	0	0	0	0	0	0	0	0	0	0	0	0
1	0	0.006802721	0	0	0	0	0.006802721	0	0	0	0	0	0	0	0	0	0	0	0	0	0	0	0	0	0	0	0	0	0	0	0	0	0	0	0
1	0	0	0	0	0	0	0	0	0	0.006802721	0	0	0	0	0	0	0	0	0.006802721	0	0.013605442	0	0	0.006802721	0	0	0	0	0	0	0	0	0	0	0
1	0	0	0	0	0	0	0	0	0	0.006802721	0	0	0	0	0	0	0	0	0	0	0	0	0	0.013605442	0	0	0	0	0	0	0	0	0	0	0
1	0	0	0	0	0	0	0	0	0	0	0	0	0	0	0	0	0	0	0	0	0	0	0	0	0.006802721	0	0	0	0.006802721	0	0	0	0	0	0
1	0	0	0	0	0	0	0	0	0	0	0	0	0	0	0	0	0	0	0	0	0	0	0	0	0.006802721	0	0	0	0	0	0	0	0	0	0.006802721
1	0	0	0	0.006802721	0	0	0	0	0	0	0	0	0	0	0	0	0.006802721	0	0	0	0	0	0	0	0	0	0	0	0	0	0	0	0	0	0
1	0	0	0	0	0	0	0	0	0	0	0	0	0	0	0	0	0	0.006802721	0	0	0	0	0	0	0	0	0	0	0	0	0	0	0	0	0
1	0	0	0	0	0	0	0	0	0	0	0	0	0	0.006802721	0	0	0	0	0	0	0	0.006802721	0	0	0	0	0	0	0	0	0	0	0	0	0
1	0	0	0	0	0.006802721	0	0	0	0	0	0	0	0.006802721	0	0.006802721	0	0	0.006802721	0	0	0	0	0.006802721	0	0.006802721	0	0	0	0	0	0	0.006802721	0	0	0
1	0	0	0	0	0	0	0	0	0	0	0.006802721	0	0	0	0	0	0	0	0	0	0	0	0	0	0	0	0	0	0.006802721	0	0	0	0	0	0
1	0	0	0	0	0	0	0	0	0	0	0	0	0	0	0	0	0	0	0.006802721	0	0	0.006802721	0	0	0.006802721	0	0	0	0	0	0	0	0	0	0
1	0	0	0	0	0	0	0	0	0	0	0	0	0	0	0	0	0	0	0	0	0	0	0.006802721	0	0	0	0	0	0	0	0	0	0	0	0
1	0	0	0	0	0	0	0.006802721	0	0	0	0	0	0	0	0	0	0	0	0	0	0	0	0	0	0	0	0	0	0	0	0	0	0	0	0
1	0	0	0	0	0	0	0.006802721	0	0	0	0	0	0	0	0	0	0	0	0	0	0	0	0	0.006802721	0	0	0	0	0.006802721	0	0	0	0	0	0
1	0	0	0	0.006802721	0	0	0.006802721	0	0.006802721	0	0	0	0	0	0	0	0	0	0	0	0	0	0.006802721	0	0	0	0	0	0	0	0	0	0	0	0
1	0	0	0	0	0	0	0	0	0.006802721	0	0	0	0	0	0	0.006802721	0	0	0	0	0	0.006802721	0	0	0	0	0	0	0	0	0	0	0	0	0
1	0	0	0	0	0	0	0	0	0	0	0	0	0	0	0	0	0	0	0	0	0	0	0	0	0	0	0	0	0.006802721	0	0	0	0	0	0
1	0	0	0	0.006802721	0.006802721	0	0	0	0	0	0	0	0	0	0	0	0	0	0	0	0	0	0.006802721	0	0	0	0	0	0.006802721	0	0	0	0	0	0
1	0	0.006802721	0	0	0	0	0	0	0	0	0	0	0	0	0	0	0.006802721	0	0	0	0	0	0	0	0	0	0	0	0	0	0	0	0	0	0
1	0	0	0	0	0	0	0	0	0	0	0	0	0	0	0	0	0.006802721	0	0	0	0.006802721	0	0.006802721	0	0	0	0	0	0	0	0	0	0	0	0
1	0	0	0	0	0.013605442	0	0	0	0	0	0	0	0	0	0	0	0	0	0	0	0	0	0	0	0	0	0	0	0	0	0	0	0	0.006802721	0
1	0	0	0	0	0	0	0	0	0	0	0	0	0	0	0	0	0	0	0	0	0.006802721	0	0	0	0.006802721	0	0	0	0	0	0	0	0	0	0.006802721
1	0	0	0	0.013605442	0	0	0	0	0	0.006802721	0	0	0	0	0	0	0	0	0	0	0	0	0	0	0	0	0	0	0	0	0	0	0	0	0
1	0	0	0	0	0	0	0	0	0	0	0.006802721	0	0	0	0	0	0	0	0	0	0	0	0.006802721	0	0.013605442	0	0	0	0	0	0	0.006802721	0	0	0
1	0	0	0	0	0	0	0	0	0	0	0	0	0	0	0	0.006802721	0	0	0	0	0	0	0	0	0	0	0	0	0	0	0	0	0	0	0
1	0	0	0	0	0	0	0	0	0	0	0	0	0	0	0	0	0	0	0	0	0	0	0	0	0.006802721	0	0	0	0	0	0.006802721	0	0	0	0
1	0	0	0	0	0	0	0	0	0	0	0	0	0	0.006802721	0	0	0	0	0	0	0	0	0.006802721	0	0	0	0	0	0	0	0	0	0	0	0
1	0	0	0	0	0	0	0	0	0	0	0	0	0	0	0	0	0	0	0	0	0	0	0	0.013605442	0	0	0	0	0	0	0	0	0	0	0
1	0	0	0	0	0	0	0	0	0	0.013605442	0	0	0	0	0.006802721	0	0	0	0	0	0.006802721	0	0.006802721	0	0.006802721	0	0	0	0	0	0	0	0	0	0
1	0	0	0	0	0	0	0	0	0	0	0	0	0	0	0	0	0	0	0	0	0	0	0.006802721	0	0	0.006802721	0	0	0	0	0	0	0	0	0
1	0	0	0	0	0.006802721	0	0	0	0	0	0	0	0	0	0	0	0.006802721	0	0.006802721	0	0	0	0	0	0	0	0	0	0	0	0	0	0	0	0
1	0	0	0	0	0	0	0	0	0	0	0	0	0	0	0	0	0.006802721	0	0	0	0	0	0	0	0	0	0	0	0	0	0	0.006802721	0	0	0
1	0	0	0	0	0	0	0.006802721	0	0	0	0	0	0	0	0	0	0	0	0	0	0	0	0	0	0	0	0	0	0	0	0	0.006802721	0	0	0
1	0.006802721	0	0	0	0	0	0	0	0	0	0	0	0	0.006802721	0	0	0	0	0	0	0	0	0	0	0	0	0	0	0	0	0	0	0	0	0
1	0	0	0	0	0.006802721	0	0	0	0	0	0	0	0.006802721	0	0	0	0	0	0	0	0	0	0	0	0	0	0	0	0	0	0	0	0	0	0
1	0	0	0	0	0	0	0	0	0	0.020408163	0	0	0	0	0.006802721	0	0	0	0	0	0	0	0	0	0	0	0	0	0	0	0	0	0	0	0
1	0	0	0	0	0.006802721	0	0	0	0	0.006802721	0	0	0	0	0	0	0	0	0	0	0	0	0	0	0.006802721	0	0	0	0	0	0	0	0	0	0
1	0	0	0	0	0	0	0	0	0	0.006802721	0.006802721	0	0	0	0	0	0	0	0	0	0	0	0	0	0	0	0	0	0	0	0	0	0	0	0
1	0	0	0	0	0.006802721	0.006802721	0	0	0	0	0	0	0	0	0	0	0.006802721	0	0	0	0	0	0	0	0	0	0	0	0	0	0	0	0	0	0
1	0	0	0	0.006802721	0	0	0	0	0	0	0	0	0	0	0	0	0	0	0	0	0	0	0	0	0.006802721	0	0	0	0	0	0	0	0	0	0
1	0	0	0	0	0	0	0	0	0	0	0	0	0	0	0	0.006802721	0	0	0	0	0	0	0	0	0	0	0	0.006802721	0	0	0	0	0	0	0.013605442
1	0	0	0	0.006802721	0	0	0.006802721	0	0	0	0	0	0	0	0	0	0	0	0	0	0	0	0	0	0	0	0	0	0	0	0	0	0	0	0
1	0	0.006802721	0	0	0	0	0	0	0	0	0	0	0	0	0	0	0.006802721	0	0.006802721	0	0	0	0.006802721	0	0	0	0	0	0	0	0	0.006802721	0	0	0.006802721
1	0	0	0	0	0	0	0	0	0	0	0	0	0	0	0	0	0	0	0	0	0	0	0	0.006802721	0	0	0	0.006802721	0	0	0	0	0	0	0
1	0	0	0	0	0	0	0.006802721	0	0	0	0	0	0	0	0	0	0	0	0	0	0	0	0	0	0	0	0	0	0.006802721	0	0	0.006802721	0	0	0
1	0	0	0	0	0	0	0	0	0	0	0	0	0	0	0	0	0	0	0	0	0	0	0	0	0.006802721	0	0	0	0.006802721	0	0	0	0	0	0
1	0	0	0	0	0	0	0	0	0	0	0	0	0	0	0	0	0	0	0	0	0	0.006802721	0	0	0	0	0	0	0	0	0	0	0.006802721	0	0
1	0	0	0	0	0	0	0	0	0	0	0.006802721	0	0	0	0	0	0	0	0	0	0	0.006802721	0.006802721	0.006802721	0	0	0	0	0	0	0	0	0	0	0
1	0	0	0	0	0.006802721	0	0	0	0	0	0	0	0	0	0	0	0	0	0	0	0	0	0	0	0	0	0	0	0.006802721	0	0	0	0	0	0
1	0	0.006802721	0	0	0	0	0	0	0	0	0	0	0	0	0	0	0	0	0	0	0	0	0	0	0	0	0	0	0	0	0	0	0	0	0
1	0	0	0	0	0	0	0	0	0	0	0	0	0	0	0	0	0	0	0	0	0	0	0	0	0	0	0.013605442	0	0.006802721	0	0	0	0	0	0
1	0	0	0	0	0	0	0	0	0	0	0	0	0	0	0.013605442	0	0	0	0	0	0	0.006802721	0	0	0.006802721	0	0	0	0	0	0	0.006802721	0	0	0
1	0	0.006802721	0	0	0	0	0.006802721	0	0	0.006802721	0.006802721	0	0	0	0	0	0	0	0	0	0	0	0	0	0	0	0	0	0	0	0	0	0	0	0
1	0	0	0	0	0	0	0	0	0	0	0.006802721	0	0	0	0	0	0.006802721	0	0	0	0	0	0	0	0.006802721	0	0	0	0	0	0	0	0	0.006802721	0
1	0	0.006802721	0	0	0	0	0	0	0	0.006802721	0	0	0	0	0	0	0	0	0.006802721	0	0	0	0	0	0	0	0	0	0	0	0	0	0	0	0
1	0	0	0	0	0	0	0	0	0.006802721	0	0	0.006802721	0	0	0	0	0	0	0	0	0	0	0.006802721	0	0	0	0	0	0	0	0	0	0	0	0
1	0	0	0	0	0	0	0	0	0	0	0	0	0	0	0	0	0	0.006802721	0	0	0	0	0	0	0.006802721	0	0	0	0	0	0	0	0	0	0
1	0.006802721	0	0	0	0	0	0	0	0	0	0	0	0	0	0	0	0	0	0.006802721	0	0	0	0	0	0	0	0	0	0.013605442	0.006802721	0	0	0	0	0
1	0	0	0	0	0	0	0	0	0	0	0.006802721	0	0	0	0	0	0	0	0	0	0	0	0.006802721	0	0.006802721	0	0	0	0	0	0	0	0	0	0
1	0	0	0	0.006802721	0.006802721	0	0.006802721	0	0	0	0	0	0	0	0	0	0	0	0.006802721	0	0	0	0.006802721	0	0	0	0	0	0	0	0	0	0	0	0.006802721
1	0	0	0	0	0	0	0.006802721	0	0	0	0	0	0	0	0	0.006802721	0	0	0	0	0	0	0	0	0	0	0	0	0.006802721	0	0	0	0	0	0
1	0	0	0	0.006802721	0	0	0	0	0	0	0	0	0	0	0	0	0.006802721	0	0	0	0	0	0	0	0.006802721	0	0.006802721	0	0	0	0	0	0	0	0
1	0	0	0	0	0	0	0	0	0.006802721	0	0	0	0	0	0	0	0.006802721	0	0	0	0	0	0	0	0	0	0	0	0.013605442	0	0	0	0	0	0
1	0	0	0	0	0	0	0	0	0	0	0	0	0	0	0	0	0	0	0	0	0	0	0.006802721	0	0	0	0.006802721	0	0	0	0	0	0	0	0
1	0	0	0	0	0	0	0	0	0	0	0	0	0	0	0	0	0	0	0	0	0.006802721	0	0	0	0	0	0	0	0	0	0	0	0	0	0
1	0	0	0	0	0	0	0	0	0	0	0	0	0	0	0	0	0	0	0	0	0.013605442	0	0	0	0	0	0.006802721	0	0	0	0	0	0	0	0
1	0	0	0.013605442	0	0	0	0	0	0	0	0.006802721	0	0	0	0	0	0	0	0.006802721	0	0	0	0	0	0	0	0	0	0.006802721	0	0	0	0	0	0
1	0	0	0	0	0	0	0	0	0	0	0.006802721	0	0	0.006802721	0	0	0	0	0	0	0.006802721	0	0	0	0	0	0	0	0	0	0	0	0	0	0.006802721
1	0	0	0	0	0.006802721	0	0	0	0	0	0	0	0	0	0	0	0	0	0	0	0.006802721	0	0	0	0	0	0	0	0.006802721	0	0	0	0	0	0
1	0	0	0	0	0.013605442	0	0	0	0	0	0	0	0	0	0	0	0	0	0	0	0	0	0	0	0	0	0	0	0	0	0.013605442	0	0	0	0
1	0	0	0	0.006802721	0.006802721	0	0.006802721	0	0	0.006802721	0	0	0	0	0	0	0	0	0	0	0.006802721	0	0	0	0	0	0	0	0.006802721	0	0	0	0	0	0
1	0	0	0	0	0	0	0	0	0	0	0	0	0	0	0	0	0	0	0	0	0	0	0	0	0	0	0	0.006802721	0	0	0	0	0	0	0
1	0	0	0	0	0	0	0	0	0	0.013605442	0.006802721	0	0	0	0	0	0.006802721	0	0	0	0	0	0	0	0.006802721	0	0	0	0	0	0	0	0	0	0
1	0	0	0	0	0	0.006802721	0	0	0.013605442	0	0	0	0	0	0	0.006802721	0	0	0	0	0	0.006802721	0	0	0	0	0	0	0	0	0	0	0	0	0
1	0	0	0	0	0	0	0.006802721	0	0	0	0	0	0	0	0	0	0	0	0.006802721	0	0	0	0	0	0	0	0.006802721	0	0.013605442	0	0	0	0	0	0
1	0	0	0	0	0	0	0	0	0.006802721	0	0.006802721	0	0	0	0	0	0	0	0	0	0	0	0	0	0	0	0	0	0	0	0	0.006802721	0	0	0
1	0	0	0	0.006802721	0	0	0	0	0	0	0	0	0	0	0	0	0	0	0	0	0	0	0	0	0	0	0	0	0	0	0	0	0	0	0.013605442
1	0	0	0	0	0.006802721	0	0	0	0	0	0.006802721	0	0	0	0	0	0	0	0.006802721	0	0	0	0	0	0.006802721	0	0	0	0	0	0	0	0.006802721	0	0
1	0	0	0	0	0	0	0	0	0	0	0	0	0	0	0	0	0	0	0.006802721	0	0	0	0	0	0	0	0	0	0	0	0	0	0	0	0
1	0	0	0	0	0	0	0	0	0	0	0	0	0	0	0	0	0	0	0.006802721	0	0	0	0	0	0	0	0	0	0	0	0	0	0	0.006802721	0
1	0	0	0	0.006802721	0.006802721	0	0	0	0	0	0	0	0	0	0	0	0	0	0	0	0.006802721	0.006802721	0	0	0	0	0.006802721	0	0	0	0	0	0	0.006802721	0
1	0	0	0	0.006802721	0	0	0	0	0	0	0.006802721	0	0	0	0	0	0	0	0	0	0	0	0	0	0.006802721	0	0	0	0	0	0	0	0	0	0
1	0	0	0	0	0	0	0	0	0	0	0	0	0	0	0	0	0	0	0.006802721	0	0	0	0	0	0.006802721	0	0	0	0	0	0	0	0	0	0
1	0	0	0	0	0	0	0.013605442	0	0	0	0	0	0	0	0	0	0	0	0	0	0	0	0	0	0	0	0	0	0	0	0	0	0	0	0
1	0	0	0	0	0	0	0.013605442	0	0	0	0	0	0	0	0.006802721	0	0	0	0	0	0	0	0.006802721	0	0	0	0	0	0	0	0	0.006802721	0	0	0
1	0	0	0	0	0	0	0	0	0	0	0	0	0	0	0	0	0	0	0	0	0	0	0	0	0	0	0	0	0.006802721	0	0	0	0	0	0
1	0	0	0	0	0	0	0	0	0	0	0	0	0	0	0	0.006802721	0	0	0.006802721	0	0	0	0	0.006802721	0	0	0	0	0	0	0	0	0	0	0
1	0	0	0	0	0	0	0	0	0	0	0	0	0	0	0	0	0	0	0.006802721	0	0	0	0	0	0	0	0	0.006802721	0	0	0	0	0	0	0
1	0	0	0	0	0	0	0	0	0	0	0	0	0	0	0	0	0	0	0	0	0	0	0.006802721	0	0	0	0	0	0	0	0	0.006802721	0	0	0
1	0	0	0	0.006802721	0	0	0.006802721	0	0	0	0	0	0	0	0	0	0	0	0	0	0	0	0	0	0	0	0	0	0	0	0	0	0	0	0
1	0	0	0	0	0	0	0	0	0	0	0	0	0	0	0.006802721	0	0	0.006802721	0	0	0	0.013605442	0.006802721	0.006802721	0	0	0	0.006802721	0	0	0	0	0	0	0
1	0	0	0	0.006802721	0	0	0	0	0	0	0	0	0	0	0	0	0	0	0	0	0	0	0	0	0	0	0	0	0	0	0	0	0	0	0
1	0	0.006802721	0	0	0.006802721	0	0	0	0	0	0	0	0	0	0	0	0.006802721	0	0	0	0	0	0.006802721	0	0.006802721	0	0.006802721	0	0	0	0	0	0	0	0
1	0	0	0	0	0.006802721	0	0	0	0	0	0	0	0	0	0	0	0	0	0	0	0	0	0	0	0	0	0	0	0	0	0	0	0	0	0
1	0	0	0	0	0	0.006802721	0	0	0	0	0	0	0	0	0	0	0.006802721	0.006802721	0	0	0	0	0.006802721	0	0.006802721	0	0	0	0	0	0	0	0	0	0
1	0	0	0	0	0	0	0	0	0	0	0	0	0	0	0	0	0	0	0	0	0	0	0.006802721	0	0	0	0	0	0	0	0	0	0	0	0
1	0	0	0	0	0	0	0.013605442	0	0	0	0	0	0	0	0	0	0	0	0	0	0	0	0	0	0.006802721	0	0	0	0	0	0	0	0	0	0.006802721
1	0	0	0	0	0	0	0	0	0	0	0	0	0	0	0	0	0	0	0	0	0	0	0	0	0.006802721	0	0	0	0	0	0	0	0	0	0
1	0	0	0	0	0	0	0	0	0	0	0.006802721	0	0	0	0	0	0.006802721	0	0.006802721	0	0	0	0.006802721	0	0	0	0	0	0	0	0	0.006802721	0	0	0
1	0	0	0	0	0.013605442	0	0	0	0	0	0.006802721	0	0	0	0	0	0	0	0	0	0	0	0	0	0	0	0	0	0	0	0	0	0	0	0
1	0	0	0	0	0	0	0	0	0	0	0	0	0	0	0	0	0	0	0.006802721	0	0.006802721	0	0	0	0	0	0	0	0	0	0	0	0	0	0
1	0	0	0	0	0.006802721	0.006802721	0	0	0	0.006802721	0.006802721	0	0	0	0	0	0.006802721	0	0	0	0	0	0	0	0	0	0	0	0	0	0	0	0	0	0
1	0	0	0	0	0	0	0	0	0	0.006802721	0	0	0	0	0	0	0	0.006802721	0	0	0	0	0	0	0	0	0	0	0.020408163	0	0	0	0	0	0
1	0	0	0	0.006802721	0	0	0	0	0	0.006802721	0	0	0	0	0	0	0	0	0	0	0	0	0	0	0	0	0	0	0	0	0	0	0	0	0
1	0	0	0	0	0	0	0.006802721	0	0	0.006802721	0	0	0	0	0	0	0.006802721	0	0	0.013605442	0	0	0.006802721	0	0.013605442	0	0	0	0	0	0.013605442	0	0	0	0
1	0	0	0	0	0	0	0	0	0	0	0	0	0	0	0	0	0.006802721	0	0	0	0	0.006802721	0	0	0	0	0	0	0	0	0	0	0	0	0
1	0	0	0	0	0	0	0.006802721	0	0	0.006802721	0	0	0	0	0	0	0	0	0	0	0	0	0	0	0.020408163	0	0	0	0	0	0	0	0	0	0
1	0	0	0	0	0	0	0	0	0	0	0.006802721	0	0	0	0	0	0	0	0.013605442	0	0	0	0	0.013605442	0	0	0	0	0	0	0.006802721	0	0	0	0
1	0	0	0	0	0	0	0	0	0	0	0	0	0	0	0	0	0	0.006802721	0	0	0	0	0	0.006802721	0.006802721	0	0	0	0	0	0	0	0	0	0
1	0	0	0	0	0	0	0	0	0	0	0	0	0	0	0	0	0	0	0.006802721	0	0	0	0	0.006802721	0	0	0	0	0	0	0	0	0.006802721	0	0
1	0	0	0	0	0	0	0	0	0	0	0	0	0	0	0	0	0	0	0	0	0	0	0	0	0	0	0	0	0	0	0.006802721	0	0	0	0
1	0	0	0	0.006802721	0	0	0.006802721	0	0	0	0	0	0.013605442	0	0	0	0	0	0	0	0	0	0.006802721	0	0	0	0	0	0	0	0	0	0	0	0
1	0	0	0	0	0	0	0	0	0	0	0	0	0	0	0.006802721	0	0	0	0	0	0	0	0	0	0	0	0	0	0	0	0	0	0	0	0
1	0	0	0	0	0	0	0	0	0	0	0	0	0	0	0	0	0	0	0	0	0	0.020408163	0	0	0	0	0	0	0.006802721	0	0	0	0	0	0
1	0	0	0	0	0	0	0.006802721	0	0	0	0	0	0	0	0	0	0	0	0	0	0	0	0	0	0.006802721	0	0	0	0.006802721	0.006802721	0	0	0	0	0
1	0	0	0	0	0	0	0	0	0	0	0	0	0	0	0	0	0.006802721	0	0	0	0	0	0	0.013605442	0	0	0	0	0	0	0	0	0	0	0
1	0	0	0	0	0	0	0	0	0	0	0	0	0	0	0	0	0	0	0	0	0	0.006802721	0	0	0	0	0	0	0	0	0	0	0	0	0
1	0	0	0.006802721	0	0	0	0	0	0	0	0	0	0	0	0	0	0	0	0	0	0	0	0	0	0	0	0	0	0	0	0	0	0	0	0
1	0	0	0	0	0	0	0	0	0	0.006802721	0	0	0	0	0	0	0	0	0	0	0	0.006802721	0.006802721	0	0	0	0	0	0	0	0	0	0	0	0
1	0	0	0	0	0	0	0	0	0	0.006802721	0	0	0	0	0	0	0	0	0.006802721	0	0	0.006802721	0	0	0	0	0	0	0	0	0	0	0	0	0
1	0	0	0	0	0	0	0	0	0	0	0	0	0	0	0	0	0	0	0	0	0	0	0	0	0.006802721	0	0	0	0	0	0	0	0	0	0
1	0	0	0	0	0	0	0.006802721	0	0	0	0	0	0	0	0	0	0	0	0	0	0	0.006802721	0	0	0	0	0	0	0	0	0	0	0	0	0
1	0	0	0	0	0	0	0	0	0	0	0	0	0	0	0	0	0	0	0	0	0	0	0	0	0	0	0	0	0.006802721	0	0	0	0	0	0
1	0	0	0	0.006802721	0	0	0	0	0	0	0	0	0	0	0.006802721	0	0.013605442	0	0	0	0	0	0	0	0	0	0	0	0.006802721	0	0	0	0	0	0
1	0	0	0	0.006802721	0	0	0	0	0	0	0	0	0	0	0	0	0	0	0	0	0	0	0	0	0	0	0	0	0	0	0	0	0	0	0
1	0	0	0	0	0.006802721	0	0	0	0	0	0	0	0	0	0	0	0	0	0	0	0	0	0	0	0	0	0	0	0	0	0	0	0	0	0
1	0	0	0	0	0	0	0	0	0	0	0	0	0	0	0	0	0	0	0	0	0.013605442	0	0	0	0	0	0	0	0	0	0	0	0	0	0
1	0	0	0	0	0.006802721	0	0	0	0	0	0	0	0	0	0	0	0	0	0	0	0	0	0.006802721	0	0	0	0	0	0	0	0	0	0	0	0
1	0	0	0	0	0	0	0	0	0	0.006802721	0	0	0	0	0	0	0	0	0	0	0	0	0	0	0	0	0	0	0	0	0	0	0	0	0
1	0	0.006802721	0	0	0	0	0	0	0	0	0	0	0	0	0	0	0	0	0	0	0.006802721	0	0	0	0	0	0	0	0	0	0	0	0	0.006802721	0
1	0	0	0.006802721	0	0	0	0	0	0	0	0	0	0	0	0	0	0	0	0.006802721	0	0	0.006802721	0.006802721	0	0	0.013605442	0	0	0	0	0	0	0	0	0
1	0	0	0	0.006802721	0.006802721	0	0	0	0	0	0	0	0	0	0.006802721	0	0	0	0	0	0.006802721	0	0	0	0	0	0	0	0	0	0	0	0	0	0
1	0	0	0	0	0	0	0	0	0	0	0	0	0	0	0	0.006802721	0	0	0.013605442	0	0	0	0	0	0	0	0	0	0	0	0	0	0	0	0
1	0	0	0	0	0.006802721	0	0	0	0	0	0	0	0	0	0	0	0	0	0	0	0	0	0	0	0	0	0	0	0	0	0	0	0.006802721	0	0
1	0	0	0	0	0	0	0	0	0	0.006802721	0	0	0	0	0	0	0	0	0	0	0	0	0.006802721	0	0	0	0	0	0	0	0	0	0	0	0
1	0	0	0	0.006802721	0	0	0	0	0	0	0	0	0	0	0	0	0	0	0	0	0	0	0	0	0	0	0	0	0	0	0	0	0	0	0.006802721
1	0	0	0	0.006802721	0	0	0.006802721	0	0	0	0	0	0	0	0	0	0	0	0	0	0	0	0	0	0	0.006802721	0	0	0	0	0	0	0	0	0
1	0	0	0	0	0	0	0	0	0	0	0.006802721	0	0	0	0	0	0.006802721	0	0	0	0	0	0	0	0.013605442	0	0	0	0.006802721	0	0	0	0	0	0
1	0	0	0	0	0.006802721	0	0	0	0	0	0	0	0	0	0	0	0	0	0	0	0	0	0	0	0	0	0.006802721	0	0	0	0	0	0	0	0
1	0	0	0	0	0	0	0.006802721	0	0.013605442	0	0	0	0	0	0	0	0	0	0	0	0	0	0.006802721	0	0	0	0	0	0	0	0	0.006802721	0.006802721	0	0
1	0	0	0	0	0	0	0	0	0	0.006802721	0	0	0	0	0	0	0	0	0.006802721	0	0	0	0	0	0	0	0	0	0	0	0	0	0	0	0
1	0	0	0	0	0	0	0.006802721	0.006802721	0	0	0	0	0	0	0	0	0	0	0	0	0.006802721	0	0	0	0.006802721	0	0	0	0.006802721	0	0	0	0	0	0
1	0	0	0	0	0	0.006802721	0	0	0	0	0	0	0	0	0	0	0	0	0	0	0	0	0	0	0	0	0	0	0	0	0	0	0	0	0
1	0	0	0	0	0	0	0.006802721	0	0	0.006802721	0	0	0	0	0	0	0	0	0.006802721	0	0	0	0.006802721	0	0	0	0	0	0	0	0	0.006802721	0	0	0
1	0	0	0	0	0	0	0	0	0	0.006802721	0	0	0	0	0	0	0	0.006802721	0	0	0	0	0	0	0	0	0	0	0	0	0	0	0	0	0
1	0	0	0	0.006802721	0	0	0.006802721	0	0	0	0	0	0	0	0	0	0	0	0	0	0	0	0	0	0	0	0	0	0	0	0	0	0.006802721	0	0
1	0	0	0	0	0	0	0	0	0	0	0	0	0	0	0	0	0	0	0	0	0	0.006802721	0	0	0	0	0	0	0	0	0	0	0	0	0
1	0	0	0	0	0	0	0.006802721	0	0	0	0	0	0	0	0	0	0	0	0	0	0	0	0	0	0	0	0	0	0	0	0	0	0.006802721	0	0
1	0	0	0	0	0	0	0	0	0	0	0	0	0	0	0.006802721	0	0.006802721	0	0	0	0	0	0	0	0	0	0	0	0	0	0	0	0	0	0
1	0	0	0	0	0	0	0.006802721	0	0	0	0	0	0	0	0	0	0	0	0	0	0	0	0	0	0.006802721	0	0	0	0	0	0	0	0	0	0
1	0	0	0	0	0	0	0	0	0	0	0	0	0	0	0	0	0	0	0	0	0	0.006802721	0	0	0	0	0	0	0	0	0	0	0	0	0
1	0	0	0	0.006802721	0	0	0.006802721	0	0	0	0	0	0	0	0	0	0	0	0	0	0	0	0	0	0	0	0	0	0	0	0	0	0	0	0
1	0	0	0	0	0	0	0.006802721	0	0	0	0	0	0	0	0	0	0	0	0	0	0	0.013605442	0	0	0	0	0	0	0	0	0	0	0	0	0
1	0	0.006802721	0	0	0	0	0	0	0	0	0	0	0	0	0	0	0	0	0	0	0	0	0	0	0	0	0	0	0	0	0	0	0	0	0
1	0	0	0	0.006802721	0	0	0.006802721	0	0	0	0	0	0	0	0	0	0	0	0.006802721	0	0	0	0	0	0	0	0	0	0	0	0	0	0	0	0
1	0	0	0	0	0	0	0	0	0	0	0.006802721	0	0	0	0	0	0	0	0	0	0	0	0	0.006802721	0	0	0.006802721	0	0.006802721	0	0	0	0	0	0
1	0	0	0	0	0.006802721	0	0.006802721	0.006802721	0	0.006802721	0	0	0	0	0	0	0	0	0	0	0	0	0	0.006802721	0	0	0	0	0	0	0	0	0	0	0
1	0	0	0	0	0	0	0	0	0	0	0.006802721	0	0	0	0	0	0	0	0	0	0.006802721	0	0	0	0	0	0	0	0	0	0	0	0	0	0
1	0	0	0	0	0	0	0	0	0	0	0.006802721	0	0	0	0	0	0	0	0	0	0	0	0.006802721	0	0.006802721	0	0	0	0	0	0	0	0	0	0
1	0	0	0	0	0	0	0	0	0	0	0	0	0	0	0	0	0	0	0	0	0	0.013605442	0	0	0	0	0	0	0	0	0	0	0	0	0
1	0	0	0	0	0	0	0	0	0	0	0	0	0	0	0	0	0	0	0.013605442	0	0	0	0	0	0.006802721	0	0.006802721	0	0.013605442	0	0	0.006802721	0	0	0
1	0	0	0	0	0.006802721	0	0	0	0.013605442	0.006802721	0	0	0	0	0	0	0.006802721	0	0.006802721	0	0	0.006802721	0	0	0	0	0	0	0	0	0	0	0	0	0
1	0	0	0	0	0	0.006802721	0.006802721	0	0	0	0	0	0	0	0.006802721	0	0	0	0	0	0	0	0.006802721	0	0	0	0	0	0	0	0	0	0	0	0
1	0	0	0	0	0	0	0	0	0	0.006802721	0	0	0	0.006802721	0	0	0	0	0	0	0	0	0.006802721	0	0	0	0	0	0	0	0	0	0	0	0
1	0	0	0	0	0.006802721	0.006802721	0	0	0	0	0	0	0	0	0	0	0	0	0	0	0.013605442	0	0	0	0	0	0	0	0	0	0	0	0	0	0
1	0	0	0	0	0	0	0	0	0	0	0	0	0	0	0	0	0	0	0.006802721	0	0	0	0	0	0	0	0	0	0	0	0	0	0	0	0
1	0	0	0	0	0	0	0.006802721	0	0	0.006802721	0.006802721	0	0	0	0	0	0.006802721	0	0	0	0	0	0	0	0	0	0	0	0	0	0	0	0	0	0
1	0	0	0	0	0	0	0	0	0	0	0.006802721	0	0	0	0	0.006802721	0	0	0	0	0	0	0	0	0	0	0	0	0	0	0	0	0	0	0
1	0	0	0	0	0	0	0	0	0	0	0.006802721	0	0	0	0	0	0	0	0	0	0	0	0	0	0	0	0	0	0	0	0	0	0	0	0
1	0	0	0	0	0	0	0	0	0	0.006802721	0	0	0	0	0.006802721	0	0.006802721	0	0	0	0	0	0	0	0	0	0	0	0	0	0	0	0	0	0
1	0	0	0	0	0	0	0	0	0	0	0	0	0	0	0.006802721	0	0	0	0	0	0	0	0	0	0	0	0	0	0	0	0	0	0	0	0
1	0	0	0	0.027210884	0	0	0	0	0	0	0	0	0	0	0	0.006802721	0	0	0	0	0	0	0	0	0	0	0	0	0	0	0	0	0	0	0
1	0	0	0	0.013605442	0	0	0	0	0	0	0	0	0	0	0	0	0	0	0	0	0	0	0	0.006802721	0	0	0	0	0	0	0	0	0	0	0
1	0	0	0	0.006802721	0	0	0	0	0	0	0	0	0	0	0	0	0	0	0	0	0	0	0	0	0	0	0	0	0	0	0.006802721	0	0	0	0
1	0	0	0	0	0	0	0	0	0	0	0	0	0	0	0	0	0	0	0	0	0	0	0	0	0	0	0	0	0.006802721	0	0	0	0	0	0
1	0	0	0	0	0	0	0	0	0	0	0	0	0	0	0	0	0.006802721	0	0	0	0	0	0	0	0	0	0	0	0	0	0	0	0	0	0
1	0	0	0	0	0	0	0	0	0	0.006802721	0.006802721	0	0.013605442	0	0	0	0	0	0	0	0	0	0	0	0	0	0	0	0	0	0	0	0	0	0
1	0	0	0	0	0.006802721	0	0	0	0	0	0	0	0	0	0	0	0	0	0	0	0	0	0	0	0	0	0.006802721	0.006802721	0	0	0	0	0	0	0
1	0	0.006802721	0	0	0	0	0.006802721	0	0	0	0	0	0	0	0	0	0	0.006802721	0	0	0	0	0.006802721	0	0	0	0	0	0	0	0	0	0	0	0
1	0	0	0	0.006802721	0.006802721	0	0	0	0	0	0	0	0	0	0.006802721	0	0	0	0	0	0	0	0	0	0	0	0	0	0	0	0	0	0	0	0
1	0	0	0	0	0	0	0	0	0	0.006802721	0	0	0	0	0	0	0	0.006802721	0.006802721	0	0	0	0	0	0	0	0	0	0	0	0	0	0	0	0
1	0	0	0	0	0	0	0	0	0	0.006802721	0	0	0	0	0	0	0	0	0.006802721	0	0	0	0	0	0	0	0	0	0	0	0	0.006802721	0	0	0.006802721
1	0	0	0	0	0	0	0	0	0	0	0	0	0	0	0	0	0	0	0	0	0	0	0	0	0	0	0	0	0.006802721	0	0	0	0	0	0
1	0	0	0	0	0	0	0	0	0	0.006802721	0	0	0	0	0	0	0	0	0	0	0	0.006802721	0	0	0	0	0	0	0	0	0	0	0	0	0
1	0	0	0	0	0	0	0.013605442	0	0	0	0	0	0	0	0	0	0	0	0.006802721	0	0	0	0	0.013605442	0	0	0	0	0.006802721	0	0	0	0	0	0
1	0	0	0	0	0	0	0	0	0.006802721	0	0	0	0	0	0	0	0	0	0.006802721	0	0	0	0	0.013605442	0	0	0	0	0.013605442	0	0	0	0	0	0
1	0	0	0	0	0	0	0	0	0.013605442	0	0	0	0	0	0	0	0	0	0.006802721	0	0	0	0	0.006802721	0	0	0	0	0.006802721	0	0	0	0	0	0
1	0	0.006802721	0	0	0	0	0.006802721	0	0	0	0	0	0	0	0	0	0	0	0	0	0	0.006802721	0	0.013605442	0	0	0	0	0.013605442	0	0	0	0	0	0
1	0	0	0	0	0	0	0.006802721	0	0	0	0	0	0	0	0	0	0	0.006802721	0.006802721	0	0	0	0	0	0	0	0	0	0	0	0	0	0	0	0
1	0	0	0	0	0	0	0	0	0	0.006802721	0	0	0	0	0	0	0	0.006802721	0.006802721	0	0	0	0	0	0	0	0	0.006802721	0.006802721	0	0	0	0	0	0
1	0	0	0	0.006802721	0	0	0.006802721	0	0	0	0	0	0	0	0	0	0	0	0	0	0.013605442	0.006802721	0	0	0.006802721	0	0	0	0.006802721	0	0	0	0	0	0
1	0	0	0	0	0	0	0.006802721	0	0	0	0.013605442	0	0	0	0	0.006802721	0	0	0	0	0	0.006802721	0	0	0.006802721	0	0	0	0.006802721	0	0	0	0	0	0
1	0	0	0	0	0	0	0	0	0	0.006802721	0	0	0	0	0	0	0	0	0	0	0	0	0	0	0	0	0	0	0.006802721	0	0	0	0	0	0
1	0	0	0	0	0	0	0	0	0	0	0	0	0	0	0.013605442	0	0	0	0	0	0	0.013605442	0.006802721	0	0	0	0	0	0.006802721	0	0	0	0	0	0
1	0	0.006802721	0	0	0	0	0	0	0	0	0	0	0	0	0	0	0	0	0	0	0	0	0	0	0	0	0	0	0.006802721	0	0	0	0	0	0
1	0	0.006802721	0	0	0	0	0.006802721	0	0	0	0	0	0	0	0	0	0.006802721	0	0	0	0	0.006802721	0	0.006802721	0.006802721	0	0	0	0	0	0	0	0	0	0
1	0	0.006802721	0	0	0	0	0	0.006802721	0	0.006802721	0	0	0	0	0	0	0	0	0	0	0	0	0	0	0	0	0	0	0	0	0	0	0	0	0.006802721
1	0	0	0	0	0	0	0	0	0	0	0	0	0	0	0	0	0	0	0.006802721	0.013605442	0	0	0	0	0	0	0	0	0	0	0	0	0	0	0
1	0	0	0	0	0	0	0	0	0	0	0	0	0	0	0	0	0	0	0	0	0	0	0	0	0.006802721	0	0	0	0	0	0.013605442	0	0	0	0
1	0	0	0	0	0	0	0	0	0	0	0	0	0	0	0	0	0.013605442	0	0	0	0	0.006802721	0	0	0	0	0	0	0	0	0	0	0	0	0
1	0	0	0	0	0.006802721	0	0.013605442	0	0	0	0	0	0	0	0	0	0	0	0	0	0	0	0.006802721	0	0	0	0	0	0	0	0	0	0	0	0
1	0	0	0	0	0	0	0.006802721	0	0	0	0	0	0	0	0	0	0	0	0	0	0.006802721	0	0	0	0	0	0	0	0	0	0	0	0	0	0
1	0	0	0	0	0	0	0	0	0	0.006802721	0	0	0	0	0	0	0	0	0	0	0	0	0	0	0	0	0	0	0	0	0	0	0	0	0
1	0	0	0	0	0	0	0	0	0	0	0	0	0	0	0	0	0	0	0	0	0	0	0	0	0	0	0	0	0	0	0	0.006802721	0	0	0
1	0	0	0	0.006802721	0	0	0	0	0	0.006802721	0	0	0	0	0	0	0.006802721	0	0	0	0	0	0	0	0	0	0	0	0	0	0	0	0	0	0
1	0	0	0	0	0	0	0	0	0	0	0	0	0	0	0	0	0	0	0	0	0	0	0	0	0	0	0.006802721	0	0	0	0	0	0	0	0
1	0	0	0	0	0	0	0.006802721	0.006802721	0	0	0.006802721	0	0	0	0	0	0	0	0	0	0	0	0	0	0	0	0	0	0	0	0	0	0	0	0
1	0	0	0	0.006802721	0	0	0	0	0	0	0	0	0	0	0	0	0	0	0	0	0	0	0	0	0	0	0	0	0.006802721	0	0	0	0	0	0
1	0	0	0	0	0	0	0	0.006802721	0	0	0	0	0	0	0	0	0	0	0.006802721	0	0	0.006802721	0.006802721	0	0	0	0	0	0	0	0	0	0	0	0
1	0	0	0	0	0	0	0	0	0	0.006802721	0	0	0	0	0	0	0	0	0	0	0	0	0	0	0	0	0	0	0	0	0	0	0	0	0
1	0	0	0	0	0	0	0	0	0	0.006802721	0	0	0	0	0	0	0	0	0.013605442	0	0	0	0	0	0	0	0	0	0	0	0	0	0	0	0
1	0	0	0	0	0	0.006802721	0.006802721	0	0	0	0	0	0	0	0	0	0	0	0	0	0	0	0	0	0	0	0	0	0.006802721	0	0	0	0	0	0
1	0	0	0	0	0	0	0	0	0	0	0	0	0	0	0.006802721	0	0	0	0.006802721	0	0	0	0	0	0	0	0	0	0	0	0	0	0	0	0
1	0	0	0	0	0	0	0	0	0	0	0	0	0	0	0	0	0	0	0	0	0	0.013605442	0	0	0	0	0	0	0.006802721	0	0	0	0	0	0
1	0	0	0	0	0	0	0	0	0	0.013605442	0.006802721	0	0	0	0	0	0	0	0	0	0	0	0	0	0	0	0	0	0	0	0	0	0	0	0
1	0	0	0	0	0	0	0	0	0	0.006802721	0	0	0	0	0	0	0	0	0	0	0	0	0	0	0	0	0	0	0	0	0	0	0.006802721	0	0
1	0	0	0	0	0	0	0.006802721	0.006802721	0	0	0	0	0	0	0	0	0	0	0	0	0	0	0	0	0	0	0	0	0	0	0	0	0	0	0
1	0	0	0	0	0	0	0.006802721	0	0	0.006802721	0	0	0	0	0	0.006802721	0	0	0	0	0	0	0.006802721	0	0.006802721	0	0	0	0.006802721	0	0	0	0	0	0
1	0	0	0	0	0	0	0.006802721	0	0	0	0	0	0	0	0.006802721	0	0	0	0	0	0	0.006802721	0	0	0	0	0	0	0.006802721	0	0	0	0	0	0
1	0	0	0	0	0	0	0	0	0	0	0	0	0	0	0	0	0	0	0	0	0	0	0.006802721	0	0	0	0	0	0	0	0	0	0	0	0
1	0	0	0	0	0	0	0	0.006802721	0	0.006802721	0	0	0	0	0	0	0	0	0	0	0	0	0	0	0	0	0	0	0	0	0	0	0.006802721	0	0
1	0	0	0	0	0	0	0	0	0	0.013605442	0	0	0	0	0	0	0	0	0	0	0	0	0	0	0	0.006802721	0	0	0	0	0	0	0	0	0.006802721
1	0	0	0.013605442	0	0	0	0	0	0	0	0	0	0	0	0	0	0	0.006802721	0	0	0	0	0	0.006802721	0	0.006802721	0	0	0	0	0	0	0	0	0
1	0	0	0	0	0	0	0	0	0	0.006802721	0.006802721	0	0	0	0	0	0	0	0	0	0	0	0	0	0	0	0	0	0.006802721	0	0	0	0	0	0
1	0	0	0	0	0	0	0	0	0	0	0	0	0	0	0	0	0.006802721	0	0.006802721	0	0	0	0.006802721	0	0	0	0	0	0	0	0	0	0	0	0
1	0	0	0	0	0	0	0.006802721	0	0	0	0	0	0	0	0	0	0.006802721	0	0	0	0	0	0	0	0.006802721	0	0	0	0	0	0	0	0	0	0
1	0	0	0	0	0	0	0.013605442	0	0	0	0	0	0	0	0	0	0	0.013605442	0	0	0	0	0.006802721	0	0	0	0	0	0	0	0.013605442	0	0	0	0
1	0	0	0	0	0	0	0	0.006802721	0	0	0	0	0	0	0	0	0	0	0	0	0	0	0.006802721	0	0	0	0	0	0	0	0	0	0.006802721	0	0
1	0	0	0	0	0	0	0	0	0	0	0	0	0	0	0	0	0	0.006802721	0	0	0.013605442	0	0	0	0	0	0.013605442	0	0.006802721	0	0	0.006802721	0.006802721	0	0
1	0	0	0	0	0	0	0	0	0	0.006802721	0	0	0	0	0	0	0	0	0	0	0	0	0	0	0	0	0	0	0	0	0	0	0.006802721	0	0
1	0	0	0	0.006802721	0.006802721	0	0.006802721	0	0	0	0	0	0	0	0	0	0	0	0.006802721	0	0	0	0	0	0	0	0	0	0	0	0	0	0	0	0
1	0	0	0	0	0	0	0	0	0	0	0	0	0	0	0	0	0	0	0.006802721	0	0	0.006802721	0	0	0	0	0	0	0.006802721	0	0	0	0	0	0
1	0	0	0.006802721	0	0	0	0	0	0	0	0.006802721	0	0	0	0	0	0	0	0	0	0	0	0	0	0	0.013605442	0	0	0	0	0	0	0	0	0
1	0	0	0	0	0.006802721	0	0	0	0	0	0	0	0	0	0	0	0	0	0	0	0	0	0	0	0	0	0	0	0	0	0	0	0	0	0
1	0	0	0	0	0	0	0	0	0	0	0	0	0	0	0.006802721	0	0	0	0	0	0	0	0	0.006802721	0	0.006802721	0	0	0	0	0	0	0	0	0
1	0	0.006802721	0	0	0	0	0	0	0	0	0	0	0	0.006802721	0.013605442	0	0	0	0	0	0	0	0	0	0.006802721	0	0	0	0	0	0	0	0	0	0
1	0	0	0	0	0	0	0.006802721	0	0	0	0	0	0	0	0	0	0.006802721	0	0	0	0	0	0	0	0	0	0	0	0.006802721	0	0	0	0	0	0
1	0	0	0	0	0	0	0	0	0	0	0	0	0	0	0	0	0.006802721	0	0	0	0	0	0	0	0.006802721	0	0	0	0	0	0	0	0	0	0
1	0	0	0	0	0	0	0	0	0	0	0	0	0	0	0	0	0	0	0	0	0.013605442	0.006802721	0.006802721	0	0	0	0	0	0	0	0	0	0	0	0
1	0	0	0	0	0	0	0	0	0	0	0	0	0	0	0	0	0	0	0	0	0	0	0	0	0	0	0	0	0	0	0.006802721	0	0	0	0
1	0	0.006802721	0	0	0	0	0	0	0	0.006802721	0	0	0	0	0	0	0	0	0.006802721	0	0	0	0.006802721	0	0.006802721	0	0	0	0	0	0	0	0	0	0
1	0	0	0	0	0	0	0	0	0	0	0	0	0	0	0.006802721	0	0	0	0	0	0	0	0	0	0	0	0	0	0	0	0	0	0	0	0
1	0	0	0	0	0.006802721	0	0	0	0	0	0	0	0	0	0	0	0	0	0	0	0	0	0	0	0	0	0	0	0	0	0	0	0	0	0
1	0	0	0	0.013605442	0	0	0	0	0	0	0	0	0	0	0	0.006802721	0	0	0	0	0	0	0	0	0	0	0	0	0	0	0	0	0	0	0
1	0	0	0	0	0	0	0.006802721	0	0	0	0	0	0	0	0	0	0	0	0	0	0	0	0	0	0	0	0	0	0.006802721	0	0	0	0	0	0
1	0	0	0	0	0	0	0	0	0	0.006802721	0	0	0	0	0	0	0	0	0	0	0	0	0	0	0	0	0	0	0	0	0	0	0	0	0
1	0	0	0	0	0	0	0.006802721	0	0	0	0	0	0	0	0	0	0	0	0	0	0	0	0	0	0	0	0	0	0	0	0	0	0	0	0
1	0	0	0	0	0	0	0	0	0	0	0	0	0	0	0	0	0	0	0	0	0	0	0.006802721	0	0.013605442	0	0	0	0.006802721	0	0	0	0	0	0
1	0	0	0	0	0	0	0	0	0	0	0	0	0	0	0	0.006802721	0	0	0.006802721	0	0	0	0.006802721	0	0	0	0	0	0	0	0	0	0	0	0
1	0	0.006802721	0	0	0	0	0	0	0	0	0	0	0.006802721	0	0	0	0	0	0	0	0	0	0	0	0	0	0	0	0	0	0	0	0	0	0
1	0	0	0	0	0.006802721	0	0	0	0	0	0	0	0	0	0	0	0	0	0	0	0	0	0	0	0	0	0	0	0	0	0	0	0	0	0
1	0	0	0	0	0	0	0.006802721	0	0	0	0	0	0	0	0	0	0	0	0	0	0	0	0	0	0	0	0	0	0.006802721	0	0	0	0	0	0.006802721
1	0	0	0.006802721	0	0	0	0	0	0	0	0.006802721	0	0	0	0	0	0	0	0	0	0	0	0	0	0	0.013605442	0	0	0	0	0	0.013605442	0	0	0
1	0	0	0	0.006802721	0	0	0	0	0	0	0	0	0	0	0	0	0	0	0.006802721	0	0	0	0	0	0	0.013605442	0	0	0	0	0	0	0	0	0
1	0	0	0	0	0	0	0	0	0	0	0	0	0	0	0	0	0	0	0	0	0.013605442	0.006802721	0	0	0	0	0	0	0.006802721	0	0	0	0	0	0
1	0	0	0	0	0	0.006802721	0	0	0	0	0	0	0	0	0	0	0	0	0	0	0	0	0	0	0	0	0	0	0	0	0	0	0	0	0
1	0	0	0	0	0	0	0	0	0	0.006802721	0	0	0	0	0	0	0	0	0	0	0	0	0.006802721	0	0	0	0	0.006802721	0	0	0	0	0	0	0
1	0	0	0	0	0.006802721	0	0	0	0	0	0	0	0	0	0	0	0	0	0	0	0	0	0.006802721	0	0.006802721	0	0	0	0	0	0	0	0	0	0
1	0	0	0.006802721	0	0	0	0	0	0	0	0.006802721	0	0	0	0	0	0	0	0.006802721	0	0	0	0	0	0	0.006802721	0	0	0	0	0	0	0	0	0
1	0	0	0	0	0	0	0.006802721	0	0	0	0	0	0	0	0	0	0	0	0	0	0	0	0	0	0	0	0	0	0	0	0	0	0	0	0
1	0	0	0	0	0	0	0.006802721	0	0	0	0.006802721	0	0	0	0	0	0.006802721	0	0.006802721	0	0	0	0	0	0	0.013605442	0	0	0	0	0.013605442	0	0	0	0
1	0	0	0	0	0	0	0	0	0	0.006802721	0	0	0	0	0	0	0	0	0	0	0	0	0	0	0	0	0	0	0	0	0	0	0	0	0
1	0	0.006802721	0	0.006802721	0	0	0	0	0	0	0.006802721	0	0	0	0.006802721	0	0	0	0	0	0	0	0	0	0	0	0	0	0	0	0	0	0	0	0
1	0	0	0	0	0	0	0	0	0	0	0	0	0	0	0	0	0.006802721	0	0	0	0	0	0	0.006802721	0	0	0	0	0	0	0	0	0	0	0
1	0	0	0	0	0.006802721	0.006802721	0.006802721	0	0	0	0	0	0	0	0	0	0	0	0	0	0	0	0	0	0	0	0	0	0.006802721	0	0	0	0	0	0
1	0	0.006802721	0	0	0	0	0	0	0	0	0	0	0	0	0	0	0	0.006802721	0	0	0	0	0	0	0	0	0	0	0	0	0	0	0.013605442	0	0
1	0	0	0	0	0	0	0	0	0	0	0	0	0	0	0	0	0	0	0	0	0	0	0	0	0.006802721	0	0	0	0.006802721	0	0	0	0	0	0
1	0	0	0	0	0	0	0	0	0	0	0	0	0	0	0	0	0	0	0	0	0.006802721	0	0.006802721	0	0	0	0	0	0	0	0	0	0	0	0
1	0	0	0	0	0	0	0	0	0	0	0	0	0	0	0	0	0.006802721	0	0	0	0	0	0	0	0	0	0	0	0	0	0	0	0	0	0
1	0	0	0	0	0	0	0.006802721	0	0	0	0	0	0	0	0	0	0	0	0	0	0	0.006802721	0	0	0	0	0	0	0.006802721	0	0	0	0	0	0
1	0	0	0	0	0	0	0	0	0	0.006802721	0.006802721	0	0	0	0	0	0	0	0	0	0	0.013605442	0	0	0	0	0	0	0	0	0	0	0	0	0
1	0	0	0	0.006802721	0	0	0	0	0	0	0	0	0	0	0	0	0	0	0	0	0	0	0.006802721	0	0	0	0	0	0	0	0	0	0	0	0
1	0	0	0	0.013605442	0	0	0.006802721	0	0	0	0	0	0	0	0	0	0	0	0	0	0	0	0	0	0	0	0	0	0	0	0	0	0	0	0
1	0	0	0	0	0.006802721	0	0	0	0.006802721	0	0	0	0	0	0	0	0	0	0	0	0	0	0	0	0	0	0	0	0	0	0	0	0	0	0
1	0	0	0	0	0	0	0	0	0	0	0	0	0	0	0	0	0	0	0	0	0	0.006802721	0.006802721	0	0	0	0.006802721	0	0	0	0	0	0	0	0
1	0	0	0	0	0	0	0	0	0	0	0	0	0	0.006802721	0	0	0.006802721	0	0	0	0	0	0	0	0.006802721	0	0	0	0	0	0	0	0.006802721	0	0
1	0	0	0	0	0	0	0	0	0	0	0	0	0	0	0	0	0	0	0	0	0	0	0	0.013605442	0	0	0	0	0	0	0	0	0	0	0
1	0	0	0	0	0	0	0.006802721	0	0	0	0	0	0	0	0	0	0	0	0	0	0	0	0	0	0.006802721	0	0	0	0	0	0	0	0	0	0
1	0	0	0	0	0	0	0	0	0	0	0	0	0	0	0	0	0	0	0	0	0	0	0	0	0.006802721	0	0	0	0	0	0	0	0	0	0
1	0	0	0	0	0.013605442	0	0	0	0	0	0	0	0	0	0	0	0	0	0	0	0	0	0	0	0	0	0	0	0	0	0	0.006802721	0	0	0
1	0	0	0	0	0.006802721	0	0.006802721	0	0	0	0.006802721	0	0	0	0	0.006802721	0	0	0	0	0	0	0.006802721	0	0	0	0	0	0.006802721	0	0	0	0	0	0
1	0	0	0	0	0	0	0	0	0	0.013605442	0	0	0	0	0	0	0	0	0	0	0	0	0	0.006802721	0	0	0	0	0	0	0	0	0	0	0
1	0	0	0	0	0	0	0	0	0	0	0	0	0	0	0	0.006802721	0	0	0	0	0	0	0.006802721	0	0	0	0	0	0	0	0	0	0	0	0
1	0	0	0	0	0	0	0	0	0.013605442	0	0	0	0	0	0	0	0	0	0.006802721	0	0.013605442	0	0.006802721	0.006802721	0	0	0	0	0.006802721	0.006802721	0	0.006802721	0	0	0
1	0	0	0	0	0	0	0	0	0	0	0.006802721	0	0	0	0	0	0	0	0.006802721	0	0	0	0	0	0.006802721	0	0	0	0	0	0	0	0	0	0
1	0	0.006802721	0	0	0	0	0	0	0	0.006802721	0.006802721	0	0	0	0	0	0	0	0	0	0	0.006802721	0	0	0	0	0	0	0	0	0	0	0	0	0
1	0	0	0	0	0	0	0.013605442	0	0	0	0	0	0	0.006802721	0	0	0	0	0.006802721	0	0	0	0	0	0	0	0	0	0.006802721	0	0	0	0	0	0
1	0	0	0	0	0	0	0	0	0	0	0.006802721	0	0	0	0	0	0	0	0	0	0	0	0	0	0	0	0	0	0	0	0	0	0	0	0
1	0	0	0	0	0	0	0.006802721	0	0	0	0	0	0	0	0	0.006802721	0.006802721	0	0	0	0	0	0	0	0	0	0	0	0	0	0	0	0	0	0.006802721
1	0	0	0	0	0	0	0	0	0	0	0	0	0	0	0	0.006802721	0	0	0	0	0	0	0	0	0	0	0	0	0	0	0	0	0	0	0
1	0	0	0	0	0	0	0	0	0	0	0	0	0	0	0	0	0	0	0	0	0	0	0.006802721	0	0.006802721	0	0	0	0	0	0	0	0	0	0
1	0	0	0	0	0.006802721	0	0	0	0	0	0	0	0	0	0	0	0.006802721	0	0	0	0	0.006802721	0.020408163	0	0	0	0	0	0	0	0	0	0	0	0
1	0.006802721	0	0	0	0	0	0	0	0	0	0	0	0	0	0	0	0	0	0	0	0	0	0	0	0	0	0	0	0	0	0	0	0	0	0
1	0	0	0	0	0	0	0	0	0	0	0	0	0	0	0	0	0	0.006802721	0.006802721	0	0	0	0	0	0	0	0.013605442	0.006802721	0.006802721	0	0	0	0	0	0
1	0	0	0	0	0	0	0	0	0	0	0	0	0	0	0	0	0	0	0	0	0	0	0.006802721	0	0	0	0	0	0	0	0	0	0	0	0
1	0	0	0.013605442	0	0	0	0.006802721	0	0	0	0	0	0	0	0	0	0.006802721	0	0	0	0	0	0	0	0	0.013605442	0	0	0	0	0	0	0	0	0
1	0	0	0	0	0	0	0	0	0	0	0	0	0	0	0	0	0	0	0.006802721	0	0	0	0.006802721	0	0.013605442	0	0	0	0.006802721	0	0	0	0	0	0
1	0	0	0	0	0	0	0	0	0	0	0	0	0	0	0	0	0.006802721	0	0.006802721	0	0	0	0	0	0	0	0	0	0	0	0	0	0	0	0
1	0	0	0	0	0	0	0.013605442	0.006802721	0	0	0	0	0	0	0	0	0	0	0	0	0	0	0.006802721	0	0	0	0	0	0	0	0	0	0	0	0
1	0	0.006802721	0	0	0	0	0	0	0	0	0	0	0	0	0	0	0	0.006802721	0	0	0	0	0	0	0.006802721	0	0	0	0	0	0	0	0	0	0
1	0	0	0	0	0	0	0.006802721	0	0	0	0	0	0	0	0	0	0	0	0	0	0	0	0.006802721	0.006802721	0	0	0	0	0	0	0	0.006802721	0	0	0.006802721
1	0	0	0	0	0.006802721	0	0	0	0	0	0	0	0	0	0	0	0	0	0	0	0.006802721	0	0	0	0	0	0	0	0	0	0	0	0	0	0
1	0	0	0	0	0.006802721	0	0	0.006802721	0	0	0	0	0	0	0	0	0.006802721	0	0	0	0	0	0	0	0	0	0	0	0.006802721	0	0	0	0	0	0
1	0	0	0	0	0	0	0	0	0	0.006802721	0	0	0	0	0	0.006802721	0	0	0	0	0	0	0	0	0.006802721	0	0	0	0	0	0	0.006802721	0	0	0.006802721
1	0	0	0	0	0	0	0	0	0	0	0	0	0	0	0	0	0	0	0	0	0	0	0.006802721	0	0	0	0	0	0	0	0	0	0	0	0
1	0	0	0	0	0	0.006802721	0	0	0	0	0	0	0	0	0	0	0	0	0	0	0	0	0	0	0	0	0	0	0	0	0.006802721	0	0	0	0
1	0	0	0	0	0	0	0	0	0	0	0	0	0	0	0	0	0	0	0	0	0	0.006802721	0	0	0.006802721	0.013605442	0	0	0.006802721	0	0	0	0	0	0
1	0	0	0	0.020408163	0.006802721	0	0	0	0	0	0	0	0	0	0	0	0	0	0	0	0	0	0.006802721	0	0	0	0.006802721	0	0	0	0	0.006802721	0	0	0
1	0	0	0	0	0	0	0	0	0	0	0	0	0	0	0	0	0	0	0	0	0	0.013605442	0	0	0	0	0	0	0.006802721	0	0	0	0	0	0
1	0	0	0	0	0.006802721	0	0	0	0	0	0	0	0	0	0	0	0	0	0.013605442	0	0	0	0	0	0	0	0	0	0	0	0	0	0	0	0
1	0	0	0	0	0	0	0	0	0	0.006802721	0	0	0	0	0	0	0	0	0	0	0	0	0	0	0	0	0	0	0	0	0	0.006802721	0	0	0
1	0	0	0	0	0	0	0	0.006802721	0	0	0	0	0	0	0.013605442	0	0	0	0.006802721	0	0	0	0	0	0.006802721	0	0	0	0	0	0	0	0	0	0
1	0	0	0	0	0	0	0	0	0	0	0	0	0	0.006802721	0	0	0	0	0	0	0	0	0	0	0	0	0	0	0	0	0	0	0	0	0
1	0	0	0	0	0	0	0	0	0	0	0.006802721	0	0	0	0	0	0	0	0	0	0	0	0.006802721	0	0	0	0.006802721	0	0	0	0	0.006802721	0	0	0
1	0	0	0	0	0	0	0	0	0	0	0	0	0	0	0	0	0	0	0	0	0	0	0	0	0	0	0	0	0	0	0	0	0	0	0.006802721
1	0	0	0	0	0	0	0.006802721	0	0	0	0	0	0	0	0	0	0.013605442	0	0	0.013605442	0	0	0	0	0.006802721	0	0.006802721	0	0.006802721	0	0.006802721	0	0	0	0
1	0	0	0	0	0	0	0	0	0	0	0	0	0	0	0	0	0	0	0	0	0	0.006802721	0	0	0	0	0	0	0	0	0	0	0	0	0
1	0	0.006802721	0	0	0	0	0	0	0	0	0	0	0	0	0	0	0	0.006802721	0.006802721	0	0	0	0	0	0	0	0	0	0.006802721	0	0	0	0	0	0
1	0	0	0	0	0	0	0	0	0	0	0	0	0	0	0.013605442	0	0	0	0	0	0	0	0	0	0	0	0	0	0	0	0	0	0	0	0
1	0	0	0	0	0	0	0	0	0	0	0	0	0	0	0	0	0	0	0	0	0	0	0.006802721	0	0	0	0	0	0	0	0	0	0	0	0
1	0	0	0	0	0	0	0.006802721	0	0	0	0	0	0	0	0	0	0	0	0	0	0	0	0	0	0	0	0	0	0.006802721	0	0	0	0	0	0
1	0	0	0	0	0	0	0	0	0	0	0	0	0	0	0.006802721	0	0	0	0	0	0	0	0	0.006802721	0.006802721	0	0	0	0	0	0	0.006802721	0	0	0
1	0	0	0	0	0	0	0	0	0	0	0	0	0	0	0	0	0	0	0.006802721	0	0	0	0	0	0	0	0	0	0	0	0	0.006802721	0	0	0
1	0	0	0	0	0	0	0	0	0	0	0.006802721	0	0	0	0	0	0.006802721	0	0	0	0	0.013605442	0.006802721	0	0	0	0	0	0	0	0	0	0	0	0
1	0	0	0	0	0	0	0	0	0	0	0	0	0	0	0	0	0	0	0.006802721	0	0.006802721	0	0	0	0	0	0	0	0	0	0	0	0	0	0
1	0	0	0	0	0.006802721	0	0	0	0	0	0	0	0	0	0	0	0	0	0	0	0	0.006802721	0.013605442	0	0	0	0	0	0	0	0	0	0	0	0.006802721
1	0	0	0.006802721	0	0	0	0	0	0	0	0	0	0	0	0.006802721	0	0	0	0	0	0	0	0	0	0	0	0	0	0	0	0	0	0	0	0
1	0	0	0	0.006802721	0	0	0	0	0	0	0	0	0	0	0	0	0	0	0	0	0	0.006802721	0.006802721	0	0	0	0	0	0.006802721	0	0	0	0	0	0
1	0	0	0	0	0	0	0	0	0	0	0	0	0	0	0.013605442	0	0.013605442	0	0	0	0	0.006802721	0	0	0	0	0	0	0	0	0	0	0	0	0
1	0	0	0	0	0.006802721	0	0	0	0	0	0	0	0	0	0	0	0	0.006802721	0	0	0	0	0.006802721	0	0	0	0	0	0	0	0	0	0	0	0
1	0	0	0	0	0	0	0	0	0	0	0	0	0	0	0	0	0	0	0	0	0	0.006802721	0	0	0	0	0	0	0	0	0	0	0	0	0
1	0	0	0	0	0	0	0	0	0	0	0	0	0	0	0	0	0	0	0	0	0	0	0.006802721	0	0.006802721	0	0	0	0	0	0	0	0	0	0
1	0	0	0	0	0	0	0.006802721	0	0	0	0	0	0	0	0	0	0.006802721	0.006802721	0	0	0	0	0	0	0	0	0	0	0.006802721	0.006802721	0	0.006802721	0	0	0
1	0	0	0	0.006802721	0.006802721	0	0	0	0	0	0	0	0	0	0	0	0	0	0	0	0	0	0	0	0	0	0	0	0	0	0	0	0	0	0
1	0	0	0	0	0	0	0	0	0	0	0	0	0	0	0	0	0	0	0.006802721	0	0	0	0.013605442	0	0	0	0	0	0	0	0	0	0	0	0
1	0	0	0	0	0.006802721	0	0	0	0	0	0	0	0	0	0	0	0	0	0	0	0	0	0	0.013605442	0	0	0	0	0	0	0	0	0	0	0
1	0	0	0	0	0	0	0	0	0	0	0	0	0	0	0	0	0	0	0	0	0	0.006802721	0	0	0.006802721	0	0	0	0	0	0	0	0	0	0
1	0	0	0	0.006802721	0	0	0	0	0	0	0	0	0	0	0	0	0	0.013605442	0	0	0	0	0	0.013605442	0	0	0	0	0	0	0	0	0	0	0
1	0	0	0	0	0	0	0.006802721	0	0	0	0	0	0	0	0	0	0	0	0.006802721	0	0	0.006802721	0.006802721	0	0	0	0	0	0	0	0	0	0	0	0
1	0	0	0.006802721	0	0	0	0.006802721	0	0	0	0	0	0	0	0	0	0.006802721	0	0	0	0	0	0	0	0	0.013605442	0	0	0	0	0	0	0	0	0
1	0	0	0	0	0	0	0	0	0	0	0	0	0	0	0	0	0	0	0	0	0	0	0.006802721	0	0	0.013605442	0	0	0	0	0	0	0	0	0
1	0	0	0	0	0	0	0	0	0	0	0	0	0	0	0	0.006802721	0	0	0.006802721	0	0	0	0	0	0.006802721	0	0	0	0	0	0	0	0	0	0
1	0	0	0	0	0	0	0.006802721	0.006802721	0	0	0	0	0	0	0	0	0	0	0	0	0	0	0	0	0	0	0	0	0	0	0	0	0	0	0
1	0	0	0	0	0	0	0.006802721	0	0	0	0	0	0	0	0	0	0	0	0	0	0	0	0.006802721	0.013605442	0.006802721	0	0	0	0.006802721	0	0	0	0	0	0
1	0	0	0	0	0	0	0	0.006802721	0	0.006802721	0	0	0	0	0	0	0	0	0.013605442	0	0	0	0	0	0	0	0	0	0.006802721	0	0	0	0	0	0
1	0.006802721	0	0.006802721	0.006802721	0	0	0	0	0	0	0	0	0	0	0	0	0	0	0	0	0.006802721	0	0	0.006802721	0	0	0	0	0	0	0	0	0	0	0
1	0	0	0	0	0	0	0.006802721	0	0	0	0	0	0	0	0	0	0	0	0	0	0	0	0	0	0	0	0	0	0	0	0	0	0	0	0
1	0	0	0	0	0	0	0	0	0	0.006802721	0	0	0	0	0	0	0	0	0	0	0	0	0	0	0.006802721	0	0	0	0	0	0	0	0	0	0
1	0	0	0	0	0	0	0	0	0	0	0	0	0	0	0	0	0	0	0	0	0	0	0	0	0	0	0	0	0	0	0	0.006802721	0	0	0
1	0	0	0	0	0.006802721	0	0.006802721	0	0	0	0	0	0	0	0	0.006802721	0	0	0.006802721	0	0	0	0	0	0	0	0	0	0	0	0	0	0	0	0
1	0	0	0	0	0	0	0	0	0	0	0	0	0	0	0	0	0	0	0	0	0	0	0.006802721	0	0	0	0	0	0	0	0	0	0	0	0
1	0	0	0	0	0	0	0	0	0	0	0	0	0	0	0	0.006802721	0.006802721	0	0	0	0	0	0	0	0	0	0	0	0.013605442	0	0	0.006802721	0	0	0
1	0	0	0	0	0.006802721	0	0	0	0	0.020408163	0	0	0	0	0	0	0.006802721	0	0	0	0	0	0	0	0	0	0	0	0	0	0	0	0	0	0
1	0.006802721	0	0	0	0	0	0	0	0	0	0	0	0	0	0	0	0	0.006802721	0	0	0	0	0	0.006802721	0	0	0	0	0	0	0	0	0	0	0
1	0	0.006802721	0	0	0	0	0	0	0	0	0	0	0	0	0	0	0	0	0	0	0	0	0.006802721	0	0	0	0	0	0	0	0	0	0	0	0
1	0	0	0	0	0	0	0	0	0	0	0	0	0	0	0	0	0	0	0	0	0	0.006802721	0.006802721	0.013605442	0	0	0	0	0	0	0	0	0	0	0
1	0	0	0	0	0	0	0	0.006802721	0	0	0	0	0	0	0	0	0	0	0.006802721	0	0	0	0	0	0	0	0	0	0.006802721	0	0	0	0	0	0.006802721
1	0	0	0	0.013605442	0	0	0	0	0	0	0	0	0	0	0	0	0	0	0	0	0	0.006802721	0	0	0	0	0	0	0.006802721	0	0	0.006802721	0	0	0
1	0	0	0	0	0	0	0	0	0	0.006802721	0	0	0	0	0	0	0	0	0.006802721	0	0	0	0.006802721	0	0.006802721	0	0	0	0.006802721	0	0	0	0.006802721	0	0
1	0	0.006802721	0	0	0.006802721	0	0	0	0	0	0	0	0	0	0	0	0	0	0.006802721	0	0	0	0.006802721	0	0	0	0	0	0.006802721	0	0	0	0	0	0
1	0	0	0	0	0	0	0	0	0	0	0	0	0	0	0	0	0	0	0.006802721	0	0	0	0	0	0	0	0	0	0	0	0	0	0	0	0
1	0	0	0	0	0	0	0	0	0	0.020408163	0	0	0	0	0	0	0	0	0	0.006802721	0	0	0	0	0.006802721	0	0	0	0	0	0	0	0	0	0
1	0	0	0	0	0	0	0	0.006802721	0	0	0	0	0	0	0	0	0	0	0	0	0	0	0	0.013605442	0	0	0	0	0	0	0	0	0	0	0
1	0	0	0	0	0	0	0.006802721	0	0	0	0	0	0	0	0.006802721	0	0	0	0	0	0	0.006802721	0	0	0	0	0	0	0.013605442	0	0	0	0	0	0
1	0	0	0	0	0	0	0	0	0	0	0	0	0	0	0	0	0	0	0	0	0	0	0	0	0	0	0	0	0.006802721	0	0	0	0	0	0
1	0	0	0	0	0	0	0	0	0	0	0	0	0	0	0	0	0	0	0.006802721	0	0	0	0	0	0.006802721	0	0	0	0	0	0	0	0.006802721	0	0
1	0	0	0	0	0.006802721	0	0	0	0	0	0	0	0.006802721	0	0	0	0	0	0	0	0	0	0.006802721	0	0	0	0	0	0	0	0	0	0	0	0
1	0	0	0	0	0	0	0.006802721	0	0	0	0	0	0	0	0	0	0	0	0	0	0	0	0	0	0	0	0	0	0	0	0	0	0	0	0
1	0	0	0	0	0	0	0	0	0	0	0	0	0	0	0	0	0	0	0	0	0	0.006802721	0	0	0	0	0	0	0.006802721	0	0	0	0	0	0
1	0	0	0	0	0	0	0	0	0	0	0	0	0	0	0	0.006802721	0.006802721	0	0	0	0	0.006802721	0.006802721	0	0	0	0	0	0	0	0	0	0	0	0
1	0	0	0	0	0	0	0	0	0	0	0	0	0	0	0	0.006802721	0.006802721	0	0	0	0	0	0	0	0	0	0.006802721	0	0	0	0	0	0	0	0
1	0	0	0	0.006802721	0	0	0	0	0	0	0	0	0	0	0	0	0	0	0	0	0	0	0	0	0	0	0	0	0	0	0	0	0	0	0
1	0	0	0	0	0	0	0	0.006802721	0	0	0	0	0	0	0	0	0.006802721	0	0	0	0	0	0	0	0	0	0	0	0	0	0	0	0	0	0
1	0	0	0	0	0	0	0	0	0	0	0	0	0	0	0.013605442	0	0	0	0	0	0	0	0	0.013605442	0.006802721	0	0	0	0	0	0	0	0	0	0.006802721
1	0	0	0	0.006802721	0.006802721	0	0	0	0	0.006802721	0.006802721	0	0	0	0	0.006802721	0	0	0.006802721	0	0	0.006802721	0	0	0	0	0	0	0	0	0	0.006802721	0	0	0
1	0	0	0	0	0	0	0	0.006802721	0	0	0	0	0	0	0	0	0	0	0	0	0.006802721	0	0.006802721	0	0	0	0	0.006802721	0	0	0	0	0	0	0
1	0	0	0	0	0	0	0	0	0	0	0	0	0	0.006802721	0	0	0	0	0	0	0	0	0	0	0	0	0	0	0	0	0	0	0	0	0
1	0	0	0	0	0	0	0	0	0	0	0	0	0.006802721	0	0	0	0	0.006802721	0.006802721	0	0	0	0	0	0	0	0	0	0.006802721	0	0	0	0	0	0
1	0	0.006802721	0	0	0	0	0	0	0	0	0	0	0	0	0	0	0	0	0.006802721	0	0	0	0	0	0	0	0.006802721	0	0	0	0	0	0	0	0
1	0.006802721	0	0	0	0	0	0	0	0	0	0	0	0	0	0	0	0.006802721	0	0	0	0	0	0.006802721	0	0	0	0	0	0	0	0.013605442	0	0	0	0
1	0	0	0	0	0	0	0.006802721	0	0	0.006802721	0	0	0	0	0	0	0	0	0	0	0	0	0	0	0	0	0	0	0	0	0	0	0	0	0
1	0	0	0	0	0	0	0	0	0	0.006802721	0	0	0	0	0	0.006802721	0	0.006802721	0.006802721	0	0	0	0	0	0	0	0	0	0	0	0	0	0	0	0
1	0	0	0	0	0	0	0	0	0	0	0	0	0.006802721	0	0	0	0	0	0	0	0	0	0	0	0	0	0	0	0	0	0	0	0	0	0
1	0	0	0	0.006802721	0	0	0	0	0	0	0	0	0	0	0	0	0	0	0	0	0	0	0	0	0	0	0	0	0	0	0	0	0	0	0
1	0	0	0	0	0	0	0.006802721	0	0	0	0	0	0	0	0	0	0	0	0	0	0	0	0	0	0	0	0	0	0.006802721	0	0	0	0	0	0
1	0	0	0	0	0	0	0	0	0	0.006802721	0	0	0	0	0	0	0	0	0.013605442	0	0	0	0	0	0	0	0	0	0	0	0	0.006802721	0	0	0
1	0	0	0	0	0	0	0	0	0	0	0	0	0	0	0	0	0	0	0	0	0	0	0	0	0.006802721	0	0	0.006802721	0	0	0	0	0	0	0
1	0	0	0	0	0	0	0.006802721	0	0	0	0	0	0	0	0	0	0	0.006802721	0	0	0	0	0	0	0	0	0	0	0.013605442	0	0	0	0	0	0
1	0	0	0	0.006802721	0	0	0	0	0	0	0	0	0	0	0	0	0	0	0	0	0	0	0	0	0.020408163	0	0	0	0	0	0	0	0	0	0
1	0	0	0	0	0	0	0.006802721	0	0	0	0	0	0	0	0	0	0	0	0	0	0	0	0	0.006802721	0	0	0	0	0.006802721	0	0	0	0	0	0
1	0	0.006802721	0	0	0	0	0	0	0	0	0	0	0	0	0	0	0	0	0	0	0	0	0.006802721	0	0	0	0	0	0	0	0	0	0	0	0
1	0	0	0	0	0	0	0	0	0	0	0.006802721	0	0	0	0	0.006802721	0	0	0.006802721	0	0	0	0	0	0	0	0	0	0.006802721	0	0	0	0	0	0
1	0	0	0	0	0	0	0	0	0	0	0	0	0	0	0	0	0	0	0	0	0	0	0	0.013605442	0	0	0	0	0	0	0	0	0	0	0
1	0	0	0	0	0	0	0	0	0	0	0	0	0	0	0.006802721	0	0	0	0	0	0	0	0	0	0	0	0	0	0	0	0	0	0.006802721	0	0
1	0	0	0	0	0	0	0.006802721	0	0	0	0	0	0.006802721	0	0	0	0	0	0	0	0	0	0.006802721	0	0	0	0	0	0	0	0	0.006802721	0.006802721	0	0
1	0	0	0	0	0	0	0	0	0	0	0	0	0	0	0	0	0	0	0.006802721	0	0	0	0	0	0	0	0	0	0.006802721	0	0	0.006802721	0	0	0
1	0	0	0	0	0.006802721	0	0.013605442	0	0.006802721	0	0	0	0	0	0	0	0.013605442	0	0	0	0	0.006802721	0	0	0	0	0	0	0.006802721	0	0	0	0	0	0
1	0	0	0	0	0	0	0	0	0	0	0	0	0	0	0	0	0	0	0	0	0	0.006802721	0	0	0.006802721	0	0	0	0	0	0	0	0	0	0
1	0	0	0	0.013605442	0	0	0	0	0	0	0	0	0	0	0	0	0	0	0	0	0	0	0	0	0	0	0	0	0.006802721	0	0	0	0	0.006802721	0
1	0	0	0	0	0	0	0	0	0	0	0	0	0	0	0	0	0	0	0	0	0	0	0	0	0	0	0	0	0	0	0	0.006802721	0	0	0
1	0	0	0	0	0.006802721	0	0	0	0.006802721	0	0	0	0	0	0	0	0	0.006802721	0.006802721	0	0.006802721	0	0	0	0	0	0	0	0	0	0	0	0	0.006802721	0
1	0	0	0	0.006802721	0.006802721	0	0	0	0	0	0	0	0	0	0	0	0	0	0	0	0	0	0	0	0	0	0.006802721	0	0	0	0	0	0	0	0
1	0	0	0	0	0	0	0	0	0	0	0	0	0	0	0	0	0	0	0	0	0	0	0	0	0	0	0	0	0	0	0	0.006802721	0	0	0
1	0	0	0	0	0.006802721	0	0.006802721	0	0	0	0	0	0	0	0	0	0	0	0	0	0	0	0	0	0	0	0	0.013605442	0	0	0	0	0	0	0.006802721
1	0	0	0	0	0	0	0	0	0	0	0	0	0	0	0	0	0	0	0	0	0	0	0.006802721	0	0	0	0	0	0.006802721	0	0	0.006802721	0	0	0
1	0	0	0	0	0	0	0	0.006802721	0	0.006802721	0	0	0	0	0	0	0	0	0	0	0	0	0	0	0	0	0	0	0	0	0	0	0	0	0
1	0	0	0	0	0	0	0	0	0	0	0	0	0	0	0	0	0	0	0	0	0	0	0	0	0	0	0	0	0.006802721	0	0	0	0	0	0
1	0	0	0	0	0	0	0	0	0	0	0	0	0	0	0	0	0.006802721	0	0	0	0	0.013605442	0	0	0	0	0	0	0	0	0	0.006802721	0	0	0
1	0	0	0	0	0	0	0.013605442	0	0	0	0	0	0	0	0	0	0	0	0	0	0	0	0	0	0	0	0	0	0	0	0	0	0	0	0
1	0	0	0	0	0.006802721	0	0.006802721	0	0	0	0	0	0	0	0	0	0	0	0	0	0	0	0.006802721	0	0	0	0	0	0	0	0	0	0	0	0
1	0	0.006802721	0	0	0	0	0	0	0	0.006802721	0	0	0	0	0	0	0	0	0	0	0	0	0	0	0	0	0	0	0	0	0	0	0	0	0
1	0	0	0	0	0	0	0	0	0	0	0	0	0	0	0	0	0	0	0	0	0	0	0	0	0.013605442	0	0.006802721	0	0	0	0	0	0	0	0
1	0	0.006802721	0	0.006802721	0	0	0	0	0	0	0	0	0.006802721	0	0	0	0	0	0	0	0	0	0	0	0	0	0	0	0.006802721	0	0	0	0	0	0
1	0	0	0	0	0	0	0	0	0	0	0	0	0	0	0	0	0	0	0	0	0	0	0	0	0.013605442	0	0	0	0	0	0	0	0	0	0
1	0	0	0	0	0	0	0.006802721	0	0	0	0	0	0	0	0	0	0	0	0.006802721	0	0	0.006802721	0	0	0	0	0	0	0.006802721	0	0	0	0	0	0
1	0	0	0	0	0	0	0	0	0	0	0.006802721	0	0	0	0	0	0	0	0	0	0	0	0	0	0	0	0	0	0.006802721	0	0	0	0	0	0
1	0	0	0	0	0	0	0	0	0	0	0	0	0	0	0	0	0	0	0.006802721	0	0	0	0	0	0	0	0	0	0	0	0	0.006802721	0	0	0
1	0	0	0	0	0	0	0	0	0	0	0	0	0	0	0	0	0.006802721	0	0	0	0	0	0	0.006802721	0	0	0	0	0.006802721	0	0	0.006802721	0	0	0
1	0	0	0	0	0	0	0	0	0	0	0	0	0	0	0	0	0.006802721	0	0.006802721	0	0	0	0	0	0.006802721	0	0	0	0	0	0	0.006802721	0	0	0
1	0	0	0	0	0	0	0.006802721	0	0	0	0	0	0	0	0	0	0	0	0	0	0	0	0.006802721	0	0.006802721	0	0	0	0.006802721	0	0	0	0	0	0
1	0	0	0	0	0	0	0	0.006802721	0.006802721	0.006802721	0.006802721	0	0	0	0	0	0	0	0	0	0	0	0	0	0	0	0	0	0	0	0	0	0	0	0
1	0	0	0	0	0	0	0	0	0	0	0	0	0	0.006802721	0	0	0	0	0	0	0	0	0	0	0	0	0	0	0	0	0	0	0	0	0
1	0	0	0	0	0	0	0	0	0	0	0	0	0	0	0	0.006802721	0	0	0.006802721	0	0	0	0.006802721	0	0	0	0	0	0.006802721	0	0	0	0	0	0
1	0	0	0	0	0	0	0	0	0	0	0	0	0	0	0	0	0	0	0	0	0	0	0	0	0	0	0	0	0	0	0	0.006802721	0	0	0
1	0	0	0	0	0	0	0	0	0	0	0	0	0	0	0	0	0	0.006802721	0	0	0	0	0	0	0	0	0	0	0	0	0	0	0	0	0.006802721
1	0	0	0	0	0	0	0	0	0	0.006802721	0	0	0	0	0	0	0	0.006802721	0	0	0	0	0	0	0	0	0.006802721	0	0	0	0	0	0	0.006802721	0
1	0	0	0	0	0	0	0	0	0	0.006802721	0	0	0	0	0	0	0	0	0	0	0	0	0	0	0	0	0	0	0	0	0	0	0	0	0
1	0	0.006802721	0	0	0	0	0	0	0	0.013605442	0	0	0	0	0	0	0	0	0	0	0	0	0	0.006802721	0	0	0	0	0.013605442	0	0	0	0	0	0
1	0	0	0	0	0	0	0	0	0	0	0	0	0	0	0	0	0	0	0	0	0	0	0	0	0.006802721	0	0	0	0	0	0	0	0	0	0
1	0	0	0	0	0	0	0	0	0	0	0	0	0	0	0	0	0	0	0	0	0	0	0	0	0	0	0	0	0.013605442	0	0	0	0	0	0
1	0	0	0	0	0	0	0	0	0	0	0	0	0	0	0	0	0	0	0	0	0	0	0.006802721	0	0	0	0	0	0	0	0	0	0	0	0
1	0	0	0	0	0	0	0	0	0	0	0	0	0	0	0	0	0	0	0	0	0	0	0	0	0	0.006802721	0	0	0	0	0	0	0	0	0
1	0	0	0	0	0	0	0	0	0	0.006802721	0	0	0	0	0	0.006802721	0.006802721	0	0	0	0	0	0	0	0	0	0	0	0.006802721	0	0	0	0	0	0
1	0	0	0	0	0	0	0	0	0	0	0	0	0	0	0	0	0	0	0	0	0	0.006802721	0	0	0	0	0	0	0	0	0	0	0	0	0
1	0	0	0.006802721	0	0	0	0	0	0	0	0	0	0	0	0	0	0	0	0	0	0	0	0	0	0	0.006802721	0	0	0.013605442	0	0	0	0	0	0
1	0	0	0	0	0	0	0	0	0	0.006802721	0	0	0	0	0	0	0	0.006802721	0.013605442	0	0	0	0	0	0	0	0	0	0	0	0	0.006802721	0	0	0
1	0	0	0	0	0	0	0	0	0.013605442	0	0	0	0	0	0	0	0	0	0	0	0	0.006802721	0.006802721	0	0	0	0	0	0.006802721	0	0	0	0	0	0
1	0	0	0	0	0	0	0	0	0	0	0	0	0	0	0	0	0	0	0	0	0	0	0	0.006802721	0	0	0	0	0.006802721	0	0	0	0	0	0
1	0	0	0	0.013605442	0	0	0	0	0	0.013605442	0	0	0	0	0	0	0	0	0	0	0	0	0	0	0.006802721	0	0	0	0	0	0	0	0	0	0
1	0	0	0	0	0	0	0	0	0	0	0	0	0	0	0	0	0	0	0	0	0	0	0	0	0	0	0	0	0.006802721	0	0	0	0	0	0
1	0	0	0	0.006802721	0	0	0	0	0	0	0	0	0	0	0	0	0	0	0	0	0	0	0	0	0	0	0.006802721	0	0.006802721	0	0.006802721	0.006802721	0	0	0
1	0	0	0	0.006802721	0	0	0	0	0	0	0	0	0	0	0	0	0	0	0.013605442	0	0	0	0	0	0	0	0	0	0	0	0	0	0	0	0
1	0	0	0	0	0	0	0	0	0.006802721	0.006802721	0	0	0	0	0	0	0	0	0	0	0	0.006802721	0	0	0	0.006802721	0	0	0	0	0	0.006802721	0	0	0
1	0	0	0	0	0	0	0	0	0	0	0.006802721	0	0	0	0	0	0	0	0	0	0	0	0	0	0	0	0	0	0	0	0	0	0	0	0
1	0	0	0	0	0	0	0	0	0	0	0.006802721	0	0	0	0	0	0	0	0.006802721	0	0	0	0	0	0	0	0	0	0	0	0	0	0	0	0
1	0	0	0	0.013605442	0	0	0.006802721	0	0	0	0	0	0	0	0	0	0.006802721	0	0.006802721	0	0	0	0	0	0	0	0	0	0.006802721	0	0	0.006802721	0	0	0
1	0	0	0	0	0	0	0.006802721	0	0	0	0.006802721	0	0	0	0	0	0	0	0	0	0	0	0	0	0	0	0	0	0	0	0	0	0	0	0
1	0	0	0.006802721	0	0	0	0.006802721	0.006802721	0	0	0	0	0	0	0	0.006802721	0	0	0	0	0.006802721	0	0	0	0	0	0	0	0.006802721	0	0	0	0	0	0
1	0	0	0	0	0	0	0.006802721	0	0	0	0	0	0	0	0	0	0.006802721	0	0	0	0	0	0	0	0	0	0	0	0	0	0	0	0	0	0
1	0	0	0	0	0	0	0	0	0	0	0.006802721	0	0	0	0	0	0	0	0	0	0	0.006802721	0	0	0.006802721	0	0	0	0	0	0	0	0	0	0
1	0	0	0	0	0.013605442	0	0.006802721	0	0	0	0	0	0.013605442	0	0	0	0.006802721	0	0	0	0.013605442	0	0.013605442	0	0	0	0	0	0	0	0.013605442	0	0	0	0
1	0	0	0	0	0	0	0.006802721	0	0	0.006802721	0	0	0	0	0.013605442	0	0	0	0	0	0	0	0	0	0	0	0	0	0.013605442	0	0	0	0	0	0
1	0	0.006802721	0	0	0	0	0.006802721	0	0	0	0	0	0	0	0	0	0	0	0	0	0	0.006802721	0.006802721	0	0	0	0	0	0.006802721	0	0	0	0	0	0
1	0	0	0	0	0.006802721	0	0	0	0	0	0	0	0	0	0.006802721	0	0	0	0	0	0	0	0	0	0.006802721	0	0	0	0	0	0	0.006802721	0	0	0
1	0	0	0.006802721	0	0	0	0.006802721	0.006802721	0	0	0	0	0	0	0	0	0	0	0.006802721	0	0	0	0	0	0.013605442	0.013605442	0	0	0	0	0	0	0	0	0
1	0	0	0	0	0	0	0.013605442	0	0	0	0	0	0	0	0	0	0	0	0	0	0	0	0	0	0.006802721	0	0	0	0.013605442	0	0	0	0	0	0
1	0	0	0	0	0	0	0	0	0.020408163	0	0	0	0	0	0	0	0	0	0.006802721	0	0	0	0	0	0.006802721	0	0	0	0	0	0	0	0	0	0
1	0	0	0	0	0	0	0.006802721	0	0	0	0	0	0	0	0	0	0.006802721	0	0	0	0	0.006802721	0	0	0	0	0	0	0.013605442	0	0	0	0	0	0
1	0	0	0	0	0	0	0	0	0	0	0	0	0	0	0	0	0	0	0	0	0	0	0	0	0.006802721	0	0	0	0	0	0	0	0	0	0
1	0	0	0	0	0	0	0	0	0	0	0.006802721	0	0	0	0	0	0	0	0	0.006802721	0	0	0	0	0	0	0	0	0	0	0	0	0	0	0
1	0	0	0	0	0.006802721	0	0	0	0	0	0	0	0	0	0	0	0	0	0	0	0	0	0	0	0	0	0.006802721	0	0	0	0	0.013605442	0.006802721	0	0
1	0	0	0	0	0	0	0.006802721	0	0	0	0	0	0	0	0	0	0	0	0	0	0	0	0	0	0	0	0	0	0	0	0	0	0	0	0
1	0	0	0	0	0.006802721	0.006802721	0	0	0	0	0	0	0	0	0	0	0	0	0	0	0	0	0	0	0	0	0	0	0	0	0	0	0	0	0
1	0	0	0	0	0	0	0	0	0.006802721	0	0	0	0	0	0	0	0	0	0	0	0.006802721	0	0.006802721	0	0	0	0	0	0	0	0	0	0	0	0
1	0	0	0	0	0	0	0	0.006802721	0	0	0	0	0	0	0	0	0.013605442	0	0	0	0	0	0	0	0	0	0	0	0.006802721	0	0	0	0	0	0
1	0	0	0	0	0	0	0.006802721	0	0	0	0	0	0	0	0	0.006802721	0.013605442	0	0	0	0	0	0	0	0	0	0	0	0.006802721	0.006802721	0	0.006802721	0	0	0
1	0	0	0	0	0	0	0	0	0	0	0	0	0	0	0	0	0	0	0	0	0	0	0.006802721	0	0	0	0	0	0	0	0	0	0	0	0
1	0	0	0	0	0	0	0	0	0	0	0	0	0	0	0.006802721	0	0	0	0.006802721	0	0	0	0	0	0	0	0	0	0	0	0	0.006802721	0	0	0
1	0	0	0	0	0	0	0	0	0	0.006802721	0	0	0	0	0	0	0	0	0	0	0	0	0	0	0	0	0	0	0.006802721	0	0	0	0	0	0
1	0	0	0	0	0	0	0	0	0	0	0	0	0	0	0	0	0	0	0	0	0	0	0.006802721	0	0	0	0	0	0.013605442	0	0	0	0	0	0
1	0	0	0	0	0	0	0	0	0	0	0	0	0	0	0	0	0	0	0	0	0	0.006802721	0	0	0.006802721	0	0	0	0.006802721	0	0	0	0.006802721	0	0
1	0	0	0	0	0	0	0	0	0	0	0	0	0.006802721	0	0	0	0	0	0	0	0	0	0	0	0	0	0	0	0	0	0	0	0	0	0
1	0	0	0	0	0	0	0	0	0	0.006802721	0	0	0	0	0	0.006802721	0	0	0	0	0	0	0	0	0	0	0	0	0	0	0	0	0	0	0
1	0	0	0	0	0	0	0	0	0	0	0	0	0	0	0	0	0	0	0	0	0	0	0	0.006802721	0	0	0	0	0.006802721	0	0	0	0	0	0
1	0	0	0	0	0	0	0	0	0	0.006802721	0	0	0	0	0	0	0	0	0	0	0	0.006802721	0	0	0	0	0	0	0.006802721	0	0	0	0	0	0
1	0	0	0	0	0	0	0	0	0	0	0	0	0	0	0	0	0	0	0	0	0	0	0.006802721	0	0	0	0	0	0	0	0	0	0	0	0
1	0	0	0	0	0	0	0	0	0	0	0	0	0	0	0	0	0.006802721	0	0	0	0	0.027210884	0	0	0	0	0	0	0	0	0	0	0	0	0
1	0	0	0	0	0	0	0.006802721	0	0	0	0	0	0	0	0	0	0	0	0	0	0	0	0	0	0	0	0	0	0.006802721	0	0	0	0	0	0
1	0	0	0	0	0	0	0	0	0	0	0	0	0	0	0	0	0	0	0	0	0	0	0.013605442	0	0	0	0	0	0	0	0	0	0	0	0
1	0	0.006802721	0	0	0	0	0.006802721	0	0	0	0	0	0	0	0	0	0	0	0	0	0	0.006802721	0.006802721	0	0	0	0	0	0.006802721	0	0	0	0	0	0
1	0	0	0	0	0	0	0	0	0	0	0	0	0	0	0	0	0	0.006802721	0.006802721	0	0	0	0	0	0	0	0	0.006802721	0	0	0	0	0	0	0
1	0	0	0	0	0	0	0	0	0	0	0	0	0	0	0	0	0	0	0	0	0	0	0.006802721	0	0	0	0	0	0.006802721	0	0	0	0	0	0
1	0	0	0	0	0	0	0	0	0	0.006802721	0	0	0	0	0.013605442	0	0	0	0	0	0	0	0.013605442	0	0.006802721	0	0	0	0	0	0	0	0	0	0
1	0	0.006802721	0	0	0	0	0.006802721	0	0	0	0	0	0	0	0	0	0	0.006802721	0	0	0	0	0	0	0.006802721	0	0.006802721	0	0	0	0	0	0	0	0
1	0	0	0	0	0	0	0	0	0	0	0	0	0	0	0	0	0.006802721	0	0	0	0	0	0	0	0	0	0	0	0	0	0	0	0	0	0
1	0	0	0	0	0	0.006802721	0	0	0	0	0	0	0	0	0	0	0	0	0	0	0	0	0	0	0	0	0	0	0	0	0	0	0	0	0
1	0	0	0	0	0	0	0.006802721	0	0	0	0	0	0	0	0	0	0	0	0	0	0	0	0	0	0.020408163	0	0	0	0.013605442	0	0	0.006802721	0	0	0
1	0	0	0	0	0	0	0	0	0	0	0	0	0	0	0	0	0	0	0	0	0.006802721	0	0.006802721	0	0.020408163	0	0	0	0	0	0	0	0	0	0.006802721
1	0	0	0	0	0.006802721	0	0	0	0	0	0.006802721	0	0	0	0	0	0	0	0	0	0	0	0	0.027210884	0	0	0	0	0	0	0	0	0	0	0
1	0	0	0	0	0	0	0.006802721	0	0	0	0	0	0	0	0	0	0	0	0	0	0	0.006802721	0	0	0	0	0	0	0	0.006802721	0	0	0	0	0
1	0.006802721	0	0	0	0	0	0	0	0	0	0.006802721	0	0	0	0	0	0	0	0	0	0	0	0.006802721	0	0.006802721	0	0	0	0	0	0.006802721	0	0	0	0
1	0	0	0	0	0	0	0	0	0	0	0	0	0	0	0	0	0	0	0	0	0.006802721	0	0	0	0	0	0	0	0	0	0	0.006802721	0	0	0
1	0	0	0	0	0	0	0	0	0	0.006802721	0	0	0	0	0	0	0.006802721	0	0	0	0	0	0	0	0.006802721	0.027210884	0	0	0	0	0	0	0	0	0
1	0	0	0	0	0	0	0	0	0	0	0	0	0	0	0	0.006802721	0	0	0	0	0	0	0	0	0	0	0	0	0	0	0	0	0	0	0
1	0	0	0	0	0	0	0	0	0	0	0	0	0	0.006802721	0.006802721	0	0	0	0	0	0	0.013605442	0	0.006802721	0	0	0	0	0	0	0	0	0	0	0
1	0	0	0	0	0	0	0	0	0	0	0	0	0	0	0	0	0	0	0	0	0	0	0	0	0	0	0	0	0.006802721	0	0	0	0	0	0
1	0	0	0	0	0	0	0.006802721	0	0	0	0	0	0	0	0	0	0.006802721	0	0	0	0	0	0	0	0	0	0	0.006802721	0.006802721	0	0	0	0	0	0
1	0	0	0	0.006802721	0	0	0	0	0	0	0	0	0	0	0	0	0	0.006802721	0	0	0	0	0	0	0.006802721	0	0	0	0	0	0	0	0	0	0
1	0	0	0	0	0.006802721	0	0.006802721	0	0	0	0	0	0	0	0	0	0	0	0	0	0	0	0	0.013605442	0	0	0	0	0	0	0	0.006802721	0	0	0
1	0	0	0	0	0.006802721	0	0	0	0	0.006802721	0	0	0	0.006802721	0	0	0	0	0	0	0	0.013605442	0	0.013605442	0	0	0	0	0	0	0	0.006802721	0.006802721	0	0
1	0	0	0	0	0	0	0	0	0	0	0	0	0	0	0	0	0	0	0	0	0	0	0.013605442	0	0	0	0	0	0	0	0	0	0	0	0
1	0	0	0	0	0	0	0	0	0	0	0	0	0	0	0	0	0	0	0.006802721	0	0	0	0	0	0.006802721	0	0	0.006802721	0.006802721	0	0	0	0	0	0
1	0	0	0	0	0	0	0	0	0	0	0	0	0	0	0	0	0	0	0	0	0	0	0	0	0	0	0	0	0	0	0	0	0	0	0.006802721
1	0	0	0	0	0	0	0	0	0	0	0	0	0	0	0	0	0	0.006802721	0.006802721	0	0	0	0	0	0	0	0	0.006802721	0	0	0	0.006802721	0	0	0
1	0	0	0	0	0	0	0	0	0	0	0	0	0	0	0	0	0	0	0.006802721	0	0	0.006802721	0	0	0	0	0	0	0.006802721	0	0	0	0	0	0
1	0.006802721	0	0	0	0	0	0.006802721	0.006802721	0	0	0	0	0	0	0	0	0	0	0	0	0	0	0	0	0	0	0	0	0.006802721	0	0	0	0	0	0
1	0	0	0	0	0	0	0	0	0.013605442	0	0	0	0	0	0	0	0	0	0	0	0	0	0	0	0	0	0	0	0	0	0	0	0	0	0
1	0	0	0	0	0	0	0.013605442	0	0	0	0	0	0	0	0	0	0	0	0.006802721	0	0	0	0.006802721	0	0	0	0	0	0.006802721	0	0	0	0	0	0
1	0	0	0	0.006802721	0	0	0	0	0	0	0	0	0	0	0	0	0	0	0	0	0	0.006802721	0	0	0	0	0	0	0	0	0	0	0	0	0
1	0	0	0	0	0	0	0	0	0	0.006802721	0	0	0	0.013605442	0	0	0	0	0	0	0	0	0.006802721	0.006802721	0	0	0	0	0.006802721	0	0	0	0	0	0
1	0	0	0	0	0	0	0	0.006802721	0	0.006802721	0	0	0	0	0	0	0.006802721	0	0	0	0	0	0	0	0.006802721	0	0	0	0	0	0	0	0	0	0
1	0	0.006802721	0	0	0	0	0	0	0	0	0	0	0	0	0	0	0	0	0	0	0	0	0	0	0.006802721	0	0	0	0.006802721	0	0	0	0	0	0
1	0	0.006802721	0.006802721	0	0	0	0	0	0	0	0	0	0	0	0	0	0	0	0	0	0	0	0	0	0	0.013605442	0	0	0	0	0	0	0	0	0.006802721
1	0	0	0	0	0	0	0.006802721	0	0	0	0.006802721	0	0	0	0	0	0	0	0	0	0	0	0	0	0	0	0.006802721	0	0.006802721	0	0	0	0	0	0
1	0	0	0	0	0	0	0	0	0	0.006802721	0	0	0	0	0	0	0	0	0	0	0	0	0	0	0	0	0	0	0	0	0	0	0	0	0
1	0	0	0	0	0	0	0.006802721	0	0	0	0	0	0	0	0	0	0	0	0.006802721	0	0	0	0	0.006802721	0	0	0	0	0	0	0	0	0	0	0
1	0	0	0	0	0	0	0	0	0	0	0	0	0	0	0	0	0	0	0	0	0	0	0	0	0	0	0	0	0.006802721	0	0	0	0	0	0
1	0.006802721	0	0	0	0	0	0.006802721	0	0	0.006802721	0	0	0	0	0	0	0	0	0	0	0	0	0	0	0	0	0	0	0	0	0	0	0	0	0
1	0	0	0	0	0	0	0	0	0	0	0.006802721	0	0	0	0	0	0	0	0	0	0	0.006802721	0.006802721	0	0	0	0	0	0	0	0	0.006802721	0	0	0
1	0	0	0	0.006802721	0	0	0	0	0	0	0	0	0	0	0	0	0	0	0	0	0	0	0	0	0	0	0	0	0	0	0	0	0	0	0
1	0	0	0	0.006802721	0	0.006802721	0	0	0	0	0	0	0	0	0.013605442	0	0	0	0	0	0	0	0	0	0	0	0	0	0	0	0	0	0	0	0
1	0	0	0	0	0	0	0	0	0	0	0	0	0	0	0	0	0.006802721	0	0	0	0	0	0	0	0	0	0	0	0.006802721	0	0	0	0	0	0
1	0	0	0	0	0	0	0	0	0	0	0.006802721	0	0	0	0	0	0	0	0	0	0	0	0	0	0.006802721	0	0	0	0	0	0	0	0	0	0
1	0	0.006802721	0	0	0	0	0.006802721	0	0	0.006802721	0	0	0	0	0.006802721	0	0	0	0	0	0	0	0	0	0.006802721	0	0	0	0.006802721	0	0	0	0	0	0
1	0	0	0	0	0	0	0	0	0	0	0	0	0	0	0	0	0	0	0	0	0	0.006802721	0	0	0	0	0	0	0	0	0	0	0	0	0
1	0	0	0	0	0	0	0.006802721	0	0	0	0	0	0	0	0	0	0	0	0	0	0	0	0	0	0	0	0	0	0	0	0.006802721	0	0	0	0
1	0	0	0	0	0	0	0.006802721	0	0.020408163	0	0	0	0	0	0	0	0	0	0	0	0	0	0	0	0	0	0	0	0.013605442	0	0	0	0	0	0
1	0	0	0	0	0.006802721	0.006802721	0.006802721	0	0	0	0.006802721	0	0	0	0	0	0	0	0	0	0	0	0	0	0	0	0	0	0.006802721	0	0	0	0	0	0
1	0	0.006802721	0	0	0	0	0	0	0	0	0	0	0	0	0	0	0	0	0	0	0	0.006802721	0.013605442	0.013605442	0	0	0	0	0	0	0	0	0	0	0
1	0	0	0	0	0	0	0	0	0.006802721	0	0	0	0	0	0	0	0	0	0	0	0	0	0	0	0	0	0	0	0	0	0	0	0	0	0
1	0	0	0	0	0	0	0	0	0	0	0	0	0	0	0	0	0.006802721	0	0	0	0	0	0	0	0	0	0	0	0.020408163	0	0	0	0	0	0
1	0	0	0	0.006802721	0	0	0	0	0	0	0	0	0	0.006802721	0	0	0	0	0.006802721	0	0	0	0.006802721	0	0.006802721	0	0	0	0	0	0	0	0	0	0
1	0	0	0	0	0	0	0	0	0	0	0	0	0	0	0.006802721	0	0	0	0	0	0	0	0	0	0	0	0	0	0	0	0	0	0	0	0
1	0	0	0	0	0	0	0	0	0	0.013605442	0	0	0	0	0	0	0	0	0	0	0	0	0	0	0	0	0	0.006802721	0	0	0	0.006802721	0	0	0
1	0	0	0	0	0	0	0	0	0	0.006802721	0	0	0	0	0.006802721	0	0	0	0.006802721	0	0	0.013605442	0	0	0	0	0	0	0	0	0	0	0	0	0
1	0	0	0	0	0	0	0	0	0	0	0	0	0	0	0	0	0.006802721	0	0	0	0	0	0	0.013605442	0	0	0	0	0	0	0	0	0	0	0
1	0	0	0	0	0.006802721	0	0	0	0	0	0	0	0	0	0	0	0	0	0	0	0	0	0	0	0.006802721	0	0	0	0.006802721	0	0	0	0	0	0
1	0	0	0	0	0	0	0	0	0	0	0	0	0	0	0	0.006802721	0	0	0	0	0	0	0	0	0	0	0	0.006802721	0	0	0	0.006802721	0	0	0
1	0	0	0	0	0	0	0	0	0	0	0.006802721	0	0	0	0	0	0	0	0	0	0	0	0	0	0.006802721	0	0	0	0	0	0	0	0	0	0
1	0	0.006802721	0	0	0	0	0	0	0	0	0	0	0	0	0	0	0.006802721	0	0	0	0	0.006802721	0	0	0.006802721	0	0	0	0	0	0	0.006802721	0	0	0
1	0	0	0	0	0	0	0	0	0	0	0	0	0	0	0	0	0	0	0.006802721	0	0	0	0	0	0	0	0	0	0	0	0	0	0	0	0
1	0	0	0	0	0.006802721	0	0	0	0	0	0	0	0	0	0	0	0	0	0	0	0	0	0	0	0.006802721	0	0.006802721	0	0	0	0	0	0	0	0
1	0	0	0	0	0	0	0.006802721	0	0	0	0	0	0	0	0	0	0	0	0	0	0	0	0	0	0	0	0	0	0	0	0	0	0	0	0
1	0	0	0	0	0	0	0	0	0	0	0	0	0	0	0	0	0	0	0	0	0	0	0	0.006802721	0	0	0	0	0	0	0	0	0	0	0
1	0.006802721	0	0	0	0	0	0	0	0	0.006802721	0.006802721	0	0	0	0	0	0	0	0	0	0.013605442	0	0	0	0	0	0	0	0.006802721	0	0	0	0	0	0
1	0	0	0.006802721	0	0	0	0.006802721	0	0	0	0.006802721	0	0	0	0	0	0	0	0	0	0	0	0	0	0	0	0	0	0	0	0	0	0	0	0
1	0	0	0	0	0	0	0	0.006802721	0	0.006802721	0	0	0	0	0	0	0	0	0.006802721	0	0	0.006802721	0	0	0	0	0	0	0	0	0	0	0	0	0
1	0	0	0	0	0	0	0	0	0	0	0	0	0	0.006802721	0	0	0	0	0	0	0	0.013605442	0	0	0	0	0	0	0.006802721	0	0	0	0	0	0
1	0	0	0	0.006802721	0	0	0	0	0	0	0	0	0	0	0	0	0	0	0.006802721	0	0	0	0.006802721	0	0	0	0	0	0	0	0	0	0	0	0
1	0	0	0	0	0	0	0.006802721	0	0	0	0	0	0	0	0	0	0	0	0	0	0	0	0	0.006802721	0	0	0	0	0	0	0	0	0	0	0
1	0	0	0	0	0	0	0	0	0	0	0	0	0	0	0	0	0	0	0	0	0.006802721	0	0.006802721	0	0.006802721	0	0	0	0	0	0	0	0	0	0
1	0	0	0	0	0	0	0	0	0	0.006802721	0	0	0	0	0	0	0	0	0	0	0	0	0	0	0	0	0	0	0	0	0	0	0	0	0
1	0	0	0	0	0	0	0	0	0	0	0	0	0	0	0	0	0	0	0	0	0	0	0	0	0	0	0	0	0.006802721	0	0	0	0	0	0
1	0	0	0	0	0	0	0	0	0	0	0	0	0	0	0	0	0	0	0	0	0	0	0	0	0.006802721	0	0	0	0	0	0	0	0	0	0
1	0	0	0.006802721	0	0	0	0	0	0	0.006802721	0	0	0	0	0	0	0	0	0	0	0	0	0	0	0	0.006802721	0	0	0	0	0	0	0	0	0
1	0	0	0	0	0	0	0	0	0	0.006802721	0	0	0	0	0	0	0	0	0	0	0	0.013605442	0.006802721	0	0.006802721	0	0	0	0	0	0	0	0	0	0
1	0	0.006802721	0	0.006802721	0.006802721	0	0.013605442	0	0	0	0	0	0	0	0.013605442	0	0	0	0	0	0	0	0	0	0	0	0	0	0	0	0	0	0	0	0
1	0	0.006802721	0	0	0	0	0.013605442	0	0	0	0	0	0	0	0	0	0.006802721	0	0	0	0	0	0.006802721	0	0	0	0	0	0.013605442	0	0	0	0	0	0
1	0	0	0	0	0	0	0.006802721	0	0	0.006802721	0	0	0	0	0.013605442	0	0	0	0	0	0	0	0	0	0	0	0	0	0.013605442	0	0	0	0	0	0
1	0	0	0	0	0	0	0	0	0	0	0.006802721	0	0	0	0	0	0	0	0	0	0	0	0	0	0	0	0	0	0.006802721	0	0	0	0	0	0
1	0	0	0	0	0	0	0	0	0	0	0	0	0	0	0.006802721	0	0	0	0	0	0	0	0	0	0	0	0	0	0	0	0	0	0	0	0
1	0	0.006802721	0	0	0	0	0	0	0	0	0	0	0	0	0	0	0	0	0	0	0	0.006802721	0	0	0	0	0	0	0	0	0	0	0	0	0
1	0	0	0	0	0	0	0	0	0.006802721	0	0	0	0	0	0	0	0	0	0	0	0	0	0	0.006802721	0	0	0	0	0.006802721	0	0	0	0	0	0
1	0	0	0	0	0	0	0	0	0	0	0	0	0	0	0.006802721	0	0	0	0	0	0.006802721	0	0.006802721	0	0	0	0	0	0.006802721	0	0.006802721	0	0	0	0
1	0	0	0	0.013605442	0.006802721	0	0	0	0	0	0	0	0	0	0.006802721	0	0.006802721	0	0	0	0	0	0	0	0	0	0	0	0.006802721	0	0	0	0	0	0
1	0	0	0	0	0	0	0.006802721	0	0	0.006802721	0	0	0	0	0	0	0	0	0	0	0	0	0	0	0.006802721	0	0	0	0	0	0	0	0	0	0
1	0	0.006802721	0	0	0	0	0	0	0	0	0	0	0	0	0	0	0	0.006802721	0	0	0	0	0	0.006802721	0	0	0	0	0	0	0	0	0	0	0
1	0	0	0	0.013605442	0	0	0.006802721	0	0	0	0	0	0	0	0	0	0	0	0	0	0	0	0	0	0	0	0	0	0.006802721	0	0	0.006802721	0	0	0
1	0	0	0	0	0	0	0	0	0	0	0	0	0	0	0.006802721	0	0	0	0	0	0	0	0	0.006802721	0	0	0	0	0	0	0	0	0	0	0
1	0	0	0	0	0	0	0	0	0	0	0	0	0	0	0	0	0	0	0.006802721	0	0	0	0.006802721	0	0	0	0	0	0	0	0	0	0	0	0
1	0	0	0	0	0	0	0	0	0	0	0	0	0	0	0	0	0	0	0	0	0	0.006802721	0	0	0.006802721	0	0	0	0	0	0	0	0	0	0
1	0	0.006802721	0	0.027210884	0	0	0.006802721	0	0.013605442	0.006802721	0	0	0	0	0	0	0.006802721	0	0	0	0	0	0.006802721	0	0	0	0	0	0.006802721	0	0	0.006802721	0	0	0.006802721
1	0	0	0	0	0	0	0	0	0	0	0	0	0	0	0	0	0	0	0	0	0	0	0	0.020408163	0	0	0	0	0	0	0	0	0	0	0
1	0	0	0	0	0	0	0	0.006802721	0	0	0	0	0	0	0	0	0	0.006802721	0	0	0	0	0.006802721	0	0	0	0	0.006802721	0.006802721	0	0	0	0	0	0
1	0	0.006802721	0	0	0	0	0	0	0	0	0	0	0	0.006802721	0	0	0.006802721	0	0	0	0	0	0	0	0	0	0	0	0	0	0	0.006802721	0	0	0
1	0	0	0	0.027210884	0	0	0	0	0	0	0	0	0	0	0.006802721	0	0	0	0	0	0	0	0.006802721	0.006802721	0	0	0	0	0	0	0	0	0	0	0
1	0	0.006802721	0	0	0	0	0.006802721	0	0	0	0	0	0	0	0	0	0	0	0	0	0	0	0	0	0	0	0	0	0	0	0	0	0	0	0.006802721
1	0	0	0	0	0	0	0	0	0.013605442	0	0	0	0	0	0	0	0	0	0	0	0	0	0	0	0	0	0	0	0	0	0	0	0	0.006802721	0
1	0	0	0	0	0	0	0.006802721	0	0	0	0	0	0	0	0	0	0	0	0	0	0	0	0	0	0	0	0	0	0	0	0	0	0	0	0
1	0	0	0	0.006802721	0	0	0	0	0	0	0	0	0	0	0	0	0.006802721	0	0	0	0	0.006802721	0	0	0	0	0	0	0.006802721	0	0	0	0	0	0
1	0	0	0	0	0	0	0	0	0	0	0	0	0	0	0	0	0	0	0.006802721	0	0	0.006802721	0	0	0	0	0	0	0	0	0	0	0	0	0
1	0	0.006802721	0	0	0	0	0	0	0	0	0	0	0	0	0	0	0	0	0	0	0	0	0.006802721	0	0.006802721	0	0	0	0	0	0	0	0	0	0
1	0	0	0	0	0	0	0	0	0	0	0	0	0	0	0.006802721	0	0	0	0	0	0	0	0	0	0	0	0	0	0.006802721	0	0	0	0	0	0
1	0	0	0	0	0	0	0	0	0	0	0	0	0	0	0.006802721	0	0	0	0	0	0.006802721	0	0.013605442	0	0	0	0	0	0	0	0	0	0	0	0
1	0	0	0	0	0	0	0.006802721	0	0	0.006802721	0	0	0	0	0	0	0	0	0	0	0.006802721	0	0	0	0	0	0	0	0	0	0	0	0	0	0
1	0	0	0.006802721	0	0.006802721	0	0	0.013605442	0	0	0	0	0	0	0	0	0	0	0	0	0	0	0	0	0	0	0	0	0	0	0	0	0	0	0
1	0	0	0	0	0	0	0.006802721	0	0	0	0.006802721	0	0	0	0	0	0.006802721	0	0.006802721	0	0	0	0	0	0	0	0	0	0.006802721	0	0	0	0	0	0
1	0	0	0	0	0	0	0.013605442	0	0.006802721	0	0	0	0	0	0	0	0.006802721	0	0	0	0	0.006802721	0	0.006802721	0	0	0	0	0.013605442	0	0	0	0	0	0
1	0	0	0	0	0	0	0	0	0	0	0	0	0	0	0.013605442	0	0	0.006802721	0	0	0	0	0	0	0	0	0	0	0.013605442	0	0	0	0	0	0
1	0	0	0	0	0.006802721	0	0	0	0	0.006802721	0	0	0	0	0	0	0	0	0	0	0	0	0.006802721	0	0	0	0	0	0	0	0	0	0	0.006802721	0.006802721
1	0	0	0.006802721	0	0	0	0	0	0	0	0	0	0.013605442	0	0	0	0.006802721	0	0	0	0	0.006802721	0.006802721	0	0	0.006802721	0	0	0	0	0	0	0	0	0
1	0	0	0	0	0	0.006802721	0	0	0	0	0	0	0	0	0	0.006802721	0.020408163	0	0	0	0	0	0	0	0.006802721	0	0	0	0	0	0	0	0.006802721	0	0
1	0	0	0	0	0	0	0	0	0	0	0	0	0	0	0	0	0.006802721	0.006802721	0	0.013605442	0	0	0	0	0	0.006802721	0	0	0	0	0.013605442	0	0	0	0
1	0	0	0.006802721	0	0	0	0	0	0	0	0	0	0	0	0.006802721	0	0.006802721	0	0	0	0.006802721	0	0	0	0	0.013605442	0	0	0	0	0	0	0	0	0
1	0	0	0	0	0	0	0	0	0	0	0	0	0	0	0	0	0	0	0	0	0	0	0	0	0	0	0.006802721	0	0	0	0	0	0	0.006802721	0
1	0	0.006802721	0	0.006802721	0.006802721	0	0	0	0	0	0	0	0	0	0	0	0	0	0	0	0	0	0	0	0	0.013605442	0	0	0	0	0	0	0	0.006802721	0
1	0.006802721	0	0.006802721	0.006802721	0	0	0	0	0	0	0	0	0	0	0.006802721	0	0.006802721	0	0	0	0.013605442	0	0	0	0	0.013605442	0	0	0	0	0	0	0	0	0
1	0	0	0	0.020408163	0	0	0	0	0	0	0	0.006802721	0	0	0	0	0	0	0	0	0	0	0	0	0	0	0	0	0	0	0	0	0	0	0.006802721
1	0	0	0	0	0.006802721	0.006802721	0	0	0	0	0	0	0	0	0	0	0.006802721	0	0	0	0.006802721	0	0	0	0.006802721	0	0.006802721	0	0	0	0	0	0	0	0
1	0	0	0	0	0	0	0	0	0	0	0	0	0	0	0	0	0	0	0	0	0	0	0	0	0.006802721	0	0	0	0	0.006802721	0	0	0	0	0
1	0	0	0	0	0	0	0	0	0	0	0.006802721	0	0	0	0	0	0	0	0	0	0	0	0	0	0	0	0	0	0	0	0	0	0	0	0
1	0	0	0	0.006802721	0	0	0	0	0	0	0	0	0	0	0.006802721	0	0	0	0	0	0	0	0	0	0.006802721	0	0	0	0	0	0	0	0	0	0
1	0	0	0	0	0	0	0	0	0	0	0	0	0	0	0	0	0	0	0.013605442	0	0	0	0	0	0	0	0	0	0	0	0	0	0.006802721	0	0
1	0	0	0.006802721	0	0.006802721	0	0	0	0	0	0	0	0	0	0	0	0	0	0.013605442	0	0	0	0.006802721	0	0	0	0	0	0	0	0	0	0.006802721	0	0
1	0.006802721	0	0	0	0	0	0	0	0	0	0	0	0	0	0.006802721	0	0.006802721	0	0	0	0.006802721	0	0	0	0	0	0	0	0	0	0	0	0	0	0
1	0	0	0	0	0	0	0	0	0	0	0	0	0	0	0	0	0	0	0	0	0	0	0	0	0.006802721	0	0	0	0	0	0	0	0	0	0
1	0	0	0	0	0	0	0	0	0	0.006802721	0.006802721	0	0	0	0.006802721	0	0	0.006802721	0	0	0	0	0	0	0	0	0	0	0	0	0	0	0	0	0.006802721
1	0	0.006802721	0	0	0	0	0	0	0	0	0	0	0	0	0	0	0	0	0	0	0	0	0.006802721	0	0	0	0	0	0	0	0	0.006802721	0	0	0
1	0	0	0	0	0	0	0	0	0	0	0	0	0	0	0.006802721	0	0	0	0	0	0	0	0	0	0	0	0	0	0	0	0	0	0	0	0
1	0	0	0	0.013605442	0	0	0.006802721	0	0	0	0	0	0	0	0	0	0	0	0	0	0	0	0.006802721	0.006802721	0	0	0	0	0.006802721	0	0	0	0	0	0
1	0	0	0	0	0	0	0.006802721	0	0	0	0	0	0	0	0	0.013605442	0	0	0.006802721	0	0	0	0	0.006802721	0	0	0	0	0	0	0	0.006802721	0	0	0
1	0	0	0	0	0	0	0	0	0	0	0	0	0	0	0	0	0.006802721	0	0	0	0	0	0	0	0	0	0	0	0	0	0	0	0	0	0
1	0	0	0	0	0	0	0	0	0.013605442	0	0	0	0	0	0	0	0	0	0	0	0	0	0	0	0.006802721	0	0	0	0	0	0	0	0	0	0.006802721
1	0	0	0	0	0	0	0	0	0	0	0	0	0	0	0	0	0	0	0	0	0	0	0	0	0	0	0.013605442	0	0.006802721	0	0.006802721	0	0	0	0
1	0	0	0	0	0	0	0.006802721	0	0	0.006802721	0	0	0	0	0	0	0	0	0	0	0	0	0	0	0	0	0	0.006802721	0	0	0	0	0	0	0
1	0	0	0	0	0	0	0	0.006802721	0	0	0	0	0	0	0	0	0.006802721	0.006802721	0	0	0	0	0	0	0	0	0	0.006802721	0.006802721	0	0	0.006802721	0	0	0
1	0	0	0	0	0	0	0	0	0	0	0.006802721	0	0.006802721	0	0	0	0	0	0	0	0	0	0	0	0	0	0	0	0	0	0	0	0	0	0
1	0	0	0	0	0	0	0	0	0	0	0.006802721	0	0	0	0	0	0	0	0	0	0	0	0	0	0	0	0	0	0	0	0	0	0	0	0
1	0	0	0	0	0	0	0	0	0	0	0	0	0	0	0	0	0	0	0	0	0	0	0	0	0	0	0	0	0.006802721	0	0	0	0	0	0
1	0	0	0	0	0	0	0.006802721	0	0	0	0.006802721	0	0	0	0	0	0	0	0	0	0	0	0	0	0	0	0	0	0	0	0	0	0	0	0
1	0	0	0	0	0	0	0	0	0	0	0	0	0	0	0	0	0	0	0	0	0	0.006802721	0	0.013605442	0	0	0	0	0	0	0	0	0	0	0
1	0	0	0	0	0.006802721	0	0.006802721	0	0	0.006802721	0	0	0	0	0	0	0	0	0	0	0	0	0	0	0	0	0	0	0.006802721	0	0	0	0	0	0
1	0	0.006802721	0	0	0	0	0	0	0	0	0	0	0	0	0	0	0	0	0	0	0	0	0	0	0	0	0	0	0	0	0	0	0	0	0
1	0	0	0	0	0	0	0	0	0	0	0	0	0	0	0	0	0	0	0	0.006802721	0	0.006802721	0	0	0.013605442	0	0	0	0	0	0	0	0	0	0
1	0	0	0	0	0	0	0.006802721	0	0	0	0	0	0	0	0	0	0	0	0	0	0	0.006802721	0.006802721	0	0	0	0	0	0	0	0	0.006802721	0	0	0
1	0	0	0	0	0	0	0	0	0	0	0	0	0	0	0	0	0	0	0	0	0	0	0	0	0	0	0	0	0	0	0	0.006802721	0	0	0
1	0	0	0	0	0	0	0	0	0	0	0	0	0	0	0.006802721	0	0	0	0	0	0	0	0	0	0	0	0	0	0	0	0	0	0	0	0
1	0	0	0	0	0	0	0	0	0	0	0	0	0	0	0	0	0	0	0	0	0	0	0	0	0	0	0.006802721	0	0.013605442	0	0	0	0	0	0
1	0.006802721	0	0	0	0	0	0	0	0	0	0	0	0	0	0	0	0	0	0	0	0	0	0.006802721	0.006802721	0	0	0	0	0	0	0	0	0	0	0
1	0	0	0	0	0	0	0	0	0	0	0	0	0	0	0	0	0	0	0.006802721	0	0	0	0	0	0	0	0	0	0	0	0	0.006802721	0	0	0
1	0	0	0.006802721	0	0	0	0	0	0	0.006802721	0	0	0	0	0	0	0	0	0	0	0	0.006802721	0	0	0.006802721	0.006802721	0	0	0	0	0	0	0	0	0
1	0	0	0	0	0	0.006802721	0	0	0	0	0	0	0	0	0	0	0.006802721	0	0	0	0	0	0.006802721	0	0.006802721	0	0	0	0	0	0	0	0	0	0
1	0	0	0	0	0	0	0.006802721	0	0	0	0	0	0	0	0	0	0	0	0	0	0	0	0	0	0	0	0	0	0	0	0	0.006802721	0	0	0
1	0	0	0	0	0	0	0	0	0	0	0	0	0	0	0	0	0	0	0.006802721	0	0	0	0	0	0.013605442	0	0	0	0	0	0	0.006802721	0	0	0
1	0	0	0	0	0	0	0	0	0	0	0	0	0	0	0	0	0.006802721	0	0	0	0	0	0	0	0	0	0	0	0	0	0	0	0	0	0
1	0	0	0	0	0	0	0	0	0	0	0	0	0	0	0	0	0.006802721	0	0	0	0	0	0	0	0	0	0	0	0	0	0	0	0	0	0
1	0	0	0	0	0	0	0	0	0	0	0	0	0.013605442	0	0	0	0.006802721	0	0	0	0	0	0	0	0	0	0	0	0	0	0	0	0	0	0
1	0	0	0	0	0	0	0.006802721	0	0	0	0	0	0	0	0	0	0	0	0	0	0	0	0	0	0	0	0	0	0	0	0	0.013605442	0	0	0
1	0	0	0	0	0	0	0	0	0.006802721	0	0	0	0	0	0	0	0	0	0.006802721	0	0	0	0	0	0	0	0	0	0	0	0	0	0	0	0
1	0	0	0	0	0	0	0.006802721	0.006802721	0	0	0	0	0	0	0	0.006802721	0	0	0	0	0	0	0	0	0.006802721	0	0	0	0.006802721	0	0	0	0	0	0
1	0	0	0	0	0	0	0	0	0	0.006802721	0	0	0	0	0	0	0	0	0	0	0	0	0	0	0	0	0	0	0.006802721	0	0	0	0	0	0
1	0	0	0	0	0	0	0	0.006802721	0	0	0	0	0	0	0	0	0.006802721	0	0.006802721	0	0	0	0	0	0	0	0	0	0	0	0	0.006802721	0	0	0
1	0	0	0	0	0	0	0	0	0	0	0	0	0	0	0	0	0	0	0	0	0.006802721	0	0	0	0.006802721	0	0	0	0	0	0	0	0	0	0
1	0	0	0	0.013605442	0	0	0	0	0.013605442	0	0	0	0	0	0	0	0	0	0.006802721	0	0	0	0	0	0	0	0	0	0	0	0	0	0	0	0
1	0	0	0	0	0	0	0.006802721	0	0.006802721	0	0.006802721	0	0	0	0	0	0	0	0	0	0	0.006802721	0	0	0	0	0	0	0.013605442	0	0	0	0	0	0
1	0	0	0	0	0	0	0	0	0	0	0	0	0	0	0	0	0	0	0	0	0	0	0	0	0	0	0	0	0	0	0	0.006802721	0	0	0
1	0.006802721	0	0	0	0	0	0	0	0	0	0	0	0	0	0	0	0	0	0	0	0	0.006802721	0	0	0	0	0	0	0	0	0	0	0.006802721	0	0
1	0	0	0	0	0	0	0.006802721	0	0	0	0	0	0	0	0	0	0	0.006802721	0.013605442	0	0	0	0	0	0	0	0	0	0	0	0	0	0	0	0
1	0	0	0	0	0.020408163	0.013605442	0	0	0	0	0	0	0	0	0	0	0.006802721	0	0	0	0	0	0	0	0	0	0	0	0	0	0	0	0	0	0
1	0	0	0	0	0	0.006802721	0	0	0	0	0	0	0	0	0	0	0	0	0	0	0	0	0	0	0	0	0	0	0	0	0	0	0	0	0
1	0	0	0	0	0.013605442	0.013605442	0	0	0	0	0	0	0	0	0	0	0	0	0	0	0	0	0	0	0.006802721	0	0	0	0	0	0	0	0	0	0
1	0	0	0	0	0.013605442	0.013605442	0	0	0	0	0	0	0	0	0	0	0	0	0	0	0	0	0	0	0	0	0	0	0	0	0	0	0	0	0
1	0	0	0	0	0.013605442	0.006802721	0.006802721	0	0	0	0	0	0	0	0	0	0	0	0	0	0.006802721	0	0	0	0	0	0	0	0	0	0	0	0	0	0
1	0	0	0	0	0	0	0.006802721	0	0	0.006802721	0	0	0	0	0	0	0	0	0	0	0	0	0	0	0	0	0	0	0	0	0	0	0	0	0
1	0	0	0	0	0.020408163	0.006802721	0	0	0	0	0	0	0	0	0	0	0.006802721	0	0	0	0	0	0	0	0	0	0	0	0	0	0	0	0	0	0
1	0	0	0	0	0.013605442	0.006802721	0.006802721	0	0	0	0	0	0	0	0	0	0	0	0	0	0.006802721	0	0	0	0	0	0	0	0	0	0	0	0	0	0
1	0	0	0.006802721	0	0	0	0	0	0	0	0	0	0	0	0	0	0	0.006802721	0.006802721	0	0	0	0.006802721	0	0	0.013605442	0	0.006802721	0	0	0	0	0	0	0
1	0	0.006802721	0	0	0	0	0.006802721	0	0	0	0	0	0	0	0	0	0	0	0	0	0	0.006802721	0.006802721	0	0	0	0	0	0	0	0	0	0	0	0
1	0	0	0	0	0	0	0	0	0	0.006802721	0	0	0	0	0	0	0	0	0	0	0	0	0	0	0	0	0	0	0	0	0	0	0	0	0
1	0	0	0	0	0	0	0	0	0	0.006802721	0	0	0	0	0	0	0	0	0	0	0	0	0	0	0	0	0	0	0.006802721	0	0	0	0	0	0
1	0	0	0	0	0	0	0	0	0	0.006802721	0	0	0	0	0.006802721	0.006802721	0	0	0	0	0	0	0.006802721	0	0.006802721	0	0	0	0	0	0	0	0	0	0
1	0	0	0	0	0	0	0	0	0	0	0	0	0	0	0	0	0	0	0.006802721	0	0	0	0.006802721	0	0	0	0.006802721	0	0	0	0	0	0	0	0
1	0	0	0.006802721	0	0	0	0	0	0	0	0.006802721	0	0	0	0	0	0	0	0	0	0	0	0	0	0	0.006802721	0	0	0	0	0	0	0	0	0
1	0	0	0	0	0	0	0	0	0	0.006802721	0.006802721	0	0	0	0.006802721	0	0	0	0	0	0	0	0	0	0	0	0	0	0	0	0	0	0	0	0
1	0	0	0	0	0	0	0	0	0.006802721	0	0	0	0	0	0	0	0	0	0	0	0	0	0	0	0	0	0	0	0.006802721	0	0	0	0	0	0
1	0	0	0	0	0	0	0.006802721	0	0	0	0	0	0	0	0	0	0	0	0	0	0	0.006802721	0	0	0	0	0	0	0	0	0	0	0	0	0
1	0	0	0	0	0	0	0	0	0	0	0	0	0	0	0	0	0	0	0	0	0	0	0	0	0	0	0	0	0.013605442	0	0	0	0	0	0
1	0	0	0	0	0	0	0.013605442	0	0	0.006802721	0	0	0	0	0	0.006802721	0	0	0	0	0	0	0	0	0	0	0	0	0.013605442	0	0	0	0	0	0
1	0	0	0	0	0	0	0.006802721	0	0	0	0	0	0	0	0	0	0	0	0	0	0	0	0	0	0.006802721	0	0	0	0.006802721	0	0	0	0	0	0
1	0	0	0	0	0	0	0.006802721	0	0	0	0	0	0	0	0	0	0	0	0	0	0	0.013605442	0	0	0	0	0	0	0	0	0	0	0	0	0
1	0	0	0	0	0	0	0	0	0	0	0	0	0	0	0	0	0	0	0	0	0	0	0	0	0.006802721	0	0	0	0.013605442	0	0	0	0	0	0
1	0	0	0	0	0	0	0	0	0	0	0	0	0	0	0	0	0	0	0	0	0	0	0	0	0	0	0	0	0	0	0	0.006802721	0	0	0
1	0	0	0	0	0	0	0	0	0	0	0	0	0	0	0	0	0	0	0	0	0	0	0	0	0.006802721	0	0	0	0	0	0	0	0	0	0
1	0	0	0	0	0	0	0	0	0	0.006802721	0	0	0	0	0	0	0.006802721	0	0	0	0	0	0.013605442	0	0	0	0	0	0	0	0	0	0	0	0
1	0	0	0	0	0	0	0	0	0	0.006802721	0	0	0	0	0	0	0	0	0	0	0	0	0	0	0	0	0	0	0	0	0	0	0	0	0
1	0	0	0	0	0	0	0	0	0	0	0	0	0	0	0	0	0	0	0	0	0	0	0.013605442	0.006802721	0	0.013605442	0	0	0	0	0	0	0	0	0
1	0	0	0	0	0	0	0	0	0	0	0	0	0	0	0	0	0.006802721	0	0	0	0	0	0	0	0.006802721	0	0	0	0	0	0	0	0	0	0
1	0	0.006802721	0	0	0	0	0	0	0	0	0	0	0	0.013605442	0	0	0	0	0	0	0	0	0	0	0	0	0	0	0	0	0	0	0	0	0
1	0	0	0	0	0	0	0	0.006802721	0	0	0	0	0	0	0	0	0	0	0	0	0	0	0.013605442	0	0	0	0	0	0	0	0	0	0	0	0
1	0	0	0	0	0	0	0	0	0	0	0	0	0	0	0	0	0	0	0	0	0	0	0.013605442	0	0.013605442	0	0	0	0	0	0	0	0	0	0.006802721
1	0	0	0	0	0	0	0	0	0	0	0	0	0	0	0	0	0	0	0	0	0	0	0	0	0.006802721	0	0	0	0	0	0	0	0	0	0
1	0	0	0	0	0	0	0	0	0	0	0	0	0	0	0	0	0	0.006802721	0	0	0	0	0.006802721	0.006802721	0	0	0	0.006802721	0	0	0	0	0	0	0
1	0	0	0	0	0	0	0.006802721	0	0	0.006802721	0	0	0	0	0	0	0	0	0.013605442	0	0	0	0	0	0	0	0	0	0.006802721	0	0	0	0	0	0
1	0	0	0	0	0	0	0	0	0	0	0	0	0	0	0	0	0	0	0	0	0	0	0	0	0	0	0	0	0.006802721	0	0	0	0	0	0
1	0	0	0	0	0	0	0	0	0.006802721	0	0	0	0	0	0	0	0	0	0	0	0	0.006802721	0	0	0	0	0.006802721	0	0	0	0	0	0	0	0
1	0	0	0	0	0	0	0	0	0	0	0	0	0	0	0	0	0	0.006802721	0	0	0	0.020408163	0	0	0	0	0.006802721	0	0	0	0	0	0	0	0
1	0	0	0	0	0	0	0	0.006802721	0	0	0	0	0	0	0	0	0	0	0	0	0	0	0	0	0	0	0	0	0	0	0	0.006802721	0	0	0
1	0	0	0	0	0	0	0	0.006802721	0	0	0.006802721	0	0	0.006802721	0	0	0	0	0	0	0	0	0	0	0.006802721	0	0	0	0.006802721	0	0	0	0.006802721	0	0
1	0	0	0	0	0	0	0	0	0	0	0	0	0	0	0	0	0.006802721	0	0	0	0	0	0.006802721	0	0	0	0	0	0	0	0	0	0	0	0
1	0	0	0	0	0	0	0	0	0	0	0	0	0	0	0	0	0	0.006802721	0	0	0	0	0	0.006802721	0	0	0	0	0.006802721	0	0	0	0	0	0
1	0	0	0	0	0	0	0.006802721	0	0	0	0.006802721	0	0	0	0	0	0	0	0.006802721	0	0	0	0	0	0	0	0	0	0	0	0	0	0	0	0
1	0	0	0	0	0	0	0	0	0	0	0	0	0	0	0	0	0	0	0.006802721	0	0	0	0.006802721	0	0.006802721	0	0	0	0.006802721	0	0	0	0	0	0
1	0	0.006802721	0	0	0	0	0.006802721	0	0	0	0	0	0	0	0	0	0	0	0	0	0	0	0	0	0	0	0	0	0.006802721	0	0	0	0	0	0
1	0	0	0	0	0	0	0.006802721	0	0	0	0	0	0	0.006802721	0	0.006802721	0	0	0	0	0	0	0	0	0	0	0	0	0	0	0	0	0	0	0
1	0	0	0	0	0	0	0.006802721	0	0	0	0	0	0	0	0	0	0	0	0	0	0	0	0	0	0.006802721	0	0	0	0	0	0	0.006802721	0	0	0
1	0	0	0.006802721	0	0	0	0	0	0	0	0	0	0	0	0	0	0	0	0	0	0	0.006802721	0	0	0.006802721	0	0	0	0.013605442	0	0	0	0	0	0
1	0	0	0	0	0	0	0	0	0	0	0.006802721	0	0	0	0	0	0	0	0	0	0	0	0.006802721	0	0	0	0	0	0	0	0	0.006802721	0	0	0
1	0	0	0	0	0.006802721	0	0	0	0	0	0	0	0	0	0	0	0	0	0	0	0	0	0	0	0	0	0	0	0	0	0	0	0	0	0
1	0	0	0	0.013605442	0.013605442	0	0	0	0	0	0	0	0	0	0	0	0	0	0	0	0	0	0	0.006802721	0	0	0	0	0	0	0	0	0	0	0
1	0	0	0	0.006802721	0	0	0	0	0	0.006802721	0.006802721	0	0	0	0	0	0.006802721	0	0	0	0	0	0.006802721	0.006802721	0	0	0	0	0	0.006802721	0	0	0	0	0
1	0	0	0	0.006802721	0	0	0	0	0	0	0	0	0	0	0	0	0	0	0	0	0	0	0.006802721	0	0	0	0	0	0	0	0	0	0	0	0
1	0	0.006802721	0	0	0	0	0	0	0	0	0	0	0	0	0	0	0	0	0	0	0	0	0	0	0.006802721	0	0.006802721	0	0	0	0	0	0	0	0
1	0	0	0	0	0	0	0	0	0	0.006802721	0.006802721	0	0	0	0	0	0	0	0	0	0	0	0	0	0.006802721	0	0	0	0	0	0	0	0	0	0
1	0	0	0	0	0	0	0.006802721	0	0	0.006802721	0	0	0	0	0	0	0	0	0.006802721	0	0	0	0	0	0.006802721	0	0	0	0	0	0	0	0.006802721	0	0
1	0	0	0	0	0	0	0.006802721	0	0	0	0	0	0	0.006802721	0.006802721	0	0	0	0	0	0	0.006802721	0.006802721	0	0	0	0	0	0.006802721	0	0	0	0	0	0
1	0	0	0	0	0.006802721	0	0	0	0	0	0	0	0	0	0	0	0.006802721	0	0	0	0	0.006802721	0	0.006802721	0	0	0	0	0	0	0	0	0	0	0
1	0	0	0	0	0	0	0	0	0	0	0	0	0	0	0	0	0	0	0.006802721	0	0	0.006802721	0	0	0	0	0	0	0	0	0	0	0	0	0
1	0	0	0	0	0	0.006802721	0	0.006802721	0	0	0	0	0	0	0	0	0	0	0.006802721	0	0	0	0	0	0	0	0	0	0	0	0	0	0	0	0
1	0	0	0	0	0	0	0	0	0	0	0	0	0	0	0	0	0.006802721	0	0	0	0	0.006802721	0.006802721	0	0.006802721	0	0	0	0	0	0	0	0	0	0
1	0	0	0	0.006802721	0	0	0.006802721	0	0	0	0.006802721	0	0	0	0	0	0	0	0	0	0	0	0	0.013605442	0	0	0	0	0	0	0	0	0	0.006802721	0
1	0	0	0	0.006802721	0.006802721	0	0.006802721	0	0	0	0	0	0	0	0	0	0	0	0	0	0	0	0.006802721	0	0.006802721	0	0	0	0.006802721	0	0	0	0	0	0
1	0	0	0.006802721	0	0	0	0	0	0	0	0.006802721	0	0	0	0	0	0	0	0	0	0	0	0.006802721	0	0	0.006802721	0	0	0	0	0	0	0	0	0
1	0	0	0	0	0.006802721	0	0	0	0	0.006802721	0	0	0	0	0.006802721	0	0	0	0	0	0.006802721	0	0.006802721	0	0	0	0	0	0	0	0	0	0	0.013605442	0
1	0	0	0.020408163	0	0	0	0	0	0	0.006802721	0	0	0	0	0	0	0	0	0	0	0	0	0	0	0	0.020408163	0	0	0	0	0	0.006802721	0	0	0
1	0	0	0	0	0.006802721	0.006802721	0	0	0	0	0	0	0	0	0	0	0	0	0	0	0	0.006802721	0	0	0	0	0	0	0	0	0	0	0	0	0
1	0	0	0	0	0	0	0	0	0	0	0	0	0	0	0	0	0	0	0	0	0	0	0.006802721	0	0	0.013605442	0	0	0	0	0	0	0	0	0
1	0	0	0	0	0.006802721	0	0	0	0	0	0	0	0	0	0	0	0	0	0	0	0.013605442	0	0	0	0	0	0	0	0	0	0	0	0	0	0
1	0	0	0	0	0	0	0	0	0	0	0	0	0	0	0	0	0	0	0	0	0	0	0	0.013605442	0	0	0	0	0	0	0	0	0	0	0
1	0	0	0	0	0.006802721	0	0	0	0	0	0	0	0	0	0	0	0	0	0	0	0	0	0	0	0	0	0	0	0	0	0	0	0	0	0
1	0	0	0	0.006802721	0.006802721	0	0	0	0	0	0	0	0	0	0	0	0	0	0	0	0	0	0.020408163	0	0	0	0	0	0.006802721	0	0	0	0	0	0
1	0	0	0	0.013605442	0.006802721	0	0	0	0	0	0	0	0	0	0	0	0	0	0	0	0	0	0	0	0	0	0	0	0	0	0	0	0	0	0
1	0	0	0	0	0.006802721	0	0	0	0	0.006802721	0	0	0	0	0	0	0	0	0	0	0	0	0	0	0	0	0	0	0	0	0	0	0	0	0
1	0	0	0	0	0	0	0	0	0	0	0	0	0	0	0	0	0	0	0.006802721	0	0	0	0.013605442	0	0	0	0	0	0	0	0	0	0	0	0
1	0	0	0.006802721	0	0	0	0	0	0	0	0	0	0	0	0	0	0.006802721	0	0	0.006802721	0	0	0	0	0	0.013605442	0	0	0	0	0	0	0	0	0
1	0	0.006802721	0	0	0	0	0	0	0	0	0.006802721	0	0	0	0	0	0	0	0	0.006802721	0	0	0	0	0.006802721	0	0	0	0	0	0	0	0	0	0
1	0	0	0	0	0	0	0	0	0	0	0	0	0	0	0.006802721	0	0	0	0	0	0	0	0	0.013605442	0	0	0	0	0	0	0	0	0	0	0
1	0	0	0	0	0.006802721	0	0	0	0	0	0	0	0	0	0	0	0	0	0	0	0	0	0	0.006802721	0	0	0	0	0	0	0	0	0	0	0
1	0	0	0	0	0	0	0	0	0	0	0	0	0	0	0	0	0	0.006802721	0	0	0	0	0.020408163	0.006802721	0	0	0	0	0	0	0	0	0	0	0
1	0	0.013605442	0	0	0	0	0	0	0	0	0	0	0	0	0	0	0	0	0	0	0	0	0	0	0	0	0	0	0.006802721	0	0	0	0	0	0
1	0	0	0	0	0	0	0	0	0	0	0	0	0	0.006802721	0	0	0	0	0	0	0	0	0	0	0	0	0	0	0	0	0	0	0	0	0
1	0	0	0	0	0	0	0.020408163	0	0	0	0	0	0	0	0	0	0	0	0	0	0	0	0	0	0	0	0	0	0.020408163	0	0	0	0	0	0
1	0	0	0	0	0	0	0	0	0	0	0	0	0	0	0	0	0	0	0	0	0	0	0	0	0	0	0	0	0	0	0.013605442	0	0	0	0
1	0	0	0	0	0	0	0	0	0	0	0	0	0	0	0	0	0	0	0	0	0	0	0.006802721	0	0.006802721	0	0	0	0	0	0	0	0	0	0
1	0	0	0	0	0	0	0	0	0	0	0	0	0	0	0	0	0	0	0.006802721	0	0	0	0.006802721	0	0	0	0.006802721	0	0	0	0	0	0.006802721	0	0
1	0	0	0	0	0	0	0	0	0	0	0	0	0	0	0	0	0	0.006802721	0.006802721	0	0	0	0	0.006802721	0	0	0	0	0	0	0	0	0	0	0
1	0	0	0	0.006802721	0	0	0	0	0	0	0	0	0	0	0	0	0	0	0	0	0	0	0	0	0	0	0	0	0	0	0	0	0.006802721	0	0
1	0	0	0	0	0	0	0	0	0	0	0	0	0	0	0	0	0	0	0	0	0	0	0	0	0	0	0.006802721	0	0	0	0	0	0.006802721	0	0
1	0	0	0	0	0	0	0	0	0	0	0	0	0	0	0	0	0	0	0	0	0	0	0.006802721	0	0.006802721	0	0	0	0	0	0	0	0	0	0
1	0	0	0	0	0	0	0	0	0	0	0	0	0	0	0	0	0.013605442	0	0.006802721	0	0	0	0	0	0	0	0	0	0.006802721	0	0	0	0	0	0
1	0	0	0	0	0	0.013605442	0	0	0	0	0	0	0	0	0	0	0	0	0	0	0	0.006802721	0.006802721	0	0	0	0	0	0	0	0	0	0	0	0
1	0	0	0	0	0	0	0	0	0	0	0	0	0	0	0	0	0	0	0	0	0	0	0	0	0.006802721	0	0	0	0	0	0	0	0	0	0
1	0	0	0	0	0	0	0	0	0	0	0	0	0	0	0	0	0	0	0	0	0	0.006802721	0	0	0	0	0	0	0	0	0	0	0	0	0
1	0	0	0	0	0	0	0	0	0	0	0	0	0	0	0	0	0	0	0	0	0	0	0.013605442	0	0	0	0	0	0	0.006802721	0	0.006802721	0	0.006802721	0
1	0	0	0	0	0.006802721	0	0	0	0	0	0	0	0	0	0	0	0	0	0	0	0	0.006802721	0	0	0	0	0	0	0	0	0	0	0	0	0
1	0.013605442	0	0	0	0	0	0	0	0	0	0	0	0	0	0	0	0	0	0	0	0	0	0	0	0	0	0	0	0	0	0	0	0	0	0
1	0	0	0	0	0	0	0.006802721	0	0	0	0	0	0	0	0	0	0.006802721	0.006802721	0.006802721	0	0	0	0	0	0	0	0	0	0	0	0	0	0	0	0
1	0	0	0	0	0	0.006802721	0	0	0	0	0	0	0	0	0	0	0	0	0	0	0	0	0	0	0	0	0.006802721	0	0	0	0	0	0	0	0
1	0	0	0	0	0	0	0	0	0	0	0	0	0	0	0	0	0	0	0	0	0	0	0	0	0	0	0	0	0	0	0.006802721	0	0.006802721	0	0
1	0	0	0	0	0	0	0	0	0	0.006802721	0	0	0	0	0	0	0	0	0	0	0	0	0.006802721	0	0	0	0	0	0	0	0	0	0	0	0
1	0	0	0	0	0	0	0.013605442	0	0	0	0	0	0	0	0	0	0	0	0.006802721	0	0	0.013605442	0	0	0.006802721	0	0	0	0.006802721	0	0	0	0	0	0
1	0	0.006802721	0	0	0	0	0.006802721	0	0	0	0	0	0	0	0	0	0	0.013605442	0	0	0	0	0	0	0	0	0	0	0	0	0	0	0	0	0
1	0	0	0	0	0.013605442	0	0.006802721	0	0	0	0	0	0	0	0	0	0	0	0	0	0	0	0	0	0	0	0	0	0	0	0	0	0	0	0
1	0.006802721	0.013605442	0	0	0	0	0	0	0	0	0	0	0	0	0	0	0	0.006802721	0	0	0	0	0	0	0	0	0	0	0	0	0	0	0	0	0
1	0	0	0	0	0	0	0	0	0	0	0	0	0	0	0.013605442	0	0	0	0	0	0	0	0.006802721	0.006802721	0	0	0	0	0	0	0	0	0	0	0
1	0	0	0	0	0	0	0	0	0.006802721	0.006802721	0	0	0	0	0	0	0	0	0	0	0.006802721	0	0	0	0	0	0	0	0	0	0	0	0	0	0
1	0	0	0	0	0	0	0	0	0	0	0	0	0	0	0.006802721	0.006802721	0.006802721	0	0	0	0	0	0.006802721	0	0	0	0	0	0	0	0	0	0	0	0
1	0	0	0	0	0	0	0	0	0	0	0	0	0	0	0	0	0	0	0	0	0	0	0.006802721	0	0	0	0	0	0	0	0	0	0	0	0
1	0	0	0	0	0.006802721	0	0	0	0	0	0	0	0	0	0	0	0	0	0	0	0	0	0	0	0	0	0	0	0	0	0	0	0	0	0
1	0	0	0	0	0	0	0	0	0	0	0	0	0	0	0	0	0	0	0	0	0	0	0	0	0	0	0	0	0.006802721	0	0	0	0	0	0
1	0	0	0	0	0	0	0	0	0	0	0	0	0	0	0	0	0	0	0	0	0	0	0.006802721	0	0	0	0	0	0	0	0.006802721	0	0	0	0
1	0	0	0	0	0	0	0.013605442	0	0	0	0	0	0	0	0	0	0	0	0	0	0.006802721	0	0	0.006802721	0	0	0	0.006802721	0.013605442	0	0	0	0	0	0
1	0	0	0	0	0	0	0	0	0	0	0	0	0	0	0	0	0	0	0	0	0	0	0.006802721	0	0	0	0	0	0	0	0	0	0.006802721	0	0
1	0	0	0	0.006802721	0	0.006802721	0	0	0	0	0	0	0	0	0	0	0	0	0	0	0	0	0	0	0.006802721	0	0	0	0	0	0	0	0	0	0.006802721
1	0	0	0	0	0	0	0	0	0	0.006802721	0	0	0	0	0	0	0	0	0	0	0	0	0	0	0	0	0	0	0	0	0	0	0	0	0
1	0	0	0	0.006802721	0	0	0	0.006802721	0	0	0	0	0	0	0	0	0.006802721	0	0	0	0.006802721	0	0	0	0	0.013605442	0	0	0	0	0	0	0	0	0.006802721
1	0	0	0	0.013605442	0	0	0	0	0	0	0	0	0	0	0	0	0	0	0	0	0	0	0	0	0.013605442	0	0	0	0	0	0	0	0	0	0
1	0	0	0	0	0	0	0.006802721	0	0	0	0	0	0	0	0	0	0.006802721	0	0	0	0.006802721	0	0	0	0	0	0	0	0	0	0	0	0	0	0
1	0.006802721	0	0	0	0	0	0.006802721	0	0	0	0	0	0	0	0	0.006802721	0.006802721	0	0.006802721	0	0	0	0.006802721	0	0	0	0	0	0.006802721	0	0	0	0	0	0
1	0.006802721	0	0	0	0	0	0	0	0	0	0	0	0	0	0	0	0	0	0	0	0	0	0.013605442	0	0	0	0	0	0	0	0.006802721	0	0	0	0
1	0	0	0	0	0	0	0	0	0	0	0	0	0	0	0	0.006802721	0.006802721	0	0	0	0	0	0	0	0	0	0	0	0	0	0	0	0	0	0
1	0	0	0	0	0	0	0.006802721	0.006802721	0	0	0	0	0	0	0	0.006802721	0	0	0	0	0	0	0	0	0	0	0	0	0	0	0	0	0	0	0
1	0	0	0	0	0	0	0	0	0	0	0	0.006802721	0	0	0.013605442	0	0	0	0	0	0	0	0	0	0	0	0	0	0	0	0	0	0	0	0
1	0	0	0	0	0	0	0	0	0	0.006802721	0	0	0	0	0	0	0.006802721	0	0	0	0	0	0	0	0	0	0.006802721	0	0	0	0	0	0	0	0
1	0	0	0	0	0	0	0	0	0	0	0	0	0	0.013605442	0	0	0	0	0.013605442	0	0	0	0	0	0	0	0	0	0	0	0	0	0	0	0
1	0	0	0	0	0	0	0	0	0	0	0	0	0	0	0	0	0	0	0	0	0	0	0	0	0.006802721	0	0	0	0	0	0	0	0	0	0
1	0	0	0	0	0	0	0	0	0	0	0	0	0	0	0	0	0	0	0	0	0	0	0	0	0	0	0	0	0.013605442	0	0	0	0	0	0
1	0	0.006802721	0	0.013605442	0	0	0	0	0	0.020408163	0	0	0	0	0	0	0	0	0	0	0	0	0	0	0	0	0	0	0	0	0	0	0	0	0
1	0	0	0	0	0	0	0.006802721	0	0	0	0	0	0	0	0	0	0	0	0	0	0	0	0	0.006802721	0	0	0	0	0	0	0	0	0	0	0
1	0	0	0	0	0	0	0	0	0.006802721	0	0	0	0	0	0	0	0	0	0	0	0	0.006802721	0	0	0	0	0	0	0	0	0	0	0	0	0
1	0	0	0	0	0	0	0	0	0	0.013605442	0	0	0	0	0	0.006802721	0	0	0.006802721	0	0	0.006802721	0.006802721	0	0	0	0	0	0	0	0	0	0	0	0
1	0	0	0	0	0	0	0	0	0	0	0	0	0.006802721	0	0	0	0	0	0	0	0	0	0	0	0	0	0	0	0.006802721	0	0	0	0	0	0
1	0	0	0	0	0	0	0	0	0	0	0	0	0	0	0	0	0	0	0	0	0	0.006802721	0	0	0.006802721	0	0	0	0	0	0	0	0	0	0
1	0	0	0	0	0	0	0.006802721	0	0	0	0	0	0	0	0	0	0	0	0	0	0	0	0	0	0.006802721	0	0	0	0.013605442	0	0	0	0	0	0
1	0	0.006802721	0	0	0	0	0	0	0.006802721	0.006802721	0	0	0	0	0	0.006802721	0	0	0	0	0	0	0	0	0	0	0	0	0	0	0	0	0	0	0
1	0	0	0	0	0	0	0	0	0	0	0	0	0	0	0	0	0	0	0	0	0	0.006802721	0	0	0	0	0	0	0	0	0	0	0	0	0
1	0	0	0	0	0	0	0.006802721	0	0	0.006802721	0	0	0	0	0	0	0.006802721	0	0	0	0	0.013605442	0	0	0.006802721	0	0	0	0	0	0	0	0	0	0
1	0	0.006802721	0	0	0	0	0.013605442	0	0	0	0	0	0	0	0	0	0	0	0	0	0	0	0.006802721	0	0	0	0	0	0.006802721	0	0	0	0	0	0
1	0	0	0	0	0	0	0.013605442	0	0.006802721	0	0	0	0	0	0	0	0	0	0	0	0	0.006802721	0.006802721	0.006802721	0	0	0	0	0.006802721	0	0	0	0	0	0
1	0	0.006802721	0	0	0	0	0	0	0	0.006802721	0	0	0	0	0	0	0	0	0	0	0	0	0	0	0.006802721	0	0	0	0.006802721	0	0	0	0	0	0
1	0	0	0	0	0	0	0	0	0	0	0.006802721	0	0	0	0	0	0	0	0	0	0	0	0	0	0	0	0	0	0	0	0	0.006802721	0	0	0
1	0	0	0	0	0.006802721	0	0	0	0	0	0	0	0	0	0	0	0	0	0	0	0	0.006802721	0	0	0	0	0	0	0	0	0	0	0	0	0
1	0	0	0	0	0	0	0	0	0.006802721	0	0	0	0	0	0	0	0	0	0	0	0	0	0.013605442	0	0	0	0	0	0	0	0	0	0	0	0
1	0	0	0.006802721	0.006802721	0	0	0.006802721	0	0	0	0	0	0	0	0	0	0	0.006802721	0	0	0	0	0	0	0	0.013605442	0	0	0.006802721	0	0	0	0	0	0
1	0	0	0	0	0	0	0.013605442	0	0	0	0	0	0	0.006802721	0	0	0	0	0	0	0	0	0	0	0	0	0	0	0.006802721	0	0	0	0	0	0
1	0	0	0	0	0.006802721	0	0	0	0	0.006802721	0	0	0	0	0	0	0	0	0	0	0	0.006802721	0	0	0	0	0	0	0	0	0	0	0	0	0
1	0	0	0	0	0	0	0	0	0	0	0.006802721	0	0	0	0	0	0	0	0	0	0	0	0	0	0	0	0	0	0.006802721	0	0	0	0	0	0
1	0	0	0	0	0	0.006802721	0	0	0	0	0	0	0	0	0	0	0	0	0	0	0	0	0	0	0	0	0	0	0.006802721	0	0	0	0	0	0
1	0	0	0	0	0	0	0	0	0	0	0	0	0	0	0	0	0.006802721	0	0	0	0	0	0	0	0	0	0	0	0	0	0	0	0	0	0
1	0	0	0	0	0	0	0	0	0.006802721	0.006802721	0	0	0	0	0	0.006802721	0	0	0	0	0	0.006802721	0.006802721	0	0.006802721	0	0	0	0	0	0	0	0	0	0
1	0	0	0	0	0	0	0	0	0	0	0	0	0	0	0	0	0	0	0	0	0	0	0.006802721	0	0	0	0	0	0	0	0	0	0	0	0
1	0	0	0	0	0.006802721	0	0	0	0	0	0	0	0	0	0	0.006802721	0	0	0	0	0	0	0	0	0	0	0	0	0.006802721	0	0	0	0	0	0
1	0	0	0	0	0	0	0	0	0	0.006802721	0	0	0	0	0	0	0	0	0	0	0	0	0	0	0	0	0	0	0	0	0	0	0	0	0
1	0	0	0	0.006802721	0	0	0	0	0	0	0	0	0	0	0	0	0	0	0.006802721	0	0	0	0	0	0.006802721	0	0	0	0	0	0	0.006802721	0	0	0
1	0	0	0	0	0	0	0	0	0	0	0	0	0	0	0	0.006802721	0	0	0	0	0	0	0	0	0	0	0	0	0	0	0	0	0	0	0
1	0	0	0	0	0.006802721	0	0.006802721	0	0	0	0	0	0	0	0	0	0	0	0	0	0	0	0	0	0	0	0	0	0	0	0	0	0	0	0
1	0	0	0	0	0	0	0	0	0	0	0	0	0	0	0	0	0	0	0.006802721	0	0	0.006802721	0	0	0	0	0	0	0	0	0	0	0	0	0
1	0	0	0	0	0	0	0	0	0	0	0	0	0	0	0.020408163	0	0	0	0.006802721	0	0	0	0	0	0	0	0	0	0	0	0	0	0	0	0
1	0	0	0	0	0	0	0	0	0	0	0	0	0	0	0	0	0.006802721	0	0	0	0	0	0.006802721	0	0	0	0	0	0	0	0	0	0	0	0
1	0	0	0	0	0	0	0	0	0	0.006802721	0	0	0	0	0	0.006802721	0	0	0	0	0	0	0.006802721	0	0.006802721	0	0	0	0	0	0	0	0	0	0
1	0	0	0	0	0	0	0	0.006802721	0	0	0	0	0	0	0	0	0	0	0	0	0	0	0	0	0	0	0	0	0	0	0	0	0	0	0
1	0	0	0.006802721	0	0	0	0	0	0	0	0.006802721	0	0	0	0	0	0	0	0	0	0.006802721	0	0	0	0.006802721	0.013605442	0	0	0	0	0	0	0.006802721	0	0
1	0	0.006802721	0	0	0.006802721	0	0	0	0	0	0	0	0	0	0	0	0	0.006802721	0.006802721	0	0	0	0	0	0	0	0	0	0.006802721	0	0	0.006802721	0	0	0
1	0	0	0	0	0	0	0	0	0	0	0	0	0	0	0	0	0	0	0.006802721	0	0	0	0	0	0	0	0	0	0	0	0	0.006802721	0	0.006802721	0
1	0	0	0	0	0	0	0.006802721	0	0	0	0	0	0	0	0.006802721	0	0	0	0	0	0	0	0	0	0	0	0	0	0.006802721	0	0	0	0	0	0
1	0	0	0	0	0	0	0	0	0	0	0	0	0	0	0	0	0	0	0	0	0.006802721	0	0	0	0	0	0	0	0	0	0	0	0	0	0
1	0	0	0	0	0	0	0	0.006802721	0	0	0	0	0	0	0	0	0	0	0	0	0	0	0	0.006802721	0	0	0	0.006802721	0	0	0	0	0	0	0
1	0	0	0	0	0	0	0	0	0	0	0	0	0	0	0	0	0.006802721	0	0	0	0	0	0	0	0.006802721	0	0	0	0.006802721	0	0	0	0	0	0
1	0	0	0	0	0	0	0	0	0	0	0	0	0	0	0	0	0	0	0.013605442	0	0	0	0.006802721	0	0.006802721	0	0	0	0.006802721	0.006802721	0	0	0	0	0
1	0	0	0	0	0	0	0	0	0	0	0	0	0	0	0	0	0	0.006802721	0	0	0	0	0	0	0	0	0	0.006802721	0	0	0	0	0	0	0
1	0	0	0	0	0	0	0	0	0	0	0	0	0	0	0	0	0	0	0	0	0.013605442	0	0	0	0	0	0	0	0.006802721	0	0	0	0	0	0
1	0	0	0	0	0	0	0	0	0	0	0	0	0	0	0	0	0	0	0	0	0	0.006802721	0.006802721	0	0.006802721	0	0	0	0	0	0	0	0	0	0
1	0	0	0	0.013605442	0.006802721	0	0	0	0	0	0	0	0	0	0	0	0	0	0	0	0	0.006802721	0	0	0	0	0	0	0	0	0	0	0	0	0
1	0	0	0	0	0.006802721	0	0	0	0.006802721	0.006802721	0	0	0	0	0	0	0	0	0.006802721	0	0	0	0.006802721	0	0	0	0	0	0	0	0	0	0	0	0
1	0	0	0	0	0	0	0	0	0	0	0	0	0	0	0	0	0	0	0	0	0	0.006802721	0.006802721	0	0	0	0	0	0.006802721	0	0	0	0	0	0
1	0	0	0	0	0	0	0	0	0	0.006802721	0	0	0	0	0	0	0	0	0	0	0.006802721	0	0	0	0	0	0	0	0	0	0	0	0	0	0
1	0	0	0	0	0	0	0	0	0	0	0	0	0	0	0	0	0	0	0.006802721	0	0.006802721	0	0	0	0	0	0	0	0	0	0	0	0	0	0
1	0	0	0	0	0	0	0	0	0	0.006802721	0	0	0	0	0	0	0	0	0	0	0	0	0	0	0	0	0	0	0	0	0	0	0	0	0
1	0	0	0	0	0	0	0	0	0	0.006802721	0.006802721	0	0	0	0	0	0	0	0	0	0	0	0	0	0	0	0	0	0	0	0	0	0	0	0
1	0	0	0	0	0	0.006802721	0	0	0	0.006802721	0	0	0	0	0	0	0	0	0	0	0	0	0	0	0	0	0	0	0	0	0	0	0	0	0
1	0	0	0.013605442	0	0	0	0	0	0	0	0	0	0	0	0	0	0	0	0	0	0	0	0	0	0	0.006802721	0	0	0	0	0	0	0	0	0
1	0	0	0	0	0	0	0	0	0	0	0	0	0	0	0	0	0	0	0	0	0	0	0.006802721	0.006802721	0.006802721	0	0	0	0	0	0	0	0	0	0
1	0	0	0	0	0	0	0	0	0	0	0	0	0	0	0	0	0	0	0	0	0	0	0	0	0	0	0	0	0.013605442	0	0	0	0	0	0
1	0	0	0	0	0.006802721	0	0	0	0	0.006802721	0	0	0	0	0	0	0	0	0	0	0.013605442	0	0	0	0	0	0	0	0	0	0	0	0	0	0
1	0	0	0	0	0	0	0	0	0	0	0	0	0	0	0	0	0	0	0	0	0	0	0	0.006802721	0	0	0	0	0.006802721	0	0	0	0	0	0
1	0	0	0.013605442	0	0.006802721	0	0	0	0	0	0	0	0	0	0	0	0	0	0	0	0	0	0	0	0	0	0	0	0	0	0	0	0	0	0
1	0	0	0	0	0	0	0	0	0	0	0	0	0	0	0	0	0	0	0.013605442	0	0	0	0.006802721	0.020408163	0	0.006802721	0	0	0	0	0	0	0	0	0
1	0	0.006802721	0	0	0	0	0	0	0	0	0	0	0	0	0	0	0	0	0	0	0	0	0	0	0	0	0.006802721	0	0	0	0	0	0	0	0
1	0	0	0	0	0	0	0	0	0	0.020408163	0	0	0	0	0	0	0	0	0	0	0	0	0	0	0	0	0	0	0	0	0	0	0	0	0
1	0	0	0	0	0	0	0	0	0	0	0	0	0	0	0	0	0	0	0	0	0	0	0.006802721	0	0.006802721	0	0	0	0	0	0	0	0	0	0.006802721
1	0	0	0	0	0	0	0	0	0	0	0	0	0	0	0	0	0	0	0	0	0	0	0	0	0	0	0	0	0.013605442	0	0	0	0	0	0
1	0	0	0	0	0	0	0	0	0	0	0	0	0	0	0	0	0.006802721	0	0.006802721	0	0	0	0	0	0	0	0	0	0	0	0	0	0	0	0
1	0	0	0	0	0	0	0	0	0	0	0	0	0	0	0	0	0	0	0.006802721	0	0	0	0	0	0	0	0	0	0.006802721	0	0	0	0	0	0
1	0	0.006802721	0	0	0	0	0.006802721	0	0	0	0	0	0	0	0	0	0	0	0.006802721	0	0	0	0	0	0	0	0	0	0	0	0	0	0	0	0
1	0	0	0	0	0	0	0	0	0.006802721	0	0	0	0	0	0	0	0	0	0	0	0	0	0	0	0	0	0	0	0.006802721	0	0	0	0	0	0
1	0	0	0	0	0	0	0.006802721	0	0	0.006802721	0	0	0	0	0	0	0	0	0	0	0	0.006802721	0	0	0	0	0.006802721	0	0	0	0	0	0	0	0
1	0	0	0	0	0.006802721	0	0.013605442	0	0	0	0	0	0	0	0	0	0.006802721	0	0.013605442	0	0	0	0.006802721	0	0	0	0	0	0.013605442	0	0	0	0	0	0
1	0	0	0	0	0.006802721	0	0.006802721	0	0	0	0	0	0	0	0	0	0	0	0	0	0	0	0	0	0	0	0.006802721	0	0	0	0	0	0	0	0
1	0	0	0	0	0	0	0	0	0	0	0	0	0	0	0	0	0	0	0	0	0	0	0.006802721	0	0	0	0	0	0	0	0	0	0	0	0
1	0.006802721	0	0	0	0	0	0	0	0	0	0.006802721	0	0	0	0	0	0	0	0	0	0	0.006802721	0	0	0.006802721	0	0	0	0	0	0	0	0	0	0
1	0	0	0	0	0	0	0	0.006802721	0.006802721	0	0	0	0	0	0	0	0	0	0	0	0	0	0.006802721	0	0	0	0	0	0	0	0	0	0	0	0
1	0	0	0	0	0	0	0	0	0	0	0.006802721	0	0	0	0	0	0	0	0	0	0	0	0	0	0.006802721	0	0	0	0	0	0	0	0	0	0
1	0	0	0	0	0	0	0	0	0	0.013605442	0	0	0	0	0	0	0	0	0	0	0	0	0	0	0	0	0	0	0	0	0	0.006802721	0	0	0
1	0	0.006802721	0	0	0	0	0	0	0	0	0.006802721	0	0	0	0	0	0	0	0	0	0	0	0	0	0	0	0	0	0	0	0	0	0	0	0
1	0	0	0	0	0	0	0	0	0	0	0	0	0	0	0	0	0	0	0	0	0	0.013605442	0	0	0	0	0	0	0	0	0	0	0	0	0
1	0	0	0	0	0.006802721	0	0	0	0	0.006802721	0	0	0	0	0	0	0	0	0	0	0	0	0.006802721	0	0	0	0	0	0	0	0	0	0	0	0
1	0	0	0	0	0	0	0	0	0	0.006802721	0	0	0	0	0	0	0	0.013605442	0	0	0	0	0	0	0	0	0	0	0	0	0	0	0	0	0
1	0	0	0	0	0	0	0	0	0	0	0	0	0	0	0	0	0	0	0	0	0	0	0	0.006802721	0.006802721	0	0	0	0	0	0	0	0	0	0
1	0	0.006802721	0	0	0	0	0	0	0	0	0	0	0	0	0	0	0	0	0	0	0	0	0	0	0	0.006802721	0	0	0	0	0	0	0	0	0
1	0	0	0	0	0	0	0.006802721	0	0	0	0	0	0	0	0	0	0	0	0	0	0	0	0	0	0	0	0	0	0	0	0	0	0	0	0
1	0	0	0	0	0.013605442	0	0.006802721	0	0	0.006802721	0	0	0	0	0	0	0.006802721	0	0	0	0	0	0	0	0	0	0	0	0.006802721	0	0	0	0	0	0
1	0	0	0	0	0	0	0	0	0	0.006802721	0	0	0	0.006802721	0	0	0	0	0	0	0	0	0	0	0	0	0	0	0	0	0	0	0	0	0
1	0	0	0	0	0.006802721	0	0	0	0	0	0	0	0	0	0.006802721	0	0	0	0	0	0	0.006802721	0.006802721	0	0	0	0	0	0	0	0	0	0	0	0
1	0	0	0	0	0	0	0.006802721	0	0	0	0	0	0	0	0	0	0	0	0	0	0	0	0.006802721	0	0	0	0	0	0	0	0	0	0	0	0
1	0	0	0	0	0	0	0	0	0	0	0	0	0	0	0	0	0	0	0.006802721	0	0	0.006802721	0	0	0	0	0.006802721	0	0	0	0	0	0	0	0
1	0	0	0	0	0	0.006802721	0	0	0	0	0	0	0	0	0	0	0	0	0.006802721	0	0	0	0	0	0.006802721	0	0	0	0	0	0	0	0	0	0
1	0	0	0	0	0	0	0.006802721	0	0	0.006802721	0	0	0	0	0	0.006802721	0	0	0	0	0	0	0	0	0	0	0	0	0	0	0	0	0	0	0
1	0	0	0	0	0	0	0	0	0	0	0	0	0	0	0	0	0	0	0	0	0	0	0	0.006802721	0	0	0.006802721	0	0	0	0	0	0	0	0
1	0	0	0	0.006802721	0	0.006802721	0	0	0	0	0.006802721	0	0	0	0	0	0	0	0	0	0.006802721	0	0	0	0	0	0.006802721	0	0	0	0	0	0	0	0
1	0	0	0	0	0.013605442	0	0	0	0.006802721	0	0	0	0	0	0	0	0	0	0.006802721	0	0	0	0.006802721	0	0	0	0	0	0	0	0	0	0	0	0
1	0	0	0	0	0	0	0	0	0	0	0	0	0	0	0	0	0	0	0	0	0	0	0	0	0	0	0	0.006802721	0	0	0	0	0	0	0
1	0	0	0	0.006802721	0	0	0	0	0	0	0.006802721	0	0	0	0	0	0	0	0	0	0	0	0	0	0.006802721	0	0	0	0	0	0	0	0	0.006802721	0
1	0	0	0	0	0	0.006802721	0.006802721	0	0	0	0	0	0	0	0	0	0	0	0.006802721	0	0	0	0	0	0	0	0	0	0	0	0	0.006802721	0	0	0
1	0	0	0	0	0	0	0.006802721	0	0	0	0	0	0	0	0	0	0	0	0	0	0	0.006802721	0	0	0	0	0.006802721	0	0.006802721	0	0	0	0	0	0
1	0	0	0	0	0	0	0	0	0	0	0	0	0	0	0	0	0	0	0	0	0	0	0	0	0.006802721	0	0	0	0.006802721	0	0	0	0	0	0
1	0	0	0	0	0	0	0	0	0	0.006802721	0	0	0.013605442	0	0	0	0	0	0	0	0	0	0	0	0	0	0	0	0	0	0	0	0	0	0
1	0	0	0	0	0	0	0	0	0	0.006802721	0	0	0	0	0	0.006802721	0	0	0	0	0	0	0	0	0	0	0	0	0	0	0	0	0.006802721	0	0
1	0	0	0	0	0	0	0	0	0	0	0	0	0	0	0	0	0	0	0	0	0	0.006802721	0	0	0	0	0	0	0.006802721	0	0	0	0	0.006802721	0
1	0	0	0	0	0.006802721	0	0.006802721	0	0	0.006802721	0	0	0	0	0.013605442	0	0	0	0	0	0	0	0	0	0	0	0	0	0	0	0	0.006802721	0	0	0
1	0	0	0.006802721	0	0	0	0	0	0	0	0	0	0	0.006802721	0	0	0	0	0	0	0	0	0	0	0.006802721	0.013605442	0	0	0	0	0	0	0	0	0
1	0	0	0	0	0	0	0.013605442	0	0.006802721	0	0	0	0	0	0	0	0	0	0	0	0	0.006802721	0.006802721	0.006802721	0	0	0	0	0.006802721	0	0	0	0	0	0
1	0	0.006802721	0	0	0	0	0	0	0	0.006802721	0	0	0	0	0	0	0	0	0	0	0	0	0	0	0.006802721	0	0	0	0.006802721	0	0	0	0	0	0
1	0	0	0	0	0	0	0	0	0	0	0	0	0	0	0	0	0	0	0	0	0	0	0	0	0.006802721	0	0	0	0	0	0	0	0	0	0
1	0	0	0	0	0	0	0	0	0	0	0	0	0	0	0	0	0	0	0	0	0	0	0	0	0.006802721	0	0	0	0	0	0	0	0	0	0
1	0	0	0	0	0	0	0	0	0	0	0	0	0	0	0	0	0	0	0.006802721	0	0	0.006802721	0.006802721	0	0.006802721	0	0.006802721	0	0	0	0	0	0	0	0
1	0	0	0	0	0	0	0	0	0	0	0	0	0	0	0	0	0	0	0	0	0	0	0	0	0	0	0	0	0.006802721	0	0	0	0	0	0
1	0	0	0	0.006802721	0	0	0	0	0.013605442	0.006802721	0	0	0	0	0	0	0.006802721	0	0	0	0	0	0	0.006802721	0	0	0	0	0	0	0	0.006802721	0	0	0
1	0	0	0	0	0	0	0	0	0	0.006802721	0	0	0	0	0	0	0	0	0	0	0	0	0	0	0	0	0	0	0	0	0	0	0	0	0
1	0	0	0	0	0	0	0	0	0	0	0	0	0	0	0	0	0	0	0	0	0	0	0	0	0.006802721	0	0.006802721	0	0	0	0	0	0	0	0
1	0	0	0	0	0	0	0	0	0	0.006802721	0	0	0	0	0	0	0	0	0	0	0	0	0	0	0	0	0	0	0	0	0	0.006802721	0	0	0
1	0	0	0	0	0	0	0	0	0	0	0	0	0	0	0	0	0	0	0	0	0	0	0	0	0.006802721	0	0	0	0	0	0	0	0	0	0
1	0	0	0.006802721	0	0.006802721	0	0	0	0	0	0	0	0	0	0	0	0	0	0	0	0	0	0	0	0	0.006802721	0	0	0	0	0	0	0	0	0
1	0	0	0	0	0	0	0	0	0	0.006802721	0	0	0	0	0	0	0	0	0	0	0	0	0	0.006802721	0	0	0	0	0	0	0	0	0	0	0
1	0	0.006802721	0	0	0	0	0	0	0	0	0	0	0	0	0.006802721	0	0	0	0	0	0	0	0.006802721	0	0	0	0	0	0	0	0	0.006802721	0	0	0
1	0	0	0	0	0	0	0	0	0	0	0	0	0	0	0	0	0	0	0.006802721	0	0	0	0	0	0	0	0	0	0.006802721	0	0	0	0	0	0
1	0	0	0	0	0	0	0	0	0	0.006802721	0	0	0	0	0	0	0	0	0.006802721	0	0	0.006802721	0	0	0	0	0	0	0.006802721	0	0	0.006802721	0	0	0
1	0	0	0	0	0	0	0	0	0	0	0	0	0	0	0	0	0	0.006802721	0.006802721	0	0	0	0	0	0	0	0	0	0	0	0	0	0	0	0
1	0	0	0	0.006802721	0	0	0.006802721	0	0	0	0	0	0	0	0	0.006802721	0	0	0	0	0	0.006802721	0.006802721	0	0	0	0	0	0.006802721	0	0	0	0	0	0
1	0	0	0	0.006802721	0	0	0	0	0	0	0	0	0	0	0	0	0	0	0	0	0	0	0	0	0.006802721	0	0.006802721	0	0	0	0	0	0.006802721	0	0
1	0	0	0	0	0	0	0	0	0	0	0.006802721	0	0	0	0	0	0	0	0	0	0	0	0	0	0	0	0	0	0	0	0	0	0	0	0
1	0	0	0	0	0	0	0	0	0	0	0	0	0	0	0	0	0	0	0	0	0	0.006802721	0	0	0.006802721	0	0	0	0	0	0	0	0	0	0
1	0	0	0	0	0	0	0	0	0	0.013605442	0	0	0.006802721	0	0	0.006802721	0	0	0	0	0	0.006802721	0	0	0	0	0	0	0	0	0	0	0	0	0
1	0	0	0	0	0	0	0	0	0.013605442	0	0	0	0	0	0	0	0	0	0.006802721	0	0	0	0	0	0.006802721	0	0	0	0	0	0	0	0	0	0
1	0	0	0	0	0	0	0.013605442	0	0	0.006802721	0	0	0	0	0	0	0	0	0	0	0	0	0	0	0.006802721	0	0	0	0.006802721	0	0	0.006802721	0	0	0
1	0	0	0	0	0	0	0	0	0	0	0	0	0	0	0	0	0.006802721	0	0.006802721	0	0	0	0	0	0	0	0	0	0	0	0	0	0	0	0
1	0	0	0	0	0.006802721	0	0	0	0	0	0	0	0	0	0.006802721	0	0	0	0	0	0	0	0	0	0.006802721	0	0	0	0	0	0	0.006802721	0	0	0
1	0	0	0	0	0	0	0.013605442	0	0.006802721	0	0	0	0	0	0	0	0	0	0	0	0	0.006802721	0.006802721	0.006802721	0	0	0	0	0.006802721	0	0	0	0	0	0
1	0	0.006802721	0	0	0	0	0	0	0	0.006802721	0	0	0	0	0	0	0	0	0	0	0	0	0	0	0.006802721	0	0	0	0.006802721	0	0	0	0	0	0.006802721
1	0	0	0	0	0.006802721	0	0	0	0	0	0	0	0	0	0.013605442	0	0	0	0.013605442	0	0	0	0	0	0	0	0	0	0	0	0	0	0	0	0
1	0	0	0	0	0	0	0	0	0	0	0	0	0	0	0	0	0	0	0	0	0	0	0	0	0	0	0	0	0.006802721	0	0	0	0	0	0
1	0	0.006802721	0	0.006802721	0	0	0	0	0	0	0	0	0	0	0	0	0	0	0	0	0	0	0	0	0	0	0	0	0	0	0	0	0	0	0
1	0	0	0	0	0	0	0	0	0	0	0	0	0	0	0	0.006802721	0	0	0	0	0	0	0	0	0.006802721	0	0	0	0	0	0	0	0	0	0
1	0	0	0	0	0	0	0	0	0	0	0	0	0	0	0	0	0	0	0	0	0	0	0	0	0	0	0	0	0.006802721	0	0	0	0	0	0
1	0	0	0.006802721	0	0	0	0	0	0	0	0	0	0	0	0.006802721	0	0.006802721	0	0	0	0	0	0	0	0	0	0	0	0	0	0	0	0	0	0
1	0	0	0	0	0	0	0	0	0	0	0	0	0	0	0	0	0	0	0	0	0	0	0.013605442	0	0	0	0	0	0	0	0	0	0	0	0
1	0	0	0	0	0	0.006802721	0	0	0	0	0	0	0	0	0	0	0	0	0	0	0	0	0	0	0	0	0	0	0	0	0	0	0	0	0
1	0	0	0	0	0.006802721	0	0	0	0	0	0	0	0	0	0	0	0	0	0.006802721	0	0	0	0	0	0	0	0	0	0	0	0	0	0	0	0
1	0	0	0	0	0	0	0.006802721	0	0	0	0	0	0	0	0	0	0.013605442	0	0	0	0	0	0	0	0	0	0	0	0.006802721	0	0	0	0	0	0
1	0	0	0	0	0	0.006802721	0	0	0	0	0	0	0	0	0	0	0	0	0	0	0	0	0.006802721	0	0	0	0	0	0	0	0	0	0	0	0
1	0	0	0	0	0	0.006802721	0	0	0	0.006802721	0	0	0	0	0	0	0	0	0.006802721	0	0	0.013605442	0	0	0	0	0	0	0	0	0	0	0	0	0
1	0	0	0	0	0	0	0	0	0	0.006802721	0	0	0	0	0	0	0	0	0.006802721	0	0	0.006802721	0.006802721	0	0	0	0	0	0	0	0	0.006802721	0	0	0
1	0	0	0	0	0.006802721	0	0	0	0	0.006802721	0	0	0	0	0	0	0	0	0	0	0	0.006802721	0	0	0	0	0	0.006802721	0	0	0	0	0	0	0
1	0	0	0	0.013605442	0	0	0	0	0	0	0	0	0	0	0	0	0	0	0	0	0	0	0	0	0	0	0.006802721	0	0	0	0	0	0	0	0
1	0	0	0	0	0	0	0	0	0	0	0	0	0	0	0	0	0	0	0	0	0	0.013605442	0.006802721	0	0	0	0	0	0	0	0	0	0	0	0
1	0	0	0	0	0	0	0.006802721	0	0	0	0	0	0	0	0	0	0	0.006802721	0	0	0	0	0	0	0	0	0	0.006802721	0	0	0	0	0	0	0
1	0	0	0	0	0	0	0	0	0	0	0	0	0	0	0	0	0	0	0	0	0	0	0	0	0.006802721	0	0	0	0	0	0	0	0	0	0
1	0	0	0	0	0	0	0.013605442	0	0	0	0	0	0	0	0	0	0	0	0	0	0	0	0	0	0	0	0	0	0	0	0	0.013605442	0	0	0
1	0	0	0	0	0	0	0.006802721	0	0	0	0	0	0	0	0	0	0	0	0	0	0	0	0	0	0	0	0	0	0.006802721	0	0	0	0	0	0
1	0	0	0	0	0.006802721	0	0	0	0.006802721	0	0	0	0	0	0	0	0	0	0	0	0	0	0	0	0	0	0	0	0	0	0	0	0	0	0
1	0	0	0	0	0	0	0.006802721	0	0	0	0	0	0	0	0	0	0.006802721	0	0	0	0	0	0	0	0.006802721	0	0	0	0	0	0	0	0	0	0
1	0	0	0	0	0.006802721	0	0	0	0	0	0	0	0	0	0.006802721	0.006802721	0.006802721	0	0	0	0	0	0.006802721	0	0	0	0	0	0	0	0	0	0	0	0
1	0	0	0	0	0	0	0	0	0	0.006802721	0	0	0	0	0	0	0	0	0	0	0	0.006802721	0	0	0	0	0	0	0	0	0	0	0	0	0
1	0	0	0	0	0	0	0.013605442	0	0	0	0	0	0.013605442	0	0	0	0	0	0	0	0	0.020408163	0	0	0	0	0	0	0.013605442	0	0	0.013605442	0	0	0
1	0	0	0	0	0	0	0.006802721	0	0	0	0	0	0	0	0	0	0	0	0	0.006802721	0	0	0.006802721	0	0.006802721	0	0	0	0	0	0	0	0	0	0
1	0	0	0.006802721	0	0	0	0	0	0	0	0	0	0	0	0	0	0.006802721	0	0	0	0	0	0	0.006802721	0	0.013605442	0	0	0.006802721	0	0	0	0	0	0
1	0	0	0	0.006802721	0	0	0	0	0	0	0	0	0	0	0	0	0	0	0.006802721	0	0	0	0	0	0	0	0	0	0	0	0	0	0	0	0
1	0	0	0	0	0	0	0.006802721	0	0	0	0	0	0	0	0	0	0	0	0	0	0	0	0	0	0	0	0	0	0	0	0	0.006802721	0	0	0
1	0	0	0	0	0	0	0	0	0	0.006802721	0	0	0	0	0	0.013605442	0	0	0	0	0	0.006802721	0	0	0.006802721	0	0	0	0.006802721	0	0	0	0.006802721	0	0
1	0	0	0	0	0	0	0	0	0.006802721	0	0	0	0	0	0	0	0.006802721	0	0.006802721	0	0	0	0	0	0	0	0	0	0.006802721	0	0	0	0	0	0
1	0	0	0	0	0.013605442	0	0	0.006802721	0	0	0	0	0	0	0	0	0	0	0	0	0	0.006802721	0	0	0	0	0	0	0	0	0	0	0	0	0
1	0	0	0	0	0	0	0	0	0	0	0	0	0	0	0	0	0	0	0	0	0.006802721	0	0	0	0	0	0	0	0	0	0	0	0	0.006802721	0
1	0	0	0	0	0	0	0	0	0	0	0	0	0	0	0	0	0	0	0	0	0	0.006802721	0	0	0.006802721	0	0	0	0	0	0	0	0	0	0.006802721
1	0	0	0	0	0	0	0	0	0	0	0	0	0	0	0	0	0	0.006802721	0	0	0	0	0	0.013605442	0	0	0	0	0	0	0	0	0	0	0
1	0	0	0	0	0	0	0	0	0	0	0	0	0	0	0	0	0.006802721	0	0	0	0	0	0	0	0.006802721	0	0	0	0	0	0.006802721	0	0	0	0
1	0	0	0	0	0.006802721	0	0	0	0	0	0	0	0	0	0	0	0	0	0	0	0	0	0	0	0	0	0	0	0.006802721	0	0	0	0	0	0.006802721
1	0	0	0	0	0	0	0	0	0	0	0	0	0	0	0	0	0	0	0	0	0	0	0	0	0	0	0	0	0	0	0	0	0.006802721	0	0
1	0	0	0	0	0	0	0	0	0	0	0	0	0	0	0	0	0	0	0.006802721	0	0.006802721	0	0	0	0	0	0	0.006802721	0.006802721	0	0	0	0	0	0.006802721
1	0	0.006802721	0	0	0	0	0	0	0	0	0	0	0	0	0	0	0	0	0	0	0	0	0	0	0	0	0	0	0	0	0	0	0	0	0
1	0	0	0	0	0	0	0	0	0	0.006802721	0	0	0	0	0	0	0	0	0	0	0	0	0	0	0	0	0.006802721	0	0.013605442	0	0	0	0	0	0
1	0	0	0	0	0	0	0	0	0	0	0	0	0	0	0	0	0	0	0	0	0.006802721	0	0.006802721	0	0	0.006802721	0	0	0	0	0	0	0	0	0
1	0	0	0	0	0	0	0	0	0	0	0	0	0	0	0	0	0	0	0	0	0	0.006802721	0	0	0	0	0	0	0	0	0	0	0	0	0
1	0	0	0	0	0.013605442	0	0.013605442	0	0	0	0	0	0	0	0	0	0	0	0	0	0	0	0	0.006802721	0	0	0	0	0	0	0	0.006802721	0	0	0
1	0	0	0	0	0	0	0	0	0	0	0	0	0	0	0	0	0	0	0.006802721	0	0.006802721	0	0	0	0	0	0.006802721	0	0	0	0	0	0	0	0
1	0	0	0	0	0	0	0	0	0	0.006802721	0	0	0.006802721	0	0.006802721	0	0	0	0	0	0	0	0	0	0	0	0.006802721	0	0	0	0	0	0	0	0
1	0	0	0	0	0	0	0	0	0	0.006802721	0	0	0	0	0	0	0	0	0	0	0	0	0	0	0	0	0.006802721	0	0	0	0	0	0	0	0
1	0	0	0	0	0	0	0	0	0	0	0	0	0.013605442	0	0	0	0	0	0	0	0	0.006802721	0.006802721	0	0	0	0	0	0	0	0	0	0	0	0
1	0	0	0	0.013605442	0	0	0	0	0	0	0	0	0	0	0	0	0	0	0	0	0	0	0	0	0	0	0	0	0	0	0.006802721	0.006802721	0	0	0
1	0	0	0	0	0.006802721	0	0	0	0.013605442	0	0	0	0	0	0	0	0	0	0	0	0	0	0.006802721	0	0	0	0	0.006802721	0	0	0	0	0	0	0
1	0	0	0	0	0	0	0	0	0	0	0	0	0	0.013605442	0	0	0	0	0.006802721	0	0	0	0	0	0	0	0	0	0	0	0	0	0	0	0
1	0	0	0	0	0	0	0	0	0	0	0	0	0	0	0	0	0.006802721	0	0	0	0	0	0	0	0.006802721	0	0	0	0.006802721	0	0	0	0	0	0
1	0	0	0	0	0	0	0	0	0	0	0	0	0	0	0	0	0	0	0	0	0	0	0	0.006802721	0	0	0	0	0	0	0	0	0	0	0
1	0	0.006802721	0	0	0	0	0	0	0	0	0	0	0	0	0	0	0	0	0	0	0	0	0	0	0.006802721	0	0	0	0	0	0	0	0	0	0
1	0	0	0	0.006802721	0	0	0	0	0	0	0	0	0	0	0	0	0	0	0	0	0	0	0	0.013605442	0	0	0	0	0	0	0	0.006802721	0	0	0
1	0	0	0	0	0	0	0.013605442	0	0	0	0	0	0	0	0	0	0	0	0	0	0	0	0.006802721	0	0.006802721	0	0	0	0.013605442	0	0	0	0	0	0
1	0.006802721	0	0	0	0	0	0.006802721	0	0	0	0	0	0	0	0	0	0	0	0	0	0	0	0.006802721	0	0.006802721	0	0	0.006802721	0.006802721	0	0	0	0	0	0
1	0	0	0	0	0	0	0	0	0	0	0.006802721	0	0	0	0	0	0	0	0	0	0	0	0.006802721	0	0	0	0	0	0	0	0	0	0	0	0
1	0	0	0	0	0	0	0	0	0	0	0	0	0	0	0.006802721	0	0	0	0.006802721	0	0	0	0.006802721	0	0	0	0	0	0	0	0	0	0	0	0
1	0	0	0	0	0	0	0.006802721	0	0	0	0	0	0	0	0	0	0	0	0	0	0	0	0	0	0.013605442	0	0	0	0	0	0	0	0	0	0
1	0	0	0	0	0	0	0.006802721	0	0	0	0	0	0	0	0	0	0	0	0	0	0	0	0	0	0	0	0	0	0	0	0	0	0	0	0.006802721
1	0	0	0	0	0	0	0.013605442	0	0	0	0	0	0	0	0	0	0	0	0	0	0	0	0	0	0	0	0	0	0.006802721	0	0	0	0	0	0
1	0	0	0	0	0	0	0	0.006802721	0.006802721	0	0	0	0	0	0	0	0.006802721	0	0.006802721	0	0.006802721	0	0	0	0	0	0	0	0	0	0	0.013605442	0	0	0
1	0	0	0	0	0	0	0	0	0	0.006802721	0	0	0	0	0	0.006802721	0	0	0	0	0	0	0	0.006802721	0.006802721	0	0	0.006802721	0.006802721	0	0	0	0	0	0
1	0	0	0	0.006802721	0	0	0	0	0.006802721	0	0	0	0	0.006802721	0	0	0	0	0	0	0	0	0	0	0	0	0	0	0	0	0	0	0	0	0
1	0	0	0	0	0	0	0	0	0	0	0	0	0	0	0	0	0	0	0	0	0	0	0	0	0.006802721	0	0	0	0.006802721	0	0	0	0	0	0
1	0	0	0	0	0	0	0	0	0	0.006802721	0	0	0	0	0	0	0	0	0	0	0	0	0	0	0	0	0	0	0	0	0	0	0	0	0
1	0	0	0	0	0	0	0.013605442	0	0	0	0	0	0	0	0	0	0	0	0	0	0	0	0	0	0.013605442	0	0	0	0	0	0	0	0	0	0
1	0	0	0	0	0	0	0	0	0	0	0.006802721	0	0	0	0	0	0	0	0	0	0	0.006802721	0	0	0	0	0.006802721	0	0	0	0	0	0	0	0
1	0	0	0	0	0	0	0	0.006802721	0	0	0	0	0	0	0	0	0	0	0	0	0	0	0	0	0	0	0	0	0	0	0	0	0	0	0
1	0	0	0	0	0	0	0	0	0	0	0	0	0	0	0	0	0	0	0.006802721	0	0	0.006802721	0	0	0	0	0	0	0.006802721	0	0	0	0	0	0
1	0	0	0	0	0	0	0.013605442	0	0	0	0	0	0	0	0	0	0	0	0	0	0	0	0	0.006802721	0	0	0	0	0.013605442	0	0	0	0	0	0
1	0	0	0	0	0.006802721	0	0	0	0	0	0	0	0	0	0	0	0	0	0	0	0	0	0	0	0	0	0	0	0	0	0	0	0	0	0
1	0	0	0	0	0	0	0.006802721	0	0	0	0	0	0	0	0.006802721	0	0	0	0	0	0	0	0	0	0	0	0	0	0.006802721	0	0	0	0	0	0
1	0	0	0.013605442	0	0	0	0	0	0.006802721	0	0.006802721	0	0	0	0	0	0	0	0	0	0	0	0	0	0	0.013605442	0	0	0	0	0	0.006802721	0	0	0
1	0	0	0	0	0.006802721	0	0	0	0	0	0	0	0	0	0	0	0	0	0.013605442	0	0	0	0	0	0	0	0	0	0	0	0	0	0	0	0
1	0	0	0	0	0	0	0	0	0.006802721	0	0	0	0	0	0	0	0	0	0	0	0	0	0	0.006802721	0	0	0	0	0.006802721	0	0	0	0	0	0
1	0	0	0	0	0	0	0	0	0	0	0	0	0	0	0	0	0	0	0	0	0	0	0	0.006802721	0	0	0	0	0.006802721	0	0	0	0	0	0
1	0	0	0	0	0	0	0	0	0	0	0	0	0	0.006802721	0	0	0	0	0	0	0	0	0.006802721	0	0	0	0	0	0	0	0	0	0	0	0
1	0	0	0	0	0.006802721	0	0	0	0	0	0	0	0	0	0	0	0	0	0	0	0	0	0	0	0	0	0	0	0	0	0	0	0	0	0
1	0	0	0	0	0.006802721	0	0	0	0	0	0	0	0	0	0	0	0	0	0	0	0	0	0	0	0	0	0	0	0	0	0	0	0	0	0
1	0	0	0	0	0	0	0	0.006802721	0	0.006802721	0.006802721	0	0	0	0	0	0	0	0	0	0	0	0	0	0	0	0	0	0	0	0	0	0	0	0
1	0.006802721	0	0	0.020408163	0.006802721	0	0	0	0	0	0	0	0	0	0	0	0	0	0	0	0	0	0	0	0	0	0	0	0	0	0	0	0	0	0
1	0	0	0	0	0	0	0	0	0	0	0	0	0	0	0	0	0	0	0	0	0	0	0	0	0.006802721	0	0.006802721	0	0	0	0	0.006802721	0	0	0
1	0	0	0.006802721	0	0	0	0.013605442	0	0	0	0	0	0	0	0	0	0	0	0.006802721	0	0	0	0.006802721	0.006802721	0	0.013605442	0	0	0	0	0	0	0	0	0
1	0	0	0	0	0	0	0	0	0	0	0	0	0	0	0	0	0	0	0.006802721	0	0	0	0	0	0	0	0	0	0	0	0	0	0	0	0
1	0	0	0	0	0	0	0	0	0	0	0	0	0	0	0	0	0	0	0	0	0	0	0.006802721	0	0	0	0	0	0	0	0	0	0	0	0
1	0	0	0	0	0	0	0.006802721	0	0	0	0	0	0	0.006802721	0	0	0	0	0	0	0	0	0	0	0	0	0	0	0.006802721	0	0	0	0	0	0
1	0	0	0	0	0	0	0.006802721	0	0	0	0	0	0	0	0	0	0.006802721	0	0	0	0	0	0.006802721	0	0	0	0	0	0	0	0	0	0	0	0
1	0	0	0	0	0	0	0.006802721	0	0	0.006802721	0	0	0	0	0	0	0	0	0	0	0	0	0	0	0	0	0	0	0	0	0	0	0	0	0
1	0	0	0	0	0	0	0.006802721	0	0	0	0	0	0	0	0	0	0	0	0.006802721	0	0	0	0	0	0	0	0	0	0.013605442	0	0	0.006802721	0	0	0
1	0	0	0	0	0	0	0	0	0	0	0	0	0.006802721	0	0	0.006802721	0	0	0	0	0	0	0	0	0	0	0.006802721	0	0	0	0	0	0	0	0
1	0	0.006802721	0	0	0	0	0	0	0	0	0	0	0	0	0	0	0	0	0	0	0	0	0	0	0	0	0	0	0	0	0	0	0	0	0
1	0	0	0	0	0	0	0	0	0	0.006802721	0	0	0	0	0	0	0	0	0	0.006802721	0	0	0	0	0	0	0	0	0	0	0	0	0	0	0
1	0	0	0	0	0	0	0	0	0	0	0	0	0	0	0.006802721	0	0	0	0	0	0	0	0	0	0	0	0	0	0.006802721	0	0	0.006802721	0	0	0
1	0	0	0	0	0	0	0.006802721	0	0	0.006802721	0	0	0	0	0	0	0	0	0.020408163	0	0	0	0.013605442	0	0.006802721	0	0	0	0	0	0	0	0	0	0
1	0	0	0	0	0	0	0	0.006802721	0	0	0	0	0	0	0	0	0	0	0.006802721	0.006802721	0	0	0	0	0	0	0	0	0.006802721	0	0	0	0	0	0
1	0	0	0	0	0	0	0	0	0	0	0	0	0	0	0	0	0	0	0.006802721	0	0	0	0	0	0	0	0	0	0	0	0	0.006802721	0	0	0
1	0	0	0	0	0	0	0	0	0	0	0	0	0	0	0	0	0	0	0	0	0	0	0	0	0	0	0	0	0.006802721	0	0	0	0	0	0
1	0	0	0	0	0	0	0	0	0	0	0	0	0	0	0	0	0	0.006802721	0	0	0	0	0	0	0	0	0	0	0	0	0	0	0	0	0
1	0	0.006802721	0	0.006802721	0	0	0	0	0	0	0	0	0	0	0	0	0	0	0	0	0.013605442	0	0	0	0	0	0	0	0	0	0	0	0	0	0
1	0	0	0	0	0	0	0.006802721	0	0	0	0	0	0	0.006802721	0	0	0	0	0	0	0	0	0	0	0	0	0	0	0	0	0	0	0	0.006802721	0
1	0	0	0	0	0	0	0	0	0	0	0	0	0	0	0	0	0	0	0	0	0	0	0	0.006802721	0	0	0	0	0	0	0	0	0	0	0
1	0	0	0	0	0	0.006802721	0	0	0	0	0.006802721	0	0	0	0	0	0	0	0	0	0	0	0	0	0	0	0	0	0	0	0	0	0	0	0
1	0	0	0	0	0	0.013605442	0	0	0.013605442	0	0	0	0	0	0	0.006802721	0	0	0	0	0	0.006802721	0	0	0	0	0	0	0	0	0	0	0.006802721	0	0
1	0	0	0	0	0	0	0	0	0	0.006802721	0	0	0	0	0	0	0	0.013605442	0	0	0	0	0	0	0	0	0	0	0	0	0	0	0	0	0
1	0	0	0	0	0	0	0	0	0	0.006802721	0.006802721	0	0	0	0	0	0.006802721	0	0	0	0	0.006802721	0	0	0	0	0	0	0	0	0.006802721	0	0	0	0
1	0	0	0	0	0	0	0	0	0	0	0	0	0	0	0	0	0	0	0	0	0	0	0.006802721	0	0	0	0	0	0	0	0	0	0	0	0
1	0	0	0	0	0	0	0	0	0.006802721	0	0	0	0	0	0	0	0	0	0	0	0	0	0	0.006802721	0	0	0	0	0	0	0	0	0	0	0
1	0	0	0	0	0	0	0	0	0	0	0	0	0	0	0.006802721	0	0	0	0	0	0	0	0	0	0	0	0	0	0	0	0	0	0	0	0
1	0	0	0	0	0.006802721	0	0	0.006802721	0	0	0	0	0	0	0	0	0	0	0	0	0	0	0	0	0	0	0	0	0	0	0	0	0	0	0
1	0	0.006802721	0	0	0	0	0	0	0	0	0	0	0	0	0	0	0	0	0	0	0	0.006802721	0	0	0.006802721	0	0	0	0	0	0	0	0	0	0
1	0	0	0.006802721	0	0	0	0	0	0	0	0	0.006802721	0	0	0	0	0	0	0	0.006802721	0	0	0	0.013605442	0	0.013605442	0	0	0	0	0.013605442	0	0	0	0
1	0.006802721	0	0	0	0	0	0	0	0	0	0	0	0	0	0	0	0	0	0	0	0	0	0	0	0	0	0	0	0.006802721	0	0	0	0	0	0
1	0	0	0	0.006802721	0.006802721	0	0	0	0	0	0	0	0	0	0	0	0	0	0	0	0	0	0.006802721	0	0	0	0	0	0	0	0	0	0	0	0
1	0	0	0	0	0	0	0	0	0	0	0	0	0	0	0	0	0	0	0	0	0	0	0	0	0.006802721	0.013605442	0	0	0.006802721	0	0	0	0	0	0
1	0	0	0	0	0.006802721	0	0	0	0	0	0	0	0	0	0	0	0	0	0	0	0	0.006802721	0	0.006802721	0	0	0	0	0.006802721	0	0	0	0	0	0
1	0	0	0	0	0	0	0	0	0	0	0	0	0	0	0	0	0	0	0	0	0	0	0.006802721	0	0	0	0	0	0	0	0	0	0	0	0
1	0	0	0	0	0	0	0.006802721	0	0	0.006802721	0	0	0	0	0	0	0	0	0	0	0	0	0	0	0	0	0	0	0	0	0	0	0	0	0
1	0	0	0	0.013605442	0.006802721	0	0	0	0	0	0	0	0	0.006802721	0	0	0	0	0	0	0	0	0.006802721	0	0	0	0	0	0	0	0	0.006802721	0	0	0
1	0	0	0	0	0	0	0	0	0	0	0	0	0	0	0	0	0	0	0	0	0	0.013605442	0	0	0	0	0	0	0	0	0	0	0	0	0
1	0	0.006802721	0	0	0	0	0	0	0	0	0	0	0	0	0	0	0	0	0.006802721	0	0	0.006802721	0	0	0	0	0	0	0	0	0	0	0	0	0
1	0	0	0	0	0	0	0	0	0.013605442	0	0	0	0	0	0	0	0	0	0	0	0	0	0	0	0	0	0	0	0	0	0	0	0	0	0
1	0	0	0	0.013605442	0.006802721	0	0	0	0	0	0	0	0	0	0	0.006802721	0	0	0	0	0	0	0.006802721	0	0	0	0	0	0	0	0	0	0	0	0
1	0	0	0	0	0.006802721	0	0	0	0	0	0	0	0	0	0	0	0.006802721	0	0.006802721	0	0	0	0	0	0	0	0	0	0.006802721	0	0	0	0	0	0
1	0	0	0.006802721	0	0	0.006802721	0	0	0	0	0	0	0	0	0	0	0	0	0	0	0	0	0	0	0	0.006802721	0	0	0	0	0	0	0	0	0.006802721
1	0	0	0	0	0	0	0	0	0	0	0	0	0	0	0	0	0.006802721	0	0	0	0	0	0	0	0	0	0	0	0	0	0	0	0	0	0
1	0	0	0	0	0	0	0	0	0	0	0	0	0	0	0	0	0	0	0	0	0	0	0	0	0.006802721	0	0	0	0	0	0	0	0	0	0
1	0	0	0	0.013605442	0	0	0	0	0	0	0	0	0	0	0	0	0	0	0.006802721	0	0	0	0.006802721	0.006802721	0	0.013605442	0	0	0	0.006802721	0	0.006802721	0	0	0
1	0	0	0	0	0	0	0	0	0	0	0	0	0	0.006802721	0	0	0	0	0	0	0	0	0	0	0	0	0	0	0	0	0	0.006802721	0	0	0
1	0	0	0	0	0	0	0.006802721	0	0	0	0.006802721	0	0	0	0.006802721	0	0.006802721	0	0	0	0	0	0	0	0.006802721	0	0	0	0.006802721	0	0	0	0	0	0
1	0	0	0	0	0	0	0	0	0	0	0	0	0	0	0	0	0	0	0.006802721	0	0	0	0	0	0	0	0	0	0	0	0	0	0	0	0
1	0	0	0	0	0	0	0	0	0	0	0.006802721	0	0	0	0	0	0	0	0	0	0	0	0	0	0.006802721	0	0	0	0	0	0	0	0	0	0
1	0	0	0	0.013605442	0	0	0	0	0	0	0	0	0	0	0	0	0	0	0	0	0	0.006802721	0	0	0.006802721	0	0	0	0	0	0	0.006802721	0	0	0
1	0	0	0	0	0.006802721	0	0.006802721	0	0	0	0.006802721	0	0	0	0	0	0	0	0	0	0	0	0	0	0	0.006802721	0.006802721	0	0	0	0	0	0	0	0
1	0	0	0	0	0.006802721	0	0	0	0	0	0	0	0	0	0	0	0	0	0	0	0	0	0	0	0	0	0	0	0	0	0	0	0	0	0
1	0	0	0	0	0	0	0	0	0	0	0	0	0	0	0	0	0	0	0.006802721	0	0.006802721	0	0	0	0	0	0	0.006802721	0	0	0	0	0	0	0
1	0	0	0	0	0	0	0	0	0	0.006802721	0	0	0	0	0	0	0	0	0	0	0	0	0	0	0	0	0	0	0	0	0	0	0	0	0
1	0	0	0	0	0	0	0	0	0	0	0	0	0	0	0	0	0.006802721	0	0	0	0	0	0	0	0	0	0	0	0	0	0	0	0	0	0
1	0.006802721	0	0	0	0	0	0	0	0	0	0	0	0	0	0	0	0	0	0	0	0	0	0	0	0	0	0	0	0	0.006802721	0	0	0	0	0
1	0.006802721	0	0	0	0	0	0.006802721	0	0	0	0	0	0	0	0	0	0	0	0	0	0	0	0	0	0	0	0	0	0.006802721	0	0	0	0	0	0
1	0	0	0	0	0	0	0	0	0	0	0	0	0	0	0	0	0	0	0	0	0	0	0	0	0	0	0	0.006802721	0	0	0	0	0	0	0
1	0	0.006802721	0	0	0	0	0	0	0	0	0	0	0	0	0	0	0	0	0	0	0	0	0	0	0.006802721	0	0	0	0	0	0.006802721	0	0	0	0
1	0	0	0	0	0	0	0	0	0	0	0	0	0	0	0	0	0	0	0	0	0	0	0	0	0	0	0	0	0.006802721	0	0	0	0	0	0
1	0	0.006802721	0	0.006802721	0	0	0	0	0	0	0.006802721	0	0	0	0	0	0	0	0	0	0	0.006802721	0	0	0	0	0	0	0.006802721	0	0	0	0	0	0
1	0	0	0	0	0	0	0	0	0	0	0	0	0	0	0	0	0	0	0	0	0	0	0	0	0	0	0	0	0.013605442	0	0	0	0	0	0
1	0	0	0	0	0	0	0	0	0	0	0	0	0	0	0	0	0	0	0	0	0	0	0	0	0	0	0	0	0.006802721	0	0	0	0	0	0
1	0	0	0	0.006802721	0	0	0	0	0	0	0	0	0	0	0	0	0	0	0	0	0	0	0	0	0	0	0	0	0	0	0	0	0.006802721	0	0
1	0	0	0	0	0	0	0	0	0	0.006802721	0.006802721	0	0	0	0	0	0	0	0	0	0	0	0	0	0	0	0	0	0	0	0	0	0	0	0
1	0.006802721	0	0	0	0	0	0	0	0	0	0.006802721	0	0	0	0	0	0	0	0	0	0	0	0.006802721	0	0	0	0	0	0	0	0	0	0	0	0
1	0	0	0	0.020408163	0	0	0.006802721	0	0	0	0	0	0	0.006802721	0	0	0	0	0	0	0	0	0.013605442	0	0	0	0	0	0.006802721	0	0	0.006802721	0.006802721	0	0
1	0	0	0	0	0	0	0	0	0	0	0	0	0	0	0	0	0	0	0	0	0	0	0	0	0.006802721	0	0.006802721	0	0	0	0	0	0	0	0
1	0	0.006802721	0	0	0	0	0	0	0	0.006802721	0	0	0	0	0	0	0	0	0	0	0	0	0	0.013605442	0	0.006802721	0	0	0	0	0	0	0	0	0
1	0	0	0	0	0	0.006802721	0	0	0	0	0	0	0	0	0	0	0	0	0	0	0	0	0	0	0.006802721	0	0	0	0	0	0	0	0	0	0
1	0	0	0	0.006802721	0	0	0	0	0	0	0	0	0	0	0	0	0	0	0	0	0	0	0	0	0	0	0	0	0	0.006802721	0	0	0	0	0
1	0	0	0.006802721	0	0.006802721	0	0	0	0	0	0	0	0	0	0	0	0	0	0	0	0	0	0.006802721	0	0	0.013605442	0	0	0	0	0	0	0	0	0
1	0	0	0	0	0	0	0	0	0	0	0	0	0	0	0	0.006802721	0	0	0	0	0	0	0	0	0	0	0	0	0	0	0	0.006802721	0	0	0.006802721
1	0	0	0.006802721	0.006802721	0	0	0	0	0	0	0	0	0	0	0	0	0	0	0	0	0	0	0	0	0	0.013605442	0	0	0	0	0	0.006802721	0	0	0
1	0	0	0	0	0	0	0.006802721	0	0	0	0	0	0	0	0	0	0	0	0.006802721	0	0	0.013605442	0	0	0	0	0	0	0	0	0	0	0	0	0
1	0	0	0	0	0	0	0	0	0	0	0	0	0	0	0	0	0	0	0	0.006802721	0.006802721	0	0.006802721	0	0	0	0	0	0.020408163	0	0	0	0	0	0
1	0	0	0	0	0	0	0	0	0	0.006802721	0	0	0	0	0	0	0.006802721	0	0	0	0	0	0	0	0	0	0	0	0	0	0	0	0	0	0
1	0	0.006802721	0	0	0	0	0	0	0.006802721	0	0	0	0	0	0	0	0	0	0	0	0	0	0	0	0	0	0.006802721	0	0.006802721	0	0.006802721	0	0.006802721	0	0
1	0	0	0	0	0.006802721	0	0	0	0	0	0	0	0	0	0	0	0	0	0.006802721	0	0	0	0	0	0	0	0	0	0	0	0	0	0.006802721	0	0
1	0	0	0	0	0.006802721	0	0	0	0	0.006802721	0	0	0	0	0	0	0	0	0	0	0	0	0	0	0	0	0	0	0	0	0	0	0	0	0
1	0	0	0	0	0	0	0	0	0	0	0	0	0	0	0	0	0	0	0.006802721	0	0	0	0	0	0	0	0	0	0	0	0	0.006802721	0.006802721	0	0
1	0	0	0	0.006802721	0.006802721	0	0	0	0	0	0	0	0	0	0.006802721	0	0	0	0	0	0	0	0	0	0	0	0	0.006802721	0	0	0	0	0	0	0.006802721
1	0	0	0	0	0	0	0.006802721	0	0	0.013605442	0	0	0	0	0	0	0	0	0	0	0	0	0	0	0	0	0	0	0.006802721	0	0	0.006802721	0	0	0
1	0	0	0	0	0	0	0	0	0	0	0	0	0	0.006802721	0	0	0	0	0	0	0	0	0	0	0.006802721	0	0	0	0	0	0	0	0	0	0
1	0	0	0	0.006802721	0.006802721	0	0	0	0	0	0	0	0	0	0	0.006802721	0	0	0.006802721	0	0	0	0.006802721	0	0	0	0	0	0	0	0	0	0	0	0
1	0	0	0	0.006802721	0	0	0	0	0	0	0	0	0	0	0	0	0	0	0.006802721	0	0	0	0	0	0	0	0	0	0	0	0	0	0	0	0
1	0	0	0	0	0.006802721	0.006802721	0	0	0	0	0.006802721	0	0	0	0	0.006802721	0	0	0	0	0	0	0.006802721	0	0	0	0	0	0	0	0	0	0	0	0
1	0	0	0	0	0	0	0.006802721	0	0	0	0	0	0	0	0	0	0.006802721	0	0	0	0	0	0	0	0	0	0	0	0	0	0.006802721	0	0	0	0
1	0	0	0	0	0	0	0	0	0	0.006802721	0	0	0.006802721	0	0	0	0.006802721	0	0	0	0	0	0	0	0.006802721	0	0	0	0	0	0	0	0	0	0
1	0	0	0	0	0	0	0.006802721	0	0	0.013605442	0	0	0	0	0	0	0	0	0	0	0	0	0	0	0.006802721	0	0	0	0.013605442	0	0	0	0	0	0
1	0	0	0	0	0	0	0.006802721	0	0	0	0	0	0	0	0.006802721	0	0	0	0.006802721	0	0	0.006802721	0	0	0.006802721	0	0	0.006802721	0.006802721	0	0	0	0	0	0
1	0	0	0	0	0	0	0.006802721	0	0	0	0	0	0	0	0	0	0	0	0	0	0	0	0	0	0	0	0	0	0.006802721	0	0	0	0	0	0
1	0	0	0	0	0	0	0	0	0	0	0	0	0	0	0	0	0	0	0	0	0	0	0	0	0	0	0	0	0.006802721	0	0	0	0	0	0
1	0	0	0	0	0	0	0	0	0	0	0	0	0	0	0	0	0	0	0	0	0	0.006802721	0	0	0	0	0	0	0.006802721	0	0	0	0	0.006802721	0
1	0	0	0	0	0	0	0	0	0	0.006802721	0	0	0	0	0	0	0	0	0	0	0	0	0	0.006802721	0.006802721	0.006802721	0	0	0.006802721	0	0	0	0	0	0
1	0	0	0	0	0	0	0	0	0	0	0	0	0	0	0	0	0.006802721	0	0	0	0	0	0	0	0	0	0	0	0	0	0	0	0	0	0
1	0	0	0	0	0	0	0	0	0	0.006802721	0	0	0	0	0	0	0	0	0	0	0	0	0	0	0	0	0	0	0	0	0	0	0	0	0
1	0	0	0	0	0	0	0.006802721	0	0	0	0	0	0	0	0	0	0	0	0	0.006802721	0	0	0	0	0	0	0	0	0.006802721	0	0	0	0	0	0
1	0	0	0	0	0	0	0	0	0	0	0	0	0	0	0	0	0	0	0	0	0	0	0.006802721	0	0	0	0	0	0	0	0	0	0	0	0
1	0	0	0	0	0	0	0.006802721	0	0	0	0	0	0	0	0	0	0	0	0	0	0	0	0	0	0	0	0	0	0.006802721	0	0	0	0	0	0
1	0	0	0	0	0	0	0.006802721	0	0	0	0	0	0	0	0	0	0	0	0	0	0	0.006802721	0	0	0	0	0	0	0.013605442	0	0	0	0	0	0.006802721
1	0	0	0	0	0	0	0	0	0.006802721	0	0	0	0	0	0	0	0	0	0	0	0	0	0.006802721	0.006802721	0.006802721	0	0	0	0	0	0	0	0	0	0
1	0	0	0	0	0	0	0	0	0	0	0	0	0	0.006802721	0.006802721	0	0	0	0	0	0	0.006802721	0	0	0.013605442	0	0	0	0	0	0	0	0	0	0
1	0	0	0	0.013605442	0.006802721	0	0	0	0	0.006802721	0	0	0	0	0	0	0	0	0	0	0	0	0.006802721	0	0	0	0	0	0.006802721	0	0	0	0	0	0
1	0	0	0	0	0	0	0.006802721	0	0	0	0	0	0	0	0	0	0	0	0.006802721	0	0	0.006802721	0	0	0	0	0	0	0	0	0	0	0	0	0
1	0	0	0	0.013605442	0	0	0.013605442	0	0	0	0	0	0	0.006802721	0	0.006802721	0	0	0	0	0	0	0	0.020408163	0	0	0.006802721	0	0	0	0	0	0	0	0
1	0	0	0	0	0.006802721	0	0	0	0	0	0	0	0	0	0	0	0	0.006802721	0	0	0	0	0.006802721	0	0	0	0	0	0	0	0	0	0	0	0
1	0	0	0	0	0	0	0.006802721	0	0	0	0	0	0	0	0	0	0	0	0	0	0	0	0	0	0	0	0	0	0	0	0	0	0	0	0
1	0	0	0	0	0	0	0.006802721	0	0	0	0	0	0	0	0	0	0	0	0	0	0	0	0.006802721	0	0	0	0	0	0.006802721	0	0	0	0	0	0
1	0	0	0	0	0	0	0	0.006802721	0	0	0	0	0	0	0	0	0	0	0	0	0	0	0	0	0	0	0	0	0	0	0.006802721	0	0	0	0
1	0	0	0	0	0	0	0	0	0	0.006802721	0	0	0	0	0	0	0	0	0.006802721	0	0	0	0	0	0.013605442	0	0	0	0	0	0	0	0	0	0
1	0	0	0	0.006802721	0	0	0	0	0	0	0	0	0	0	0	0	0	0	0	0	0	0	0	0	0.006802721	0	0	0	0	0	0	0	0	0	0
1	0	0	0	0	0	0	0.006802721	0	0	0	0	0	0	0	0	0	0.006802721	0	0	0	0	0	0	0	0	0	0	0	0	0	0	0	0	0	0
1	0	0	0	0	0	0	0	0	0	0	0.006802721	0	0.013605442	0	0	0	0	0	0.006802721	0	0	0	0.006802721	0	0	0	0	0	0	0	0	0	0	0	0
1	0	0	0	0	0	0	0	0	0	0.013605442	0	0	0	0.006802721	0	0	0	0	0.006802721	0	0	0.006802721	0	0	0	0	0	0	0	0	0	0	0	0	0
1	0	0	0	0	0	0	0	0	0	0	0	0	0	0	0	0	0	0	0	0	0	0	0.006802721	0	0	0	0	0	0	0	0.013605442	0	0	0	0
1	0	0	0	0	0	0	0	0	0	0	0	0	0	0	0	0	0	0	0	0	0	0	0.013605442	0	0.006802721	0	0	0	0.006802721	0	0	0	0	0	0
1	0	0	0	0.006802721	0	0.006802721	0	0	0	0	0	0	0.013605442	0	0	0	0	0	0	0	0	0	0.006802721	0	0	0	0	0	0	0	0	0	0	0	0
1	0	0	0	0.006802721	0	0	0	0	0	0	0	0	0	0	0	0	0	0	0	0	0	0.006802721	0.006802721	0	0.006802721	0	0	0	0	0	0	0	0	0	0
1	0	0	0	0	0	0	0	0	0	0	0	0	0	0	0.006802721	0	0	0	0	0	0	0	0	0	0	0	0	0	0.006802721	0	0	0	0	0	0
1	0	0.006802721	0	0	0	0	0.006802721	0	0	0	0	0	0	0	0	0.006802721	0	0	0	0	0	0	0	0	0.006802721	0	0	0	0	0	0	0.006802721	0	0	0
1	0	0	0	0	0	0	0	0	0	0	0	0	0	0	0	0	0	0	0	0	0	0	0.006802721	0	0	0	0	0	0.006802721	0	0	0	0	0	0
1	0	0	0	0	0	0	0	0	0	0	0	0	0	0	0	0	0	0	0	0	0	0	0.013605442	0	0	0	0	0	0	0	0	0	0	0	0
1	0	0	0	0	0	0	0.006802721	0	0	0	0	0.006802721	0	0	0	0	0	0	0	0	0	0	0	0	0	0	0	0	0	0	0	0	0	0	0
1	0	0	0	0	0	0	0	0	0	0	0	0	0	0	0	0	0	0	0.013605442	0	0	0	0	0	0.006802721	0	0	0	0	0	0	0	0	0	0
1	0	0	0	0	0	0	0	0	0	0	0	0	0	0	0	0.006802721	0	0	0.006802721	0	0	0	0	0	0	0	0	0	0.006802721	0	0	0	0	0	0
1	0	0	0	0	0	0	0	0	0	0.006802721	0	0	0	0	0	0	0	0	0	0	0	0	0.006802721	0	0	0	0	0	0	0	0	0	0	0	0
1	0	0	0	0	0.006802721	0	0	0	0	0.013605442	0	0	0	0	0	0	0	0	0.006802721	0	0	0	0	0	0	0	0	0	0	0	0	0	0	0	0
1	0	0	0	0	0	0	0	0	0	0	0	0	0	0	0	0	0	0	0	0	0	0	0	0	0.006802721	0	0	0.006802721	0	0	0	0	0	0	0
1	0	0.006802721	0	0	0	0	0	0	0	0	0	0	0	0	0	0	0	0	0	0	0	0	0.006802721	0.006802721	0	0	0	0	0	0	0	0	0	0	0
1	0	0	0	0.006802721	0	0	0.006802721	0	0	0	0	0	0	0	0	0	0	0	0	0	0.006802721	0	0	0	0	0	0	0	0	0	0	0	0	0	0
1	0	0.006802721	0	0	0	0	0	0	0	0	0	0	0	0	0	0	0	0	0	0	0	0	0	0	0.006802721	0	0	0	0	0	0	0	0	0	0
1	0	0	0	0	0	0	0.006802721	0	0	0	0.006802721	0	0	0	0	0	0	0	0	0	0	0	0.006802721	0	0	0	0.006802721	0	0	0	0	0	0	0	0
1	0	0	0	0.006802721	0	0	0	0	0	0	0	0	0	0	0	0	0	0	0	0	0	0	0	0	0	0	0	0	0.006802721	0	0	0	0	0	0
1	0	0	0	0	0	0	0	0	0	0.020408163	0	0	0	0	0	0	0	0	0.006802721	0	0	0	0	0	0	0	0	0	0	0	0	0	0	0	0
1	0	0	0	0.013605442	0	0.013605442	0	0	0	0	0	0	0	0	0	0	0.006802721	0	0	0	0	0	0.006802721	0	0	0	0	0	0	0	0	0	0	0	0
1	0	0	0	0	0	0	0.006802721	0	0	0	0	0	0	0	0	0	0	0.006802721	0	0	0	0	0	0	0	0	0	0	0	0	0	0	0	0	0
1	0	0	0	0	0	0	0	0	0	0	0	0	0	0	0	0	0	0	0	0	0	0	0	0	0	0	0	0	0.006802721	0	0	0	0	0	0
1	0	0	0	0	0	0	0	0	0	0	0.006802721	0	0	0	0	0	0	0	0	0	0	0	0	0	0.006802721	0	0	0	0.006802721	0	0	0.006802721	0	0	0
1	0	0	0	0	0	0	0	0	0	0	0	0	0	0	0	0	0	0	0	0	0	0	0	0	0	0	0.006802721	0	0	0.006802721	0	0	0	0	0.006802721
1	0	0	0	0	0	0	0	0	0	0	0	0	0	0	0	0	0	0	0	0	0	0	0	0	0.006802721	0	0	0	0	0	0	0	0	0	0
1	0	0	0	0	0	0	0	0	0	0.006802721	0	0	0	0	0	0	0	0	0	0	0.013605442	0	0	0	0	0	0	0	0	0	0	0	0	0	0
1	0	0.006802721	0	0	0	0	0	0	0	0	0	0	0	0	0	0	0	0	0.006802721	0	0	0	0	0	0.006802721	0	0	0	0.006802721	0	0	0	0	0	0
1	0	0	0	0.006802721	0.006802721	0	0.006802721	0	0	0	0	0	0	0	0	0	0	0	0	0	0	0	0	0	0	0	0	0	0.006802721	0.006802721	0.013605442	0	0	0	0
1	0	0	0	0.013605442	0	0	0	0	0	0	0	0	0	0	0	0	0	0	0	0	0	0	0.006802721	0	0	0	0	0	0	0	0	0	0	0	0
1	0	0	0	0	0	0	0	0	0	0	0	0	0	0	0.006802721	0	0	0	0	0	0	0	0	0	0.006802721	0	0	0.006802721	0	0	0	0	0	0	0
1	0	0	0	0	0	0	0.006802721	0	0	0	0	0	0	0	0.006802721	0	0.006802721	0	0	0	0	0.013605442	0.006802721	0	0	0	0.006802721	0.006802721	0	0	0	0	0	0	0.006802721
1	0	0	0	0	0	0	0.006802721	0	0	0	0	0	0	0	0	0	0	0	0.013605442	0	0	0	0.013605442	0	0	0	0	0	0	0	0	0	0	0	0
1	0	0	0	0	0	0	0	0	0	0.006802721	0	0	0	0	0	0	0.006802721	0	0	0	0	0	0	0	0	0	0	0	0.006802721	0	0.013605442	0.006802721	0	0	0
1	0	0	0	0.006802721	0	0	0	0	0.013605442	0	0.006802721	0	0	0	0.006802721	0	0	0	0	0	0.006802721	0	0	0	0	0	0	0	0.006802721	0	0	0	0	0	0
1	0	0	0	0	0	0	0	0	0	0	0	0	0	0	0	0.006802721	0	0	0	0	0	0	0	0	0	0	0	0	0	0	0	0	0	0	0
1	0	0	0	0	0	0	0	0	0	0	0	0	0	0	0	0	0	0	0	0	0	0	0	0	0.006802721	0	0	0	0	0	0	0	0	0	0
1	0	0	0	0	0	0	0	0	0	0	0.006802721	0	0	0	0	0	0	0	0	0	0	0	0	0	0	0	0	0	0	0	0	0	0	0	0
1	0	0	0	0	0	0.006802721	0	0	0	0.013605442	0.006802721	0	0	0	0	0	0.006802721	0	0	0	0	0	0.006802721	0	0	0	0	0	0	0	0	0	0	0	0
1	0	0	0	0	0	0	0	0	0.006802721	0.006802721	0	0	0	0	0	0	0	0	0	0	0	0	0	0	0	0	0	0	0	0	0	0.006802721	0.006802721	0	0
1	0	0	0	0	0	0	0	0	0	0	0	0	0	0	0	0.006802721	0	0	0	0	0	0	0	0.006802721	0	0	0	0	0.006802721	0	0	0	0.006802721	0	0
1	0	0	0	0	0	0	0.006802721	0	0	0.006802721	0	0	0	0	0	0	0	0	0.006802721	0	0	0	0.006802721	0	0	0	0	0	0	0	0	0	0	0	0
1	0	0	0	0	0	0	0	0	0	0	0.006802721	0	0	0	0	0	0	0	0	0	0	0	0	0	0.006802721	0	0	0	0	0	0	0	0	0	0
1	0	0	0	0	0	0	0.006802721	0	0	0	0	0	0	0	0	0	0	0	0	0	0	0.006802721	0	0	0.006802721	0	0	0	0.006802721	0	0	0	0	0	0
1	0	0	0	0	0	0	0.006802721	0	0	0	0	0	0	0	0	0	0	0	0	0	0	0	0	0	0	0	0	0	0.006802721	0	0	0	0	0	0
1	0	0	0	0	0	0	0	0	0	0	0	0	0	0	0	0	0	0	0	0	0	0	0.013605442	0.013605442	0	0	0	0	0.006802721	0	0	0	0	0	0
1	0	0	0	0	0	0	0	0	0	0	0	0	0	0	0	0	0	0	0.006802721	0	0	0	0	0	0	0	0.006802721	0	0	0	0	0	0	0	0
1	0	0	0	0	0	0	0.006802721	0	0	0	0	0	0	0	0	0	0.006802721	0	0	0	0	0	0.006802721	0	0	0	0	0	0	0	0	0	0	0	0
1	0	0	0	0	0.006802721	0	0	0	0	0.006802721	0	0	0	0	0	0	0	0	0	0	0	0	0	0	0	0	0	0	0	0	0	0	0	0	0
1	0	0	0	0.006802721	0	0	0	0	0	0	0	0	0	0	0	0.006802721	0	0	0	0	0	0.006802721	0	0	0	0	0	0	0	0	0	0	0.006802721	0	0
1	0	0	0	0	0	0	0	0	0	0.006802721	0	0	0	0	0	0	0	0	0	0	0	0	0	0	0	0	0	0	0	0	0	0	0.006802721	0	0
1	0	0.006802721	0	0	0	0	0	0	0	0	0	0	0	0	0	0	0.006802721	0	0	0	0	0	0.006802721	0	0	0	0.006802721	0	0.013605442	0	0	0	0	0	0
1	0	0	0	0	0	0	0	0	0	0	0.006802721	0	0	0	0	0	0	0	0.013605442	0	0	0.006802721	0	0.006802721	0	0	0	0	0	0	0	0	0	0	0
1	0	0.006802721	0	0.013605442	0	0	0	0	0	0	0	0	0	0	0	0	0	0	0	0	0	0	0	0	0	0	0	0	0.006802721	0	0	0	0	0	0
1	0	0	0	0	0	0	0	0	0	0	0	0	0	0	0	0	0	0	0	0	0	0	0	0	0	0	0	0	0	0	0	0.006802721	0	0	0
1	0	0	0	0	0	0	0	0	0	0	0	0	0	0	0	0	0	0	0	0	0	0.006802721	0	0.006802721	0	0	0	0	0.006802721	0	0	0	0	0	0
1	0	0	0	0	0	0	0	0	0	0.006802721	0	0	0	0	0	0	0	0	0	0	0	0	0	0	0	0	0	0	0.006802721	0	0	0	0	0.006802721	0
1	0	0	0	0	0	0	0	0	0.013605442	0	0	0	0	0	0	0	0	0	0	0	0	0	0	0.020408163	0	0	0	0	0	0	0	0	0	0	0
1	0	0.006802721	0	0	0	0	0	0.006802721	0	0	0	0	0	0.006802721	0	0	0	0	0	0	0.006802721	0	0	0	0	0	0	0	0.006802721	0	0	0	0	0	0
1	0	0	0	0	0	0	0.013605442	0	0	0.006802721	0	0.006802721	0	0	0	0	0	0	0	0	0	0	0	0.006802721	0	0	0	0	0	0	0.006802721	0	0	0	0
1	0	0	0	0.013605442	0	0	0.006802721	0	0	0	0	0	0	0	0	0	0.006802721	0	0	0	0	0	0	0	0	0	0	0	0.006802721	0	0	0	0.006802721	0	0
1	0.006802721	0	0	0	0	0	0.006802721	0	0	0	0	0	0	0	0	0	0	0	0	0	0	0	0	0	0.006802721	0	0	0	0	0	0	0	0	0	0
1	0	0	0	0	0.006802721	0	0	0	0	0	0	0	0	0	0	0	0	0	0	0	0	0	0	0	0	0	0	0	0	0	0	0	0	0	0
1	0	0	0	0	0	0	0	0	0	0	0	0	0	0	0	0	0	0	0	0	0.006802721	0	0	0	0	0	0	0	0	0	0	0	0	0	0.006802721
1	0	0	0	0	0	0	0	0	0	0	0	0	0	0	0	0	0.006802721	0	0	0.006802721	0	0	0	0	0	0	0	0	0	0	0	0	0	0	0
1	0	0	0	0	0	0	0	0	0	0	0	0	0	0	0	0	0	0	0.006802721	0	0	0	0	0	0	0	0	0	0	0	0	0	0	0	0
1	0	0	0	0	0	0	0	0	0	0	0.006802721	0	0	0	0	0	0	0	0	0	0	0.006802721	0	0	0.006802721	0	0	0	0.006802721	0	0	0	0	0	0
1	0	0	0	0	0	0	0	0	0	0	0	0	0	0	0	0	0	0	0	0.006802721	0	0	0	0	0	0	0	0	0	0	0	0	0	0	0
1	0	0	0	0	0	0	0	0	0	0	0	0	0	0.006802721	0	0	0	0	0.006802721	0	0.013605442	0.006802721	0.013605442	0	0	0	0	0	0	0	0	0	0	0	0
1	0	0	0	0.013605442	0	0	0	0	0	0	0	0	0	0	0	0	0	0	0	0	0	0	0.006802721	0	0	0	0	0	0	0	0	0	0	0	0
1	0	0	0	0	0	0	0	0	0	0	0	0	0	0	0	0	0	0	0	0	0	0	0.006802721	0	0	0	0	0	0.006802721	0	0	0	0	0	0
1	0	0.006802721	0	0.006802721	0.006802721	0	0	0	0	0	0	0	0	0	0	0	0.006802721	0	0	0	0	0	0	0	0	0	0	0.013605442	0	0	0	0	0	0.006802721	0.006802721
1	0	0	0	0.006802721	0	0	0	0	0	0	0	0	0	0	0	0	0	0	0	0	0	0	0	0	0	0	0.006802721	0	0	0	0	0	0	0	0
1	0	0	0.006802721	0	0	0	0	0	0	0.006802721	0	0	0	0	0.006802721	0	0	0	0	0	0	0	0	0	0	0	0	0	0.006802721	0	0	0	0	0	0
1	0	0	0.006802721	0	0	0	0	0	0	0.006802721	0	0	0	0	0	0	0.006802721	0	0	0	0	0	0	0	0.013605442	0.006802721	0.006802721	0	0.006802721	0	0	0.006802721	0	0	0
1	0	0	0	0	0	0	0	0	0	0.006802721	0	0	0	0.006802721	0	0	0	0	0	0	0	0	0.006802721	0	0	0	0	0	0	0	0	0	0	0	0
1	0	0	0	0	0	0	0	0	0.013605442	0	0	0	0	0	0	0	0	0	0	0	0	0	0	0	0.006802721	0	0	0	0	0	0	0.006802721	0	0	0
1	0	0	0	0	0	0	0	0	0	0	0	0	0	0	0	0	0	0	0	0	0	0	0	0	0	0	0	0	0	0	0	0	0	0	0.006802721
1	0	0	0	0	0	0	0.006802721	0	0.006802721	0	0	0	0	0	0	0	0	0	0	0	0	0	0	0	0.006802721	0	0	0	0.006802721	0	0	0	0	0	0
1	0	0	0	0	0	0	0	0	0	0	0	0	0.013605442	0	0	0	0	0	0	0	0	0	0	0	0	0	0	0	0	0	0	0	0	0	0
1	0	0	0	0	0	0	0	0	0.006802721	0	0	0	0	0	0	0	0	0	0	0	0	0	0	0	0	0	0	0	0	0	0	0	0	0	0
1	0	0	0	0	0	0	0	0	0	0	0	0	0	0	0	0	0	0	0.006802721	0	0	0.006802721	0	0	0	0	0	0	0	0	0	0	0	0	0
1	0	0	0.006802721	0	0.006802721	0	0.006802721	0	0	0	0	0	0	0	0	0	0	0	0	0	0	0	0	0.006802721	0	0.013605442	0	0	0	0	0	0	0	0	0
1	0	0	0	0	0	0	0	0	0	0.006802721	0.006802721	0	0	0	0	0.006802721	0	0	0	0	0	0	0	0	0	0	0	0	0	0	0	0	0	0	0
1	0	0	0	0	0	0	0	0	0	0	0	0	0	0	0	0.006802721	0	0.006802721	0	0	0	0	0	0	0	0	0	0	0	0	0	0	0	0	0
1	0.006802721	0.006802721	0	0	0	0	0.006802721	0	0	0	0	0	0	0	0	0	0	0	0	0	0	0	0	0	0.006802721	0	0	0	0	0	0	0	0	0	0
1	0	0	0	0	0	0	0	0	0	0	0	0	0	0	0	0	0	0	0	0	0	0	0	0.006802721	0	0	0	0	0	0	0	0	0	0	0
1	0	0	0	0	0	0	0	0	0	0	0.006802721	0	0	0	0	0	0	0	0	0	0	0	0	0	0.006802721	0	0	0	0	0	0	0	0	0	0
1	0	0	0	0	0	0	0.006802721	0	0	0	0	0	0	0	0	0	0	0.006802721	0	0	0	0	0.006802721	0	0	0	0	0.006802721	0.006802721	0	0	0.006802721	0	0	0
1	0	0	0	0	0	0	0	0	0	0	0	0	0	0	0	0	0	0	0	0	0	0.006802721	0	0	0	0	0	0	0	0	0	0	0	0	0
1	0	0	0	0	0	0	0	0	0	0	0	0	0	0	0	0	0	0	0	0	0	0	0	0	0	0	0	0	0	0	0	0.006802721	0	0	0
1	0	0	0	0	0	0.006802721	0	0	0	0	0	0	0	0	0	0	0	0	0	0	0	0.006802721	0.013605442	0	0	0	0	0.006802721	0	0	0	0	0	0	0
1	0	0	0	0	0	0	0.013605442	0	0	0	0	0	0	0	0	0	0	0	0	0	0	0	0	0	0	0	0	0	0.006802721	0	0	0	0	0	0.006802721
1	0	0	0	0	0	0	0.006802721	0	0	0.006802721	0	0	0	0	0	0	0	0	0	0	0	0	0.006802721	0	0	0	0	0	0	0	0	0	0	0	0
1	0	0	0	0	0	0	0	0	0	0	0	0	0	0	0	0	0	0	0	0	0	0.006802721	0	0	0	0	0	0	0	0	0	0	0	0	0
1	0	0	0	0	0	0	0	0	0	0	0	0	0	0	0	0	0	0.006802721	0	0	0	0	0	0	0	0	0	0	0	0	0	0	0	0	0
1	0	0	0	0	0	0	0.006802721	0	0	0.006802721	0	0	0.013605442	0	0	0	0.006802721	0	0	0	0	0.006802721	0.006802721	0	0	0	0	0	0	0	0	0	0	0	0
1	0	0	0	0	0	0	0	0	0	0	0	0	0	0	0	0	0	0	0	0	0	0.006802721	0.006802721	0	0.006802721	0	0	0	0	0	0	0	0	0	0
1	0	0	0	0	0.006802721	0	0	0	0	0	0	0	0	0	0	0	0	0	0	0	0	0	0	0	0.006802721	0	0	0	0	0	0	0	0	0	0
1	0	0	0	0	0	0	0	0	0	0	0	0	0	0	0	0	0	0.006802721	0	0	0	0	0.006802721	0	0	0	0	0	0	0	0	0	0	0	0
1	0	0	0	0	0	0	0	0	0	0	0	0	0	0	0	0	0.006802721	0	0	0	0	0	0	0.006802721	0	0	0	0	0	0	0	0	0	0	0
1	0	0	0	0	0	0	0	0	0	0	0	0	0	0	0	0	0	0	0.006802721	0	0	0	0	0	0	0	0	0	0	0	0	0.006802721	0	0	0
1	0	0	0	0	0	0	0	0	0	0	0	0	0	0	0	0	0	0	0	0	0	0	0.006802721	0	0	0	0	0	0.013605442	0	0	0	0	0	0
1	0	0	0	0	0	0	0.006802721	0	0.006802721	0	0	0	0	0	0	0	0	0	0	0	0	0	0	0	0	0	0	0	0.006802721	0	0	0.006802721	0	0	0
1	0	0	0	0	0	0	0	0	0	0	0	0	0	0	0	0	0	0	0	0	0	0	0.006802721	0	0	0	0	0	0.006802721	0	0	0	0	0	0
1	0	0	0	0	0	0	0.006802721	0	0	0.006802721	0	0	0	0	0	0	0	0	0	0	0	0	0	0	0	0	0	0	0	0	0	0	0	0	0
1	0	0	0	0	0	0	0	0	0	0	0	0	0	0	0	0	0	0	0.006802721	0	0	0	0.006802721	0	0	0	0	0	0	0	0	0	0	0	0
1	0	0	0	0.006802721	0	0.006802721	0	0	0	0	0	0	0	0	0	0	0	0	0	0	0	0	0	0	0	0	0	0	0	0	0	0	0	0	0
1	0	0	0	0	0	0	0	0	0	0	0	0	0	0	0	0	0	0	0	0	0	0	0	0.013605442	0.006802721	0	0	0	0	0	0	0	0	0	0
1	0	0	0	0	0	0	0	0	0	0.006802721	0	0	0	0	0	0	0	0	0	0	0	0	0	0	0.006802721	0	0	0	0	0	0	0	0	0	0
1	0	0	0	0	0	0	0	0	0	0	0	0	0	0	0	0	0	0	0	0	0	0	0.006802721	0	0	0	0	0	0	0	0.006802721	0	0	0	0
1	0	0	0	0	0.013605442	0	0	0	0	0	0.006802721	0	0	0	0	0	0	0	0	0	0	0	0	0	0	0	0	0	0	0	0	0	0	0	0
1	0	0	0	0	0	0	0	0	0	0	0	0	0	0	0	0	0	0	0	0	0	0	0.006802721	0	0	0	0	0	0	0	0	0	0	0	0
1	0	0.006802721	0	0	0	0	0	0	0	0	0	0	0	0.006802721	0	0	0	0	0	0	0	0	0.006802721	0	0	0	0	0	0.006802721	0	0	0	0	0	0
1	0	0	0	0	0	0	0	0	0	0	0	0	0	0.006802721	0	0	0	0	0	0	0	0	0	0	0	0	0	0	0.006802721	0	0	0.006802721	0	0	0
1	0	0	0	0	0	0	0	0	0	0	0	0	0	0	0	0	0	0.006802721	0	0	0	0	0	0	0	0	0.006802721	0	0	0	0	0	0	0	0
1	0	0	0	0	0	0	0	0	0	0	0	0	0	0	0	0.006802721	0	0	0.006802721	0	0	0	0.006802721	0	0.006802721	0	0	0	0	0	0	0	0	0	0
1	0	0	0	0	0	0	0	0	0	0	0	0	0	0	0	0	0	0	0	0	0	0	0.006802721	0	0	0	0	0	0	0	0	0	0	0	0
1	0	0	0	0	0	0	0.006802721	0	0	0	0	0	0	0	0	0	0	0	0	0	0	0	0	0	0.006802721	0	0	0	0	0	0	0	0	0	0
1	0	0	0	0.006802721	0	0	0.006802721	0	0.006802721	0.006802721	0	0	0	0	0	0	0	0	0	0	0	0	0	0	0	0	0	0	0.006802721	0	0	0	0	0	0.006802721
1	0	0	0	0	0	0	0	0	0	0.006802721	0.006802721	0	0.013605442	0	0	0	0	0	0	0	0.006802721	0	0	0	0	0	0	0	0	0	0	0	0	0	0
1	0	0	0	0	0	0	0	0	0	0	0	0	0	0	0	0	0	0	0	0	0	0	0	0	0	0	0	0	0.013605442	0	0	0	0	0	0
1	0	0	0	0	0	0	0.006802721	0	0	0	0.006802721	0	0	0	0	0	0	0	0	0	0	0	0	0	0	0	0	0	0.006802721	0	0	0	0	0	0
1	0	0	0	0	0	0	0	0	0	0	0	0	0	0	0	0	0	0	0	0	0	0.006802721	0	0.006802721	0	0	0	0	0	0	0	0	0	0	0
1	0	0	0	0	0	0	0.006802721	0	0	0	0	0	0	0	0	0	0	0	0.006802721	0	0	0	0	0	0	0	0	0	0.006802721	0	0	0	0	0	0
1	0	0	0	0	0	0	0	0	0	0.006802721	0	0	0	0	0	0	0	0	0	0	0	0	0	0	0	0	0	0	0.013605442	0	0	0	0	0	0
1	0	0	0	0	0.006802721	0	0	0	0	0	0	0	0	0	0	0	0.006802721	0	0	0	0	0	0	0.006802721	0	0	0	0	0	0	0	0	0	0	0
1	0	0	0	0	0	0	0	0	0	0	0.006802721	0	0	0	0	0	0	0	0	0	0	0	0	0	0	0	0	0	0	0	0	0	0	0	0
1	0	0	0	0	0.006802721	0	0	0	0	0	0	0	0	0.006802721	0	0	0	0	0	0	0	0.006802721	0	0	0	0	0	0	0	0	0	0	0	0	0
1	0	0	0	0	0	0	0	0	0	0.006802721	0	0	0	0	0	0	0	0	0	0	0	0	0	0	0	0	0	0	0	0	0	0	0	0	0.006802721
1	0	0	0	0	0	0	0	0	0	0.006802721	0	0	0	0	0	0	0.006802721	0	0	0.013605442	0	0	0	0	0	0	0	0	0	0	0	0	0	0	0
1	0	0	0	0	0	0	0	0	0	0	0.006802721	0	0	0	0.006802721	0	0	0	0	0	0	0	0	0.006802721	0	0	0	0.006802721	0	0	0	0	0	0	0
1	0	0	0	0	0	0	0	0	0.006802721	0	0	0	0	0	0.006802721	0	0	0	0	0	0	0	0	0	0	0	0	0	0.006802721	0	0	0	0	0	0
1	0	0	0	0	0	0	0	0	0	0	0	0	0	0	0	0	0.006802721	0	0	0	0	0.013605442	0	0	0	0	0	0	0.006802721	0	0	0	0	0	0
1	0	0.006802721	0.006802721	0	0	0	0	0	0	0	0	0	0	0	0	0	0	0	0	0	0	0	0	0	0.006802721	0	0	0	0	0	0	0	0	0	0
1	0	0	0	0	0	0	0	0	0	0	0	0.006802721	0	0	0	0	0	0	0	0	0	0	0	0	0.006802721	0	0	0	0.006802721	0	0	0	0	0	0
1	0	0	0	0	0	0	0	0	0	0	0	0	0.006802721	0.006802721	0	0	0	0.006802721	0	0	0	0	0	0	0.006802721	0	0	0	0	0	0	0	0	0	0
1	0	0	0	0	0	0	0	0	0	0	0	0	0	0	0	0	0	0	0	0	0	0	0	0	0.013605442	0	0	0	0	0	0	0	0	0	0
1	0	0.006802721	0	0	0	0	0	0	0	0	0	0	0	0	0	0	0	0	0.006802721	0	0	0	0	0	0	0	0	0	0	0	0	0	0	0	0
1	0	0.006802721	0	0	0	0	0	0	0	0	0	0	0	0	0	0	0	0	0	0	0	0	0	0.020408163	0.006802721	0	0	0	0	0	0	0.006802721	0	0	0
1	0	0	0	0	0	0	0.013605442	0	0	0	0	0	0	0	0	0	0.006802721	0.006802721	0	0	0	0	0	0	0	0	0	0	0.013605442	0	0	0	0	0	0
1	0	0	0	0	0	0	0.006802721	0	0.006802721	0	0.006802721	0	0	0	0	0	0	0	0	0	0	0.006802721	0	0	0	0	0	0	0	0	0	0	0	0	0
1	0	0	0	0	0	0	0	0	0	0	0	0	0	0	0	0	0	0	0	0	0	0	0.006802721	0	0	0	0	0	0	0	0	0.006802721	0	0	0
1	0	0	0	0	0	0	0	0	0	0	0	0	0	0	0	0.006802721	0	0	0.006802721	0	0	0	0.006802721	0.006802721	0	0	0	0	0.006802721	0	0	0	0	0	0
1	0	0	0	0	0	0	0	0	0	0.006802721	0	0	0	0	0	0	0	0	0	0	0	0	0	0	0.006802721	0	0	0	0	0	0	0	0	0	0
1	0	0	0	0	0	0	0	0.006802721	0	0.006802721	0	0	0	0	0	0	0.006802721	0	0	0	0	0	0.006802721	0	0	0.013605442	0	0	0	0	0	0	0	0	0
1	0	0.006802721	0	0	0	0	0	0	0	0	0	0	0	0	0	0	0	0	0	0	0	0	0	0	0	0	0	0	0	0	0	0	0	0	0
1	0	0	0	0	0	0	0	0	0	0.006802721	0	0	0	0	0	0	0.006802721	0	0	0	0	0.006802721	0	0	0	0	0.006802721	0	0	0	0	0	0	0	0
1	0	0	0	0	0	0	0	0	0	0	0.006802721	0	0.006802721	0	0	0	0	0	0.006802721	0	0	0.006802721	0	0	0	0	0	0	0.006802721	0	0	0	0	0	0
1	0	0	0.006802721	0	0	0	0	0	0.006802721	0.006802721	0	0	0	0	0	0	0	0	0	0	0	0	0.006802721	0	0	0	0	0	0	0	0	0.006802721	0	0	0
1	0	0	0	0	0	0	0	0.006802721	0	0.006802721	0	0	0	0	0	0	0	0	0	0	0	0	0	0.006802721	0.006802721	0	0	0	0	0	0	0	0	0	0
1	0	0	0	0	0	0	0	0	0	0	0	0	0	0	0	0	0	0	0	0	0	0.006802721	0	0	0.006802721	0	0	0	0.006802721	0	0	0	0	0	0
1	0	0	0	0	0	0	0	0	0	0	0	0	0	0	0	0	0.006802721	0	0	0	0	0	0	0	0	0	0	0	0	0	0	0	0	0	0
1	0	0	0	0	0	0	0.006802721	0	0	0	0	0	0	0	0	0	0	0	0	0	0	0	0.006802721	0	0	0	0	0	0	0	0	0	0	0	0
1	0	0	0	0.006802721	0	0	0.006802721	0	0	0	0	0	0	0	0	0	0	0	0	0	0	0	0.006802721	0	0	0	0	0	0	0	0	0	0	0	0
1	0	0	0	0	0	0	0	0	0	0.006802721	0	0	0	0	0	0.006802721	0	0	0.006802721	0	0	0	0	0	0	0	0	0	0	0	0	0	0	0	0
1	0	0	0	0	0	0	0.006802721	0	0	0	0	0	0	0	0	0.006802721	0	0	0	0	0	0	0	0	0	0	0	0	0	0	0	0	0	0	0
1	0	0	0	0	0	0	0.006802721	0	0	0	0	0	0	0	0	0	0	0	0	0	0	0.013605442	0	0	0	0	0	0	0	0	0	0	0	0	0
1	0	0	0	0	0	0	0	0	0	0.006802721	0	0	0	0.006802721	0	0	0	0	0.006802721	0	0	0	0	0	0	0	0	0	0	0	0	0	0	0	0
1	0	0	0	0	0	0	0	0	0	0	0.006802721	0	0	0	0	0	0	0	0	0	0	0	0	0	0	0	0	0	0	0	0	0	0	0	0
1	0	0	0	0	0	0	0.006802721	0	0	0	0.006802721	0	0	0	0	0	0	0	0	0	0	0	0	0	0	0	0	0	0	0	0	0	0	0.006802721	0
1	0	0	0	0	0	0	0.006802721	0	0	0.006802721	0	0	0	0	0	0	0	0	0.006802721	0	0	0	0	0	0	0	0	0	0.006802721	0	0	0	0	0	0
1	0	0	0	0	0	0	0	0	0	0.006802721	0	0	0	0	0	0	0	0	0	0	0	0	0	0	0.006802721	0	0	0	0	0	0	0	0	0	0
1	0	0	0	0.006802721	0.006802721	0	0.006802721	0	0	0.013605442	0	0	0	0	0	0	0	0	0	0	0	0	0	0	0	0	0	0	0.006802721	0	0	0	0	0	0
1	0	0	0	0	0	0	0	0	0	0	0	0	0	0	0	0.006802721	0	0	0	0	0	0	0	0.006802721	0	0	0	0	0	0	0	0	0	0	0
1	0	0	0	0.006802721	0	0	0	0	0	0.006802721	0	0	0	0	0	0	0	0	0	0	0	0	0	0	0	0	0	0	0	0	0	0	0	0	0
1	0	0	0	0.006802721	0	0	0.006802721	0	0	0	0	0	0	0	0.006802721	0	0	0	0	0	0	0	0	0	0	0	0	0	0	0	0	0	0	0	0
1	0	0	0	0.013605442	0.006802721	0	0	0	0	0	0.006802721	0	0	0	0	0	0.006802721	0	0	0	0	0	0	0	0	0	0	0	0.006802721	0	0	0.006802721	0	0	0
1	0	0	0	0	0	0	0	0	0	0	0	0	0	0	0	0	0	0	0	0	0	0.006802721	0	0.013605442	0	0	0	0	0	0	0	0	0	0	0
1	0	0	0	0.006802721	0.006802721	0	0	0	0	0	0	0	0	0	0	0	0	0	0	0	0	0	0.006802721	0.013605442	0.006802721	0	0	0	0	0	0	0	0	0	0
1	0	0	0	0	0	0	0	0	0	0	0.006802721	0	0	0.006802721	0	0	0	0	0	0	0.006802721	0	0.006802721	0	0	0	0	0	0	0	0	0	0	0	0
1	0	0.006802721	0.006802721	0	0.006802721	0	0	0	0	0	0	0	0	0	0	0	0	0	0	0	0	0	0.006802721	0	0	0.013605442	0	0	0.006802721	0	0	0	0	0	0
1	0	0	0	0	0	0	0	0	0.006802721	0.006802721	0.006802721	0	0	0	0	0.006802721	0	0	0	0	0	0	0	0	0	0	0	0	0.006802721	0	0	0	0	0	0
1	0	0	0	0	0	0	0	0	0	0	0	0	0	0	0	0.006802721	0.006802721	0	0	0	0	0	0.006802721	0.006802721	0	0	0	0	0	0	0	0	0	0	0
1	0	0	0	0	0	0	0	0	0	0	0.013605442	0	0	0	0	0	0	0	0.006802721	0	0	0	0.006802721	0	0	0	0	0	0.006802721	0	0	0	0	0	0
1	0	0	0	0	0	0	0	0	0	0	0	0	0	0	0	0	0	0	0.013605442	0	0	0	0.006802721	0	0	0	0	0	0	0	0	0	0.013605442	0	0
1	0	0	0	0	0	0	0	0	0	0	0	0	0	0	0	0	0	0	0	0	0	0.006802721	0	0	0	0	0	0	0	0	0	0.006802721	0	0	0
1	0.006802721	0	0	0	0	0	0	0	0	0	0	0	0	0.006802721	0.013605442	0	0	0	0.006802721	0	0	0.006802721	0	0.006802721	0	0	0	0	0	0	0	0	0	0.006802721	0
1	0	0	0	0	0	0	0	0	0	0	0.006802721	0	0	0	0	0	0	0.006802721	0.006802721	0	0	0	0	0	0	0	0	0	0	0	0	0	0	0	0
1	0	0	0	0	0	0	0	0	0	0	0	0	0	0	0.006802721	0	0	0	0	0	0	0	0	0	0	0	0	0	0	0	0	0	0	0	0
1	0	0	0	0	0	0	0	0	0	0	0	0	0	0	0	0	0	0	0	0	0	0.006802721	0	0	0.006802721	0	0	0	0	0	0	0	0	0	0
1	0	0.006802721	0	0	0	0	0.013605442	0	0	0	0	0	0	0	0	0	0.006802721	0.006802721	0	0	0	0	0	0	0.006802721	0	0	0	0.013605442	0	0	0	0	0	0
1	0	0	0	0	0	0	0	0	0	0	0	0	0	0	0	0	0	0	0	0	0	0.006802721	0	0	0	0	0.006802721	0	0	0	0	0	0.006802721	0	0
1	0	0	0	0	0	0	0	0.006802721	0	0	0	0	0	0	0	0.006802721	0	0	0	0	0	0	0	0	0.006802721	0	0	0	0	0	0	0	0	0	0
1	0	0	0	0	0.006802721	0	0	0	0	0.006802721	0	0	0	0	0	0	0	0	0	0	0	0	0.006802721	0	0	0	0	0	0	0	0	0.006802721	0	0	0
1	0	0	0	0	0	0	0.006802721	0	0	0	0	0	0	0	0	0	0	0	0	0	0	0	0	0	0	0	0	0	0	0	0	0	0	0	0
1	0	0	0	0.013605442	0.006802721	0	0	0	0	0	0	0	0	0	0	0.013605442	0	0	0	0	0	0	0	0	0	0	0	0	0	0	0	0	0	0	0
1	0	0	0	0	0	0	0	0	0	0	0	0	0	0	0	0	0	0	0.006802721	0	0	0	0.006802721	0.006802721	0	0	0	0	0	0	0	0	0	0	0
1	0	0	0	0	0	0	0	0	0	0	0	0	0	0	0	0	0	0	0	0	0	0	0.006802721	0	0	0	0	0	0	0	0	0.006802721	0	0	0
1	0	0	0	0	0	0	0	0	0	0	0	0	0	0	0	0.006802721	0	0	0	0	0	0	0.006802721	0	0	0	0	0.006802721	0	0	0	0	0	0	0.006802721
1	0	0	0	0	0	0	0.013605442	0	0	0	0	0	0	0	0	0	0	0	0	0	0	0.006802721	0	0	0	0	0	0	0.006802721	0	0	0	0	0	0
1	0	0	0	0	0	0	0	0	0	0	0	0	0	0	0	0	0	0	0.006802721	0	0	0	0	0	0	0	0	0	0.006802721	0	0	0	0	0	0
1	0	0	0	0	0	0	0	0	0	0	0	0	0	0	0	0	0	0	0	0	0	0	0	0	0.006802721	0	0	0	0	0	0	0	0	0	0
1	0	0	0	0	0	0	0.006802721	0	0	0	0	0	0	0	0	0	0	0	0	0	0	0	0	0.006802721	0	0	0	0	0.006802721	0	0	0	0.006802721	0	0
1	0	0	0	0	0	0	0	0	0	0.006802721	0.013605442	0	0	0	0	0	0.006802721	0	0.006802721	0	0	0	0	0	0	0	0	0	0	0	0	0	0	0	0
1	0	0	0.006802721	0	0.013605442	0	0	0	0	0	0	0	0	0	0	0	0	0	0	0	0.013605442	0	0	0.006802721	0	0.013605442	0	0	0	0	0	0	0	0	0
1	0	0	0.013605442	0	0	0	0	0	0	0	0	0	0	0	0	0	0	0	0	0	0	0	0	0	0	0.013605442	0	0	0	0	0	0	0	0	0
1	0	0	0.006802721	0	0	0	0	0	0	0.006802721	0	0	0	0	0.006802721	0	0	0	0	0	0	0	0	0	0.006802721	0.013605442	0	0	0.006802721	0	0	0	0	0	0
1	0	0	0	0	0	0	0.013605442	0	0	0	0	0	0	0	0	0	0	0	0	0	0	0	0	0	0	0	0	0	0.006802721	0	0	0	0	0	0
1	0	0	0	0.006802721	0.006802721	0	0	0	0	0	0	0	0	0	0	0	0	0	0	0	0	0	0.006802721	0	0	0	0	0	0	0	0	0	0	0	0
1	0	0	0	0	0	0	0.006802721	0	0	0	0	0	0	0	0	0	0	0	0	0	0	0	0	0	0	0	0	0	0	0	0	0	0	0	0
1	0	0	0	0	0	0	0	0	0	0	0	0	0	0	0	0	0	0	0	0	0	0	0	0	0	0	0	0	0.006802721	0	0	0	0	0	0
1	0	0	0	0	0	0	0.006802721	0	0	0	0	0	0	0	0.006802721	0	0	0	0	0	0	0	0	0	0	0	0	0	0	0	0	0	0	0	0
1	0	0	0	0	0	0	0	0	0	0	0	0	0	0	0	0	0	0	0.006802721	0	0	0	0	0	0.013605442	0	0	0	0	0	0	0	0	0	0
1	0	0	0	0	0	0.006802721	0.006802721	0	0	0	0	0	0	0	0	0	0	0	0	0	0	0	0	0	0.006802721	0	0	0	0	0	0	0.013605442	0	0	0
1	0	0	0	0	0	0	0	0	0	0.006802721	0	0	0	0	0	0	0.006802721	0	0	0	0	0	0	0	0	0	0	0	0	0	0.006802721	0	0	0	0
1	0	0	0	0	0	0.006802721	0	0	0	0	0.006802721	0	0	0	0	0	0	0	0	0	0	0	0	0	0	0	0	0	0	0	0	0	0	0	0
1	0	0	0	0	0	0	0.006802721	0	0	0	0	0	0.006802721	0	0	0	0	0	0	0	0	0	0	0	0	0	0	0	0	0	0	0	0	0	0
1	0	0	0	0	0	0	0	0	0.006802721	0	0	0	0	0	0.013605442	0	0	0	0.006802721	0	0	0	0.006802721	0.006802721	0	0	0	0	0.006802721	0	0	0	0	0	0
1	0	0	0	0	0	0	0	0	0.006802721	0	0	0	0	0	0	0	0	0	0	0	0	0	0.006802721	0	0	0	0	0	0	0	0	0	0	0.006802721	0
1	0	0	0	0	0	0	0	0	0	0	0	0	0	0	0	0.006802721	0	0	0	0	0	0	0	0	0	0	0	0	0.006802721	0	0	0	0	0	0
1	0	0	0	0	0.006802721	0	0	0	0	0	0	0	0	0	0	0	0	0	0	0	0	0	0	0	0	0	0	0.006802721	0	0	0	0	0	0	0
1	0.006802721	0	0	0	0	0	0	0	0	0	0	0	0	0	0	0	0	0	0	0	0.006802721	0.013605442	0	0	0.006802721	0	0.006802721	0	0	0	0	0	0	0	0
1	0	0	0	0	0.006802721	0	0	0	0	0.006802721	0	0	0.006802721	0.006802721	0.006802721	0	0	0	0	0	0	0	0.013605442	0	0.006802721	0	0	0	0	0	0	0	0	0	0
1	0	0	0	0.013605442	0	0	0	0	0	0.006802721	0.006802721	0	0	0	0	0	0	0.006802721	0	0	0	0	0	0	0	0	0	0	0	0	0	0	0	0	0
1	0	0	0	0	0.006802721	0	0.006802721	0	0	0	0	0	0	0	0	0	0	0	0	0	0	0	0	0	0	0	0	0	0	0	0	0	0	0	0
1	0	0	0	0	0	0	0	0	0	0	0	0	0	0	0	0	0	0	0	0	0	0	0	0	0.006802721	0	0	0	0	0	0	0	0	0	0
1	0	0.006802721	0	0	0	0	0	0	0	0	0	0	0	0	0	0	0	0	0	0	0	0.013605442	0.013605442	0	0	0	0	0	0.006802721	0	0	0	0	0	0
1	0	0	0	0	0.006802721	0	0	0	0	0	0.013605442	0	0	0.006802721	0	0	0	0	0	0	0	0	0.006802721	0	0	0	0	0	0	0	0	0	0	0.006802721	0
1	0	0	0	0	0	0.006802721	0	0	0	0	0	0	0	0	0	0	0	0	0	0	0	0.006802721	0	0	0	0	0	0	0	0	0	0	0	0	0
1	0	0	0	0	0	0	0.006802721	0	0	0	0	0	0	0	0	0	0.006802721	0	0	0	0	0	0	0	0	0	0	0	0	0	0	0	0	0	0
1	0	0	0	0	0	0	0	0.006802721	0	0	0	0	0	0	0	0	0	0	0	0	0	0	0	0	0	0	0	0	0	0	0	0	0	0	0
1	0	0	0	0	0	0	0	0	0	0	0	0	0	0	0.006802721	0	0	0	0	0	0	0	0	0	0	0	0	0	0	0	0	0	0	0	0
1	0	0	0	0	0	0	0.006802721	0	0	0	0	0	0	0	0	0	0	0	0	0	0	0	0	0	0	0	0	0	0.006802721	0	0	0	0	0	0
1	0	0	0	0	0.013605442	0	0.006802721	0	0	0.006802721	0	0	0	0	0	0	0	0	0	0	0	0	0	0	0	0	0	0	0	0	0	0	0	0	0.006802721
1	0	0	0	0	0	0.006802721	0	0	0	0	0	0	0	0	0	0	0	0	0	0	0	0	0	0	0	0	0	0.006802721	0	0	0	0	0	0	0
1	0	0	0	0	0	0	0	0	0.006802721	0.006802721	0	0	0	0	0	0	0	0	0	0	0	0	0	0	0	0	0	0	0	0	0	0	0	0	0
1	0	0	0	0.006802721	0	0	0	0	0	0	0	0	0	0	0.006802721	0.006802721	0	0.006802721	0	0	0	0	0	0	0.006802721	0	0	0	0	0	0	0	0	0	0
1	0	0	0	0	0	0	0	0	0	0	0	0	0	0	0	0	0	0	0	0	0	0	0	0	0	0	0	0	0.006802721	0	0.006802721	0	0.006802721	0	0
1	0	0	0	0.006802721	0.006802721	0	0	0.006802721	0	0	0	0	0	0	0	0	0	0	0.006802721	0	0	0.006802721	0.006802721	0	0	0	0	0	0	0	0	0	0	0	0
1	0	0	0	0.006802721	0	0	0	0	0	0.006802721	0	0	0	0	0	0	0	0	0	0	0	0	0	0	0	0	0.006802721	0	0	0	0	0	0	0	0
1	0	0	0	0	0	0	0	0	0	0	0	0	0	0	0	0.006802721	0	0	0	0	0	0	0	0	0.006802721	0	0	0	0	0	0	0	0	0	0
1	0	0	0	0	0	0	0	0	0	0	0	0	0	0	0	0	0	0	0	0	0	0	0	0	0.006802721	0	0	0	0	0	0	0	0	0	0
1	0	0	0	0	0	0	0.006802721	0	0	0	0	0	0	0	0	0	0.006802721	0	0	0	0	0	0	0	0.013605442	0	0	0	0	0	0	0	0	0	0
1	0	0	0	0	0	0	0.006802721	0.006802721	0	0	0	0	0	0	0	0	0	0	0	0	0	0.006802721	0	0	0	0	0	0	0	0	0	0	0	0	0
1	0	0	0	0.006802721	0	0	0	0	0	0	0	0	0	0	0	0	0.006802721	0	0	0	0	0	0	0	0	0	0	0	0	0	0	0	0	0	0
1	0	0	0	0	0	0	0	0	0	0.006802721	0	0	0.013605442	0	0	0	0	0	0	0	0	0.006802721	0	0	0	0	0	0	0	0	0	0	0	0	0
1	0	0	0	0	0	0	0	0	0	0.006802721	0	0	0	0	0	0	0	0	0.006802721	0	0	0	0	0	0	0	0.006802721	0	0.006802721	0	0	0	0	0	0
1	0	0	0	0	0	0	0	0	0	0.006802721	0	0	0	0	0	0	0	0	0.006802721	0	0	0	0	0	0	0	0.006802721	0	0.006802721	0	0	0	0	0	0
1	0	0	0	0	0	0	0	0	0	0	0	0	0	0	0	0	0	0	0	0	0	0.013605442	0	0	0	0	0	0	0.006802721	0	0	0	0.006802721	0	0
1	0	0	0	0	0	0	0	0	0	0	0	0	0	0	0	0	0	0	0	0	0	0	0.006802721	0	0	0.006802721	0	0	0.006802721	0	0	0.006802721	0	0	0
1	0	0	0	0.006802721	0	0.006802721	0.006802721	0	0	0	0	0	0	0.006802721	0	0	0.006802721	0	0	0	0	0	0	0	0	0	0	0	0	0	0	0	0	0	0
1	0	0	0	0.006802721	0.006802721	0	0	0	0	0.013605442	0	0	0	0	0	0	0	0	0	0	0	0	0	0	0	0	0	0	0	0	0	0.006802721	0	0	0
1	0	0	0	0	0	0	0	0	0	0.006802721	0	0	0	0	0.006802721	0	0	0	0	0	0	0	0	0	0.006802721	0	0	0	0	0	0	0.006802721	0	0	0
1	0	0	0	0	0	0	0	0	0	0	0.006802721	0	0	0	0	0	0	0	0	0	0	0	0	0	0	0	0	0	0	0	0	0	0.006802721	0	0
1	0	0	0	0	0	0	0	0	0	0	0	0	0	0	0	0	0	0	0	0	0.013605442	0.006802721	0.006802721	0	0.006802721	0	0	0	0	0	0	0	0	0	0
1	0	0	0	0	0	0	0	0	0	0	0	0	0	0	0	0	0	0	0	0	0.013605442	0	0	0.006802721	0	0	0	0	0	0	0	0	0	0	0
1	0	0	0	0	0	0	0.013605442	0	0	0	0	0	0.013605442	0	0	0	0	0	0	0	0	0	0	0	0	0	0	0	0.006802721	0	0	0	0	0	0
1	0	0	0	0	0	0	0.006802721	0	0	0.006802721	0	0	0	0	0	0	0.006802721	0	0	0	0	0	0	0	0	0	0	0	0	0	0	0	0	0	0
1	0	0	0	0	0	0	0	0	0	0.006802721	0	0	0	0	0	0.006802721	0	0	0.006802721	0	0	0	0	0	0	0	0	0	0	0	0	0	0	0	0
1	0	0	0	0	0	0	0	0	0	0	0	0	0	0	0	0	0	0	0	0	0	0.006802721	0	0	0	0	0	0	0	0	0	0	0	0	0
1	0	0	0	0	0	0	0	0	0	0	0	0	0	0	0	0	0.013605442	0	0	0	0	0	0.006802721	0	0	0	0	0	0	0	0	0.006802721	0	0	0
1	0	0	0	0	0	0	0	0	0	0	0	0	0	0.006802721	0	0	0	0	0	0	0	0	0	0	0	0	0	0	0	0	0	0	0	0	0
1	0	0	0	0	0	0	0	0	0	0	0	0	0	0	0	0	0	0	0.006802721	0	0	0	0	0	0	0	0	0	0	0	0	0	0	0	0
1	0	0	0	0	0	0	0	0	0.006802721	0	0	0	0	0	0	0	0	0	0	0	0	0	0	0	0	0	0	0.006802721	0	0	0	0	0	0	0
1	0	0	0	0	0.006802721	0	0.006802721	0	0	0.006802721	0.006802721	0	0.006802721	0.006802721	0	0	0.006802721	0	0	0	0	0	0.006802721	0	0	0	0	0	0.013605442	0	0	0	0	0	0
1	0	0	0	0	0	0	0	0	0	0	0	0	0	0	0	0.006802721	0	0	0	0	0	0	0	0	0.013605442	0	0	0	0	0	0	0	0	0	0
1	0	0	0	0	0.006802721	0	0	0	0	0.006802721	0	0	0.013605442	0	0	0	0	0	0	0	0	0	0.006802721	0	0.006802721	0	0	0	0	0	0	0.006802721	0	0	0
1	0	0	0	0	0	0	0	0	0	0	0	0	0	0	0	0	0	0	0	0	0	0	0	0	0	0	0	0	0.006802721	0	0	0	0	0	0
1	0	0	0	0	0	0	0	0	0	0	0	0	0	0	0	0	0	0	0.006802721	0	0	0	0.006802721	0	0	0	0	0	0.006802721	0	0	0	0	0	0
1	0	0	0.013605442	0	0	0	0.006802721	0	0	0	0	0	0	0	0	0.006802721	0	0	0	0	0	0	0	0	0	0	0	0	0	0	0	0	0	0	0
1	0	0	0	0	0	0	0	0.006802721	0	0	0	0	0	0	0	0	0.006802721	0	0	0	0	0	0.006802721	0	0	0	0	0	0	0	0	0	0	0	0
1	0	0	0	0	0	0	0	0	0.013605442	0.006802721	0	0	0	0	0	0	0	0	0.006802721	0	0	0	0	0	0	0	0	0	0	0	0	0	0	0	0
1	0	0	0	0	0	0	0	0	0.006802721	0.006802721	0	0	0	0	0	0	0	0	0	0	0	0	0	0	0.006802721	0	0	0	0	0	0	0	0	0	0
1	0	0	0	0	0	0	0	0	0	0	0	0	0	0	0	0	0.006802721	0	0	0	0	0	0	0	0	0	0	0	0.006802721	0	0	0	0	0	0
1	0	0	0	0	0.006802721	0	0	0	0	0	0	0	0	0.006802721	0	0	0	0	0	0	0	0	0	0	0	0	0	0	0	0	0	0	0	0	0
1	0	0	0	0	0	0	0	0	0	0	0	0	0	0	0	0	0	0	0	0	0	0	0	0.006802721	0.006802721	0	0	0	0.006802721	0	0	0	0	0	0
1	0	0	0	0	0	0	0.006802721	0	0	0	0	0	0	0	0	0	0	0	0	0	0	0	0	0	0.013605442	0	0	0	0	0	0	0	0	0	0
1	0	0	0	0	0	0	0.006802721	0.006802721	0	0	0	0.006802721	0	0	0	0	0	0	0	0	0	0	0	0	0	0	0	0	0	0	0	0	0	0	0
1	0	0	0	0	0	0	0	0	0	0	0	0	0	0	0	0	0	0	0	0	0	0	0.006802721	0	0	0	0	0	0	0	0	0	0	0	0
1	0	0	0	0	0.006802721	0.006802721	0	0	0	0.006802721	0	0	0	0	0	0	0	0	0	0	0	0	0	0	0	0	0	0	0	0	0	0	0	0	0.006802721
1	0	0	0	0	0	0	0.006802721	0	0	0	0	0	0	0	0	0	0.006802721	0	0	0	0.006802721	0.006802721	0	0	0	0	0	0	0	0	0	0	0.006802721	0	0
1	0	0	0	0	0	0	0	0	0	0.006802721	0	0	0	0	0	0	0	0	0	0	0	0	0	0	0	0	0	0	0	0	0	0	0	0	0
1	0	0	0	0	0	0	0	0	0	0	0	0	0	0	0	0	0	0	0.006802721	0	0	0	0	0	0	0	0	0	0	0	0	0	0	0	0
1	0	0	0	0	0	0	0	0	0	0	0	0	0	0	0	0	0	0	0	0	0	0	0.006802721	0	0	0	0	0	0.013605442	0	0.006802721	0	0	0	0
1	0	0	0	0	0	0	0	0	0	0	0	0	0	0	0	0	0	0	0	0	0	0	0.006802721	0	0	0	0	0	0	0	0	0	0	0	0.006802721
1	0	0	0	0	0	0	0	0	0	0	0	0	0	0	0	0	0	0	0.013605442	0	0	0	0	0	0	0	0	0	0.006802721	0	0	0	0	0	0
1	0	0	0	0	0.006802721	0	0	0	0.006802721	0	0	0	0	0	0	0	0	0.006802721	0	0	0	0.006802721	0.006802721	0	0	0	0	0	0.013605442	0	0	0	0	0	0
1	0	0	0	0	0	0	0	0.006802721	0.006802721	0	0	0	0	0	0	0	0	0	0	0	0	0	0	0.006802721	0	0	0	0	0.006802721	0	0	0	0	0	0
1	0	0	0	0	0.006802721	0	0.013605442	0	0	0	0	0	0	0	0	0	0	0	0	0	0	0	0.006802721	0	0	0	0	0	0	0	0	0	0	0	0
1	0	0	0	0.020408163	0	0	0	0	0	0	0	0	0	0.006802721	0	0	0	0	0	0	0	0	0	0	0	0	0	0	0	0	0	0	0	0	0
1	0	0	0	0	0	0	0	0	0	0.006802721	0	0	0	0	0.013605442	0	0.006802721	0	0	0	0	0	0.006802721	0	0	0	0	0	0.006802721	0	0	0	0	0	0
1	0	0	0	0	0	0	0	0	0	0	0	0	0	0	0.013605442	0.006802721	0	0	0	0	0	0	0	0	0	0	0	0	0	0	0	0	0	0	0
1	0	0	0	0.006802721	0	0	0	0	0	0.006802721	0	0	0	0	0	0	0	0	0	0	0	0	0	0	0	0	0	0	0	0	0	0	0	0	0
1	0	0	0	0	0	0	0	0	0	0	0	0	0	0	0	0.006802721	0	0	0	0	0	0	0	0	0	0	0	0	0	0	0	0	0	0	0
1	0	0	0	0	0	0	0	0	0	0	0	0	0	0	0	0	0	0	0.006802721	0	0	0	0	0	0.006802721	0	0	0	0	0	0	0	0	0	0
1	0	0	0	0	0	0	0.006802721	0	0	0.006802721	0	0	0	0	0	0	0.006802721	0	0	0	0	0	0	0	0	0	0	0.006802721	0	0	0	0	0	0	0
1	0	0	0	0	0.006802721	0	0	0	0	0	0	0	0	0	0	0	0	0	0	0	0	0	0	0	0	0	0	0	0	0	0	0	0	0	0
1	0	0	0	0	0	0	0	0	0	0	0	0	0	0	0	0	0	0	0.006802721	0	0	0	0	0	0	0	0	0	0	0	0	0	0	0	0
1	0	0	0	0	0	0	0.006802721	0.006802721	0	0	0	0	0	0	0	0	0	0	0	0	0	0.006802721	0	0	0.006802721	0	0	0	0	0	0	0	0	0	0
1	0	0.013605442	0	0	0	0	0	0	0	0	0	0	0	0	0	0	0.006802721	0	0.013605442	0	0	0	0	0	0	0	0.006802721	0.006802721	0	0	0	0	0	0	0
1	0	0	0	0	0	0	0.006802721	0	0	0	0	0	0	0	0	0	0	0	0	0	0.006802721	0	0.006802721	0	0	0	0	0	0.013605442	0	0	0	0	0	0
1	0	0	0	0	0	0	0.006802721	0	0	0	0	0	0	0	0	0	0	0	0	0	0	0	0	0	0.013605442	0	0	0	0	0	0	0	0	0	0
1	0	0	0	0	0	0	0	0	0	0.006802721	0	0	0	0	0	0	0	0	0	0	0	0	0	0.006802721	0	0	0	0	0.006802721	0	0	0	0	0	0
1	0	0	0	0	0	0	0.006802721	0	0	0	0	0	0	0	0	0	0	0	0	0	0	0	0	0	0.013605442	0	0	0	0.006802721	0	0	0	0	0	0
1	0	0	0	0	0	0	0	0	0	0	0	0	0	0	0	0	0	0	0	0	0	0.006802721	0	0	0	0	0	0	0	0	0	0	0	0	0
1	0	0	0	0	0	0	0.006802721	0	0	0	0	0	0	0.006802721	0	0	0.006802721	0	0	0	0	0.013605442	0	0	0	0	0	0.006802721	0.013605442	0	0	0	0	0	0
1	0	0	0	0	0	0	0	0	0	0	0	0	0	0	0	0	0	0	0	0	0	0	0.006802721	0	0	0	0	0	0.006802721	0	0	0	0	0	0
1	0	0	0	0	0	0	0	0	0	0.006802721	0	0	0	0	0	0	0.006802721	0	0	0	0	0	0.006802721	0	0	0	0	0	0.006802721	0	0	0	0	0	0
1	0	0	0	0	0	0	0	0	0	0.006802721	0	0	0	0	0	0	0	0	0	0	0	0	0.006802721	0	0.006802721	0	0	0	0	0	0	0	0	0	0
1	0	0	0	0	0	0	0.006802721	0	0	0	0	0	0	0	0	0	0.006802721	0	0	0	0	0	0	0	0	0	0	0	0	0	0	0	0	0	0
1	0	0	0	0	0	0	0	0	0	0	0	0	0	0	0	0	0	0	0.006802721	0	0	0	0.006802721	0	0	0	0	0	0	0	0	0	0	0	0
1	0	0	0	0	0.006802721	0	0	0	0	0	0	0	0	0	0	0	0	0	0	0	0	0	0	0	0	0	0	0	0	0	0	0	0	0	0
1	0	0	0	0	0	0	0.006802721	0	0.006802721	0.006802721	0	0	0	0	0	0	0	0	0	0	0	0	0	0	0	0	0	0	0	0	0	0	0	0	0
1	0	0	0	0.006802721	0	0	0	0	0	0	0	0	0	0	0	0	0	0	0	0	0	0	0	0	0	0	0.006802721	0	0	0	0	0	0	0	0
1	0	0.006802721	0	0	0	0	0.006802721	0	0	0	0.006802721	0	0	0	0	0	0	0	0	0	0	0	0	0	0	0	0	0	0.006802721	0	0.006802721	0	0	0	0
1	0	0	0	0	0	0	0	0	0	0	0.006802721	0	0	0	0.013605442	0	0.006802721	0	0	0	0	0	0.006802721	0	0.013605442	0	0	0	0	0	0	0	0	0	0
1	0	0	0	0	0	0	0	0	0	0.006802721	0	0	0	0	0	0	0	0	0.006802721	0	0	0	0.006802721	0	0	0	0	0	0	0	0	0	0	0	0
1	0	0	0	0	0	0	0	0	0	0	0	0	0	0	0	0	0.006802721	0	0	0	0	0	0	0	0	0	0	0	0	0	0	0	0	0	0
1	0	0	0	0	0	0	0.006802721	0	0	0	0	0	0.006802721	0	0	0	0	0	0	0	0	0	0	0	0	0	0	0	0.013605442	0	0	0	0.006802721	0	0
1	0	0	0	0	0	0	0	0	0	0	0.006802721	0	0	0.013605442	0	0	0	0	0	0	0	0	0	0	0	0	0	0	0	0	0	0	0	0	0
1	0	0	0	0	0	0	0	0	0	0	0	0	0	0	0	0	0	0	0	0	0.006802721	0	0.013605442	0	0	0	0	0	0	0	0	0	0	0	0
1	0	0	0.006802721	0	0	0	0	0	0	0.006802721	0	0	0	0	0	0	0	0	0	0	0	0	0	0	0	0	0	0	0	0	0	0	0	0	0
1	0	0	0	0	0.006802721	0	0	0	0	0	0	0	0	0.006802721	0	0	0	0	0	0	0	0	0	0	0	0	0	0	0.006802721	0	0	0	0	0.006802721	0
1	0	0	0.006802721	0	0	0	0.006802721	0	0	0	0	0	0	0.006802721	0	0.006802721	0	0	0	0	0	0	0	0	0	0.006802721	0	0	0	0	0	0	0	0	0.006802721
1	0	0	0	0	0	0	0	0	0	0	0.006802721	0	0	0	0	0	0	0	0.006802721	0	0.006802721	0	0	0	0	0	0	0	0	0	0	0	0	0.006802721	0
1	0	0	0	0	0	0	0.006802721	0	0	0	0	0	0	0	0	0	0	0	0	0	0	0	0	0	0	0	0	0	0.006802721	0	0	0	0	0	0
1	0	0.006802721	0	0	0	0	0	0	0.013605442	0	0	0	0	0	0	0	0	0	0.006802721	0	0	0	0	0.006802721	0	0	0	0	0	0	0	0	0	0	0
1	0	0	0	0.013605442	0	0	0.006802721	0	0	0	0	0	0	0	0	0.006802721	0	0	0	0	0	0	0.013605442	0	0	0	0	0	0	0	0	0	0	0	0
1	0	0	0	0	0	0	0.013605442	0	0	0.006802721	0	0	0	0	0	0	0	0	0	0	0	0	0	0	0	0	0	0	0	0	0	0	0	0	0
1	0	0	0	0	0	0	0	0	0.006802721	0.013605442	0	0	0	0	0	0	0	0	0	0	0	0	0	0.006802721	0	0	0	0	0	0	0	0	0	0	0
1	0	0	0	0	0.006802721	0	0	0	0	0	0	0	0	0	0	0	0	0	0	0	0	0	0	0	0	0	0	0	0	0	0	0	0	0	0
1	0	0	0	0	0	0	0	0.006802721	0	0.006802721	0	0	0	0	0	0	0	0	0.006802721	0	0	0	0	0	0	0	0	0	0	0	0	0	0	0	0
1	0	0	0	0	0	0	0	0	0	0	0	0	0	0	0.006802721	0	0	0	0	0	0	0	0	0	0	0	0	0	0.006802721	0	0	0	0	0	0
1	0	0	0	0	0	0	0.006802721	0	0	0.006802721	0	0	0.006802721	0	0	0	0	0	0	0	0	0	0	0	0	0	0	0	0	0	0	0	0	0	0
1	0	0	0	0	0	0	0.006802721	0	0	0	0	0	0	0	0	0	0.006802721	0	0	0	0	0	0	0	0	0	0	0	0.006802721	0	0	0	0	0	0
1	0	0.006802721	0	0	0	0	0	0	0	0.006802721	0	0	0	0	0	0	0.006802721	0	0	0	0	0	0	0	0	0	0	0	0	0	0	0	0	0	0
1	0	0	0	0	0	0	0	0	0	0	0	0	0	0	0	0	0	0	0	0	0	0	0.006802721	0.006802721	0	0	0	0	0	0	0	0	0	0	0
1	0	0	0	0	0.006802721	0	0	0	0	0	0	0	0	0	0	0	0	0	0	0	0	0	0	0	0	0	0	0	0	0	0	0	0	0	0
1	0	0	0	0	0	0	0	0	0	0	0	0	0	0	0	0.006802721	0	0	0	0	0	0	0	0	0	0	0	0	0	0	0	0	0.006802721	0	0
1	0	0	0	0	0	0	0.006802721	0	0	0	0.006802721	0	0	0	0	0	0	0	0	0	0	0.006802721	0.006802721	0.006802721	0	0	0	0	0	0	0	0	0	0	0
1	0	0	0	0.006802721	0.006802721	0.006802721	0	0	0	0	0	0	0	0	0	0	0	0	0	0	0	0	0	0	0	0	0	0	0	0	0	0	0	0	0
1	0	0	0	0	0	0	0	0	0	0	0	0	0	0	0	0	0	0	0	0	0	0	0.006802721	0	0	0	0	0	0	0	0	0	0	0	0
1	0	0.006802721	0	0	0	0	0.006802721	0	0	0	0	0	0	0	0	0	0	0	0	0	0	0	0	0	0	0	0.006802721	0	0.006802721	0	0	0	0	0	0.006802721
1	0	0	0	0	0	0	0.006802721	0	0	0	0	0	0	0	0	0	0	0	0	0	0	0	0	0	0	0	0	0	0	0	0	0	0	0	0
1	0	0	0	0	0	0	0.006802721	0	0	0.006802721	0	0	0	0	0.006802721	0.006802721	0	0	0	0	0	0	0	0.013605442	0	0	0	0	0.006802721	0	0	0	0	0	0
1	0	0	0	0	0	0	0	0	0	0.006802721	0	0	0	0	0	0.006802721	0	0	0	0	0	0	0	0	0.013605442	0	0	0	0	0	0	0	0	0	0
1	0	0	0	0.006802721	0	0	0.006802721	0	0	0.006802721	0	0	0	0	0.006802721	0	0	0	0	0	0.013605442	0	0	0	0	0	0	0	0.006802721	0	0	0	0	0	0
1	0	0	0	0	0.006802721	0	0	0	0	0	0.006802721	0	0	0	0.006802721	0	0	0	0	0	0	0	0.006802721	0	0	0	0	0	0	0	0	0	0	0	0
1	0	0.006802721	0	0	0	0	0	0	0.006802721	0.006802721	0	0	0	0	0	0	0	0	0	0	0	0	0	0	0.013605442	0	0	0	0	0	0	0	0	0	0
1	0	0	0	0	0	0	0	0	0.006802721	0	0	0	0	0	0	0	0	0	0.006802721	0	0	0	0	0	0.006802721	0	0	0	0	0	0	0	0	0	0
1	0	0	0	0	0	0	0	0	0	0	0	0	0	0	0	0.006802721	0	0	0	0	0	0.006802721	0	0	0	0	0	0	0	0	0	0.006802721	0	0	0
1	0	0	0.006802721	0	0	0	0	0	0	0	0	0	0	0	0	0	0	0	0	0	0	0	0	0	0	0.006802721	0	0	0	0	0	0	0	0	0
1	0	0	0	0.013605442	0	0	0	0	0	0	0	0	0	0	0	0	0	0	0	0	0	0	0	0.006802721	0	0	0	0	0	0	0	0	0.006802721	0	0
1	0	0	0	0	0	0	0	0	0	0	0	0	0	0	0	0	0.006802721	0	0.006802721	0	0	0	0	0	0	0	0	0	0	0	0	0	0	0	0
1	0	0	0	0	0	0	0	0	0	0	0	0	0	0	0	0	0.006802721	0	0	0	0	0	0	0	0	0	0	0	0	0	0	0	0	0	0
1	0	0	0	0	0	0	0	0	0	0	0	0	0	0	0	0	0	0	0	0	0	0.006802721	0	0	0	0	0	0	0	0	0	0	0	0	0
1	0	0	0	0	0	0	0	0	0	0.006802721	0	0	0	0	0	0.006802721	0	0	0	0	0	0	0	0	0	0	0	0	0	0	0	0.006802721	0	0	0
1	0	0	0	0	0	0	0.006802721	0	0	0	0.006802721	0	0	0	0	0	0	0	0.006802721	0	0.013605442	0	0.013605442	0	0	0	0	0	0	0	0	0	0	0	0
1	0	0	0	0	0	0	0.006802721	0	0	0	0	0	0	0	0	0	0	0	0	0	0	0	0	0	0	0	0	0	0.006802721	0	0	0	0	0	0
1	0	0	0	0	0	0	0	0	0	0.006802721	0	0	0	0.006802721	0	0	0	0	0	0	0	0.006802721	0	0	0.006802721	0	0	0.006802721	0.006802721	0	0	0	0	0	0
1	0	0	0	0	0	0	0	0	0	0	0	0	0	0	0	0	0	0	0	0	0	0	0	0	0	0	0	0	0.006802721	0	0	0	0	0	0
1	0	0	0	0	0	0.006802721	0	0	0	0	0	0	0	0	0	0	0	0	0	0	0	0	0	0	0	0	0	0.006802721	0	0	0	0	0	0	0
1	0	0	0	0	0	0	0	0	0	0	0.006802721	0	0	0	0	0	0	0	0.006802721	0	0	0	0	0	0	0	0	0	0	0	0	0	0	0	0
1	0	0	0	0	0.006802721	0	0	0	0	0	0	0	0	0	0	0	0.006802721	0	0	0	0	0	0	0	0	0	0	0	0.013605442	0	0.006802721	0	0	0	0
1	0	0	0	0	0	0	0	0	0	0	0	0	0	0	0	0	0	0	0	0	0.006802721	0	0	0	0	0	0	0	0.013605442	0	0	0	0	0	0
1	0	0	0	0	0	0	0	0	0	0	0	0	0	0	0	0	0	0	0	0	0	0	0	0	0.006802721	0	0	0	0	0	0	0	0	0	0
1	0	0	0	0	0	0	0	0	0.006802721	0	0	0	0	0	0	0	0	0	0	0	0	0	0	0	0	0	0	0	0	0	0	0	0	0	0
1	0	0	0	0	0	0	0.006802721	0	0	0	0	0	0	0	0	0	0	0	0	0	0	0	0.006802721	0	0	0	0	0	0.006802721	0	0	0	0	0	0
1	0	0.006802721	0	0	0	0	0	0	0	0.006802721	0	0	0	0	0	0	0	0	0	0	0	0.006802721	0	0	0	0	0.006802721	0	0	0	0	0	0	0	0.006802721
1	0	0	0	0	0	0	0	0	0.006802721	0	0	0	0	0	0	0	0	0	0.006802721	0	0	0	0	0.013605442	0	0	0	0	0.013605442	0	0	0	0	0	0
1	0	0	0	0	0	0	0	0	0	0	0	0	0	0	0	0	0.006802721	0	0	0	0	0	0	0	0.006802721	0	0	0	0	0	0	0	0	0	0
1	0	0	0	0.013605442	0	0	0.006802721	0.006802721	0	0	0	0	0	0	0	0	0	0.006802721	0	0	0	0	0.006802721	0	0	0	0	0.006802721	0	0	0	0	0	0	0
1	0	0	0.006802721	0	0	0	0	0	0	0	0	0	0	0	0	0.006802721	0	0.006802721	0	0.013605442	0	0	0	0	0	0.006802721	0	0	0	0	0.013605442	0	0	0	0
1	0	0	0	0	0	0	0.006802721	0	0	0	0	0	0	0	0	0	0	0	0.006802721	0	0	0	0	0	0	0	0	0	0	0	0	0	0	0	0
1	0	0	0	0.006802721	0	0	0	0	0	0	0	0	0	0	0	0	0	0	0	0	0	0	0	0	0.006802721	0	0	0	0	0	0	0	0	0	0
1	0	0	0	0	0	0	0.006802721	0	0	0	0	0	0	0	0	0.006802721	0	0	0	0	0	0.006802721	0	0	0	0	0	0	0.006802721	0	0	0	0	0	0
1	0	0	0	0	0	0	0	0	0	0	0	0	0	0	0	0	0	0	0	0	0	0	0.013605442	0	0	0	0	0	0	0	0	0.006802721	0	0	0
1	0	0	0	0	0	0	0	0	0	0	0	0	0	0	0	0	0	0	0	0	0	0	0	0	0	0	0	0	0.006802721	0	0	0	0	0	0
1	0	0	0	0	0.006802721	0	0	0	0	0	0.006802721	0	0	0	0	0	0.013605442	0	0	0	0.013605442	0	0	0.006802721	0	0	0	0	0	0	0	0	0	0	0
1	0	0	0	0	0	0	0.006802721	0	0	0	0	0	0	0	0	0	0	0	0	0	0	0	0	0	0	0	0	0	0.013605442	0	0	0	0	0	0
1	0	0	0	0	0.006802721	0.006802721	0	0	0	0	0	0	0	0	0	0	0.006802721	0	0.006802721	0	0	0.006802721	0.006802721	0	0	0	0	0	0	0	0	0	0	0	0
1	0	0	0.006802721	0	0	0	0	0	0	0.006802721	0	0	0	0	0	0	0	0.006802721	0	0	0	0	0.006802721	0	0	0.013605442	0	0	0	0	0	0	0	0	0
1	0	0	0	0	0	0	0	0	0.020408163	0	0	0	0	0.006802721	0	0	0	0	0	0	0	0	0	0	0	0	0	0	0	0	0	0	0	0	0
1	0	0.006802721	0	0	0	0	0	0	0	0	0.006802721	0	0	0	0	0	0	0	0	0	0	0	0	0	0	0	0	0	0	0	0	0	0	0	0
1	0	0	0	0	0	0	0	0	0	0	0	0	0	0	0	0	0	0	0	0	0	0	0	0	0.006802721	0	0	0	0	0	0	0	0	0	0
1	0	0	0	0.006802721	0	0	0	0	0	0	0	0	0	0	0	0	0	0	0	0	0	0	0	0	0	0	0	0	0.020408163	0	0	0	0	0	0
1	0	0	0	0	0	0	0	0	0	0	0	0	0	0	0	0	0	0	0	0	0	0	0	0	0.006802721	0	0	0	0	0	0	0	0	0	0
1	0	0	0	0	0	0	0	0	0	0	0	0	0	0	0	0	0	0	0	0	0	0	0	0.013605442	0	0	0	0	0	0	0	0	0	0	0
1	0	0	0	0	0	0	0	0	0	0	0	0	0	0	0	0	0	0	0.006802721	0	0	0	0.006802721	0	0	0	0	0	0	0	0	0	0	0	0
1	0	0	0	0	0	0	0	0	0	0	0	0	0	0	0	0	0	0	0	0	0	0	0.013605442	0	0	0	0	0	0	0	0	0	0	0	0.006802721
1	0	0	0	0	0	0	0	0	0	0	0	0	0	0.006802721	0	0	0	0	0	0	0	0	0	0	0	0	0	0	0	0	0	0	0	0	0
1	0	0	0	0	0	0	0	0	0	0	0	0	0	0	0	0	0	0.006802721	0	0	0	0	0	0	0	0	0	0	0	0	0	0	0	0	0
1	0	0	0	0	0.013605442	0	0	0	0	0	0	0	0	0	0	0	0	0	0	0	0	0	0.006802721	0	0	0	0	0	0	0	0	0	0	0	0
1	0	0	0	0	0	0	0	0	0	0	0	0	0	0	0	0	0	0	0	0	0	0.006802721	0	0.006802721	0.006802721	0	0	0	0.006802721	0	0	0	0	0	0
1	0	0	0	0	0	0	0.006802721	0	0	0	0	0	0.006802721	0	0	0	0	0	0	0	0	0	0.006802721	0	0	0	0	0	0.006802721	0	0	0	0	0	0
1	0	0	0	0	0	0	0	0	0	0	0	0	0	0	0	0.006802721	0	0	0	0	0	0	0	0	0	0	0	0.006802721	0	0	0	0	0	0	0
1	0	0	0	0	0	0	0	0	0	0.006802721	0	0	0	0	0	0	0	0	0	0	0	0	0	0	0	0	0	0	0	0	0	0	0	0	0
1	0	0	0	0	0	0	0	0	0	0	0	0	0	0	0	0	0.006802721	0	0	0	0	0	0	0	0	0	0	0	0	0	0	0	0	0	0
1	0	0	0	0	0	0	0	0	0	0	0	0	0	0	0	0	0	0.006802721	0	0	0	0	0	0.006802721	0.006802721	0	0	0.006802721	0	0	0	0.006802721	0	0	0
1	0	0	0	0	0	0	0	0	0	0	0	0	0	0	0	0	0.013605442	0	0	0	0	0	0	0	0	0	0.006802721	0	0	0	0	0	0	0	0
1	0.006802721	0	0	0	0	0	0	0	0	0.006802721	0	0	0	0	0	0	0	0	0	0	0	0	0	0	0.020408163	0	0	0	0	0	0	0	0	0	0
1	0	0	0	0.006802721	0.006802721	0	0	0	0	0	0	0	0	0.006802721	0	0	0	0	0	0	0	0	0.006802721	0	0	0	0	0	0	0	0	0	0	0.006802721	0
1	0	0	0	0.006802721	0	0	0	0	0	0	0	0	0	0	0	0	0	0	0	0	0	0	0	0.006802721	0.020408163	0.013605442	0	0	0	0	0	0	0	0	0
1	0	0	0	0	0	0	0	0	0	0	0.006802721	0	0	0	0	0	0	0	0	0	0	0	0	0	0.006802721	0	0	0	0	0	0	0	0	0	0
1	0	0	0	0	0	0	0	0	0	0	0	0	0	0	0	0	0	0	0	0	0.013605442	0	0	0	0	0	0	0	0.006802721	0	0	0	0	0	0
1	0	0	0	0	0	0	0.006802721	0	0	0	0	0	0	0	0	0	0	0	0	0	0	0	0	0	0	0	0	0	0	0	0	0	0	0	0
1	0	0	0	0	0.006802721	0	0	0	0	0	0	0	0	0	0.006802721	0	0	0	0	0	0	0	0	0	0	0	0	0	0.006802721	0	0	0	0	0	0
1	0	0	0	0	0	0	0	0	0	0.006802721	0	0	0	0	0	0	0	0	0	0	0	0	0	0	0	0	0	0	0	0	0	0	0	0	0
1	0	0	0	0	0.006802721	0	0	0	0	0	0	0	0	0	0	0	0	0	0	0	0	0	0	0.013605442	0	0	0	0	0	0	0	0	0	0	0
1	0	0	0	0	0.006802721	0	0	0	0	0	0	0	0	0	0	0	0.006802721	0	0	0	0	0	0	0	0	0	0	0	0	0	0	0	0	0	0
1	0	0.006802721	0.006802721	0	0	0	0.006802721	0	0	0	0.006802721	0	0	0	0	0	0	0	0	0	0.006802721	0	0.006802721	0	0.013605442	0.013605442	0	0	0	0	0	0	0	0	0
1	0	0	0	0.013605442	0	0	0	0	0	0	0	0	0	0	0	0	0	0	0	0	0	0	0	0	0	0	0	0	0	0	0	0	0	0	0
1	0	0	0	0	0	0	0.013605442	0	0	0.006802721	0	0	0	0	0	0	0	0	0	0	0	0	0	0	0	0	0	0	0.006802721	0	0	0	0	0	0
1	0	0	0	0	0	0	0.006802721	0	0	0	0	0	0	0	0	0	0.006802721	0	0	0	0.013605442	0	0	0	0	0	0	0	0.006802721	0	0	0	0	0	0
1	0	0	0	0	0	0	0.006802721	0	0	0	0	0	0	0	0.006802721	0	0	0	0.006802721	0	0	0	0	0	0	0	0	0	0	0	0	0	0	0	0
1	0	0	0	0	0	0	0	0	0	0	0	0	0	0	0	0	0	0	0	0	0	0	0	0.013605442	0.006802721	0	0	0	0.013605442	0	0	0	0	0	0
1	0	0	0	0	0	0	0	0	0	0.006802721	0.006802721	0	0	0	0	0	0	0	0.006802721	0	0	0	0	0	0	0	0	0	0	0	0	0.006802721	0	0	0
1	0	0	0	0.006802721	0	0	0	0	0	0	0	0	0	0	0.006802721	0	0	0	0	0	0	0.006802721	0.006802721	0	0	0	0	0.006802721	0.013605442	0	0	0	0	0	0
1	0	0	0	0.013605442	0	0	0	0	0	0.006802721	0	0	0	0.006802721	0	0	0	0	0	0	0	0	0	0.006802721	0	0	0	0	0	0	0	0	0	0	0
1	0	0	0	0.006802721	0	0	0.006802721	0	0	0	0	0	0	0	0	0	0	0	0	0	0	0	0	0	0	0	0	0	0	0	0	0.006802721	0	0	0
1	0	0	0	0	0	0	0	0	0	0	0	0	0	0	0	0	0	0	0.006802721	0	0	0	0.006802721	0	0	0	0	0	0	0	0	0	0	0	0
1	0	0	0	0	0	0	0	0	0	0	0	0	0	0	0	0	0	0	0.006802721	0	0	0	0	0	0	0.013605442	0	0	0	0	0	0	0	0	0.006802721
1	0	0	0	0	0	0	0	0	0	0.006802721	0	0	0	0	0	0	0	0	0	0	0.013605442	0	0.013605442	0	0	0	0	0	0.006802721	0	0	0	0	0	0
1	0	0	0	0.006802721	0	0	0	0	0	0	0	0	0	0	0	0	0	0	0	0	0	0	0	0	0	0	0	0	0	0	0	0	0	0	0
1	0	0	0	0	0	0	0	0	0	0	0	0	0	0	0	0	0	0	0	0	0	0	0	0	0	0	0	0	0.006802721	0	0	0	0	0	0
1	0	0.006802721	0	0	0	0	0	0	0	0	0	0	0	0	0	0	0	0	0	0	0	0	0	0	0.006802721	0	0	0	0	0	0	0	0	0	0
1	0	0	0	0	0	0	0.006802721	0	0	0	0	0	0	0	0	0	0	0	0	0	0	0.006802721	0	0	0	0	0	0	0.013605442	0	0	0	0	0	0
1	0	0	0	0	0	0	0	0	0	0	0	0	0	0	0	0	0	0	0	0	0	0	0	0	0	0	0	0	0.006802721	0	0	0	0	0	0
1	0	0	0	0	0	0	0	0	0	0	0	0	0	0	0	0	0	0	0	0	0	0	0	0	0.013605442	0	0	0	0	0	0	0	0	0	0
1	0	0	0	0	0	0	0	0	0	0	0	0	0	0	0	0	0	0	0.006802721	0	0	0	0.006802721	0	0	0	0	0	0.006802721	0	0	0	0	0	0
1	0	0	0	0	0	0	0	0	0	0.006802721	0	0	0	0	0	0	0	0	0	0	0	0	0	0	0	0	0	0	0	0	0	0	0	0	0
1	0	0	0	0	0	0.006802721	0	0	0	0	0	0	0	0	0	0	0	0	0	0	0	0	0	0	0	0	0	0	0.006802721	0	0	0	0	0	0
1	0	0	0	0	0	0	0	0	0	0	0	0	0	0	0	0	0	0	0	0	0	0.006802721	0	0.013605442	0	0	0	0	0.006802721	0	0	0	0	0	0
1	0	0	0	0	0	0	0	0	0	0	0	0	0	0	0	0	0	0	0	0	0	0	0	0	0.006802721	0	0	0	0	0	0	0	0	0	0
1	0.006802721	0	0	0	0	0	0.006802721	0	0	0	0.006802721	0	0	0	0	0	0	0	0	0	0	0	0	0	0	0	0.013605442	0	0	0	0	0	0	0	0
1	0	0	0	0	0	0	0	0	0	0	0	0	0	0	0	0	0	0	0	0	0	0	0	0	0	0	0	0	0	0	0	0.006802721	0	0	0
1	0	0	0	0	0	0	0	0	0	0.006802721	0	0	0	0	0.006802721	0	0	0	0	0	0	0	0	0	0	0	0	0	0	0	0	0	0	0	0
1	0	0	0	0.006802721	0.006802721	0	0.006802721	0	0	0	0	0	0	0	0	0	0.006802721	0	0	0	0	0	0	0	0	0	0	0	0	0	0	0	0	0	0
1	0	0.006802721	0	0	0	0	0.006802721	0	0	0	0	0	0	0	0	0	0	0	0.006802721	0	0	0.013605442	0	0	0	0	0	0	0.006802721	0	0	0	0	0	0
1	0	0	0	0	0	0	0.006802721	0	0	0	0	0	0	0	0	0	0	0	0	0	0	0.006802721	0	0	0	0	0	0	0	0	0	0.006802721	0	0	0
1	0	0	0	0	0	0	0.013605442	0	0	0	0	0	0	0	0	0	0	0	0.006802721	0	0	0	0	0	0	0	0.006802721	0	0	0	0	0	0	0	0
1	0	0	0.013605442	0	0	0.006802721	0	0	0	0	0	0	0	0	0	0	0	0	0	0	0	0	0	0	0	0.020408163	0	0	0	0	0	0	0	0	0
1	0	0	0	0	0	0	0.006802721	0	0	0	0.006802721	0	0	0	0	0	0	0	0	0	0	0	0	0	0	0	0	0	0	0	0	0	0	0	0.006802721
1	0	0	0	0	0	0	0	0.006802721	0	0	0.006802721	0	0	0	0	0	0	0	0	0	0	0	0	0	0	0	0.006802721	0	0.006802721	0	0	0	0	0	0
1	0	0	0	0	0.006802721	0	0	0	0	0	0	0	0	0	0	0.006802721	0	0	0	0	0	0	0	0	0	0	0	0	0	0	0	0	0	0	0
1	0	0	0	0	0	0	0.013605442	0	0	0	0	0	0	0.013605442	0	0	0	0	0	0	0	0	0	0	0	0	0	0	0.020408163	0	0	0	0	0	0.006802721
1	0	0	0	0	0	0	0.006802721	0	0	0	0	0	0	0	0	0	0	0	0	0	0	0	0	0	0	0	0	0	0	0	0	0.006802721	0	0	0
1	0	0	0	0	0	0	0.006802721	0	0	0	0	0	0.013605442	0	0	0	0	0	0	0	0	0	0	0	0	0	0	0	0.006802721	0	0	0	0.006802721	0	0
1	0	0	0	0	0	0	0	0	0	0	0	0	0	0	0	0	0	0	0	0	0	0	0	0.006802721	0	0	0	0	0	0	0	0	0	0	0
1	0	0	0	0	0	0	0	0	0	0	0	0	0	0	0	0	0	0	0	0	0	0	0	0	0.006802721	0	0	0	0	0	0	0	0	0	0
1	0	0.006802721	0.006802721	0	0	0	0	0	0	0	0	0	0	0	0	0	0	0	0	0	0	0.006802721	0	0	0	0	0	0	0	0	0	0	0	0	0
1	0	0.006802721	0	0	0	0	0	0	0	0	0.006802721	0	0	0	0	0	0	0	0	0	0	0	0	0	0.006802721	0	0	0	0	0	0	0	0	0	0
1	0	0	0	0	0	0	0	0	0	0	0	0	0	0	0	0	0	0	0	0	0	0.006802721	0	0	0	0	0	0	0	0	0	0	0	0	0.006802721
1	0	0	0	0	0	0	0.006802721	0	0	0	0	0	0	0	0	0	0	0	0	0	0	0	0	0	0.006802721	0	0	0	0	0	0	0	0	0	0
1	0	0	0	0	0.006802721	0	0.006802721	0	0	0	0	0	0	0	0	0.006802721	0	0	0	0	0	0	0	0	0	0	0	0	0	0	0	0	0	0	0
1	0	0	0	0	0	0	0	0	0	0	0	0	0.006802721	0	0	0	0	0	0	0	0	0	0	0	0	0	0	0	0	0	0	0	0	0.006802721	0
1	0	0	0	0	0	0	0	0	0	0	0.006802721	0	0	0	0	0	0	0	0	0	0.006802721	0	0.006802721	0	0.006802721	0	0	0	0	0	0.006802721	0	0	0	0
1	0	0	0	0.006802721	0.013605442	0	0.006802721	0	0	0	0	0	0	0	0.013605442	0	0	0	0	0	0	0	0	0	0	0	0	0	0	0	0	0	0	0	0
1	0	0	0	0	0	0	0	0	0	0	0	0	0	0	0.006802721	0	0	0	0	0	0	0	0	0	0	0	0	0	0	0	0	0	0.006802721	0	0
1	0	0	0	0	0	0	0	0	0.006802721	0	0	0	0	0	0	0	0	0	0	0	0	0	0	0	0	0	0	0	0	0	0	0	0	0	0
1	0	0	0	0	0	0	0	0	0	0.006802721	0	0	0	0	0	0	0	0	0	0	0	0	0.006802721	0.006802721	0	0	0	0	0	0	0	0	0	0	0
1	0	0	0	0	0	0	0.006802721	0	0	0	0	0	0	0	0	0.006802721	0	0	0	0	0	0	0	0	0	0	0	0	0.006802721	0	0	0	0	0	0.006802721
1	0	0	0	0	0	0	0	0	0	0.006802721	0	0	0	0	0	0	0	0	0.006802721	0	0	0	0	0.006802721	0	0	0	0	0	0	0	0	0	0	0
1	0	0	0	0	0	0	0	0	0	0	0	0	0	0	0.006802721	0	0	0	0	0	0.006802721	0	0	0.013605442	0	0	0	0	0	0	0	0	0	0	0
1	0	0	0	0	0	0	0	0	0	0	0	0	0	0	0.006802721	0	0	0.006802721	0	0	0	0	0	0	0	0	0	0	0	0	0	0	0	0	0
1	0	0	0	0	0.006802721	0	0	0	0	0.006802721	0	0	0	0	0	0	0	0	0	0	0	0	0	0	0	0	0	0	0.006802721	0	0	0	0	0	0
1	0	0	0	0	0	0	0.006802721	0	0	0	0	0	0	0	0	0.006802721	0	0	0	0	0	0	0.006802721	0	0	0	0	0	0.006802721	0	0	0	0	0	0
1	0	0	0	0	0	0	0	0	0	0	0	0	0	0	0	0	0	0	0	0	0	0	0	0	0	0	0	0	0	0	0	0.006802721	0	0	0
1	0	0	0	0	0	0	0.006802721	0	0	0	0	0	0	0.006802721	0	0	0	0	0	0	0	0	0	0	0	0	0.006802721	0	0	0	0	0	0	0	0
1	0	0	0	0	0	0	0.013605442	0	0	0	0	0	0	0	0	0	0	0	0	0	0	0	0	0	0	0	0	0	0.013605442	0	0	0	0	0	0
1	0	0	0	0	0	0	0.006802721	0	0	0.006802721	0	0	0	0	0	0	0	0	0	0	0	0	0	0	0	0	0	0	0.006802721	0	0	0	0	0	0
1	0	0	0	0	0.006802721	0	0	0	0.006802721	0	0.006802721	0	0	0	0	0	0	0	0	0	0	0	0	0	0	0	0	0	0	0	0	0	0	0	0
1	0	0	0	0	0	0	0	0	0.006802721	0	0	0	0	0	0	0	0.006802721	0	0	0	0	0	0	0	0.006802721	0	0	0	0	0	0	0	0	0	0
1	0	0	0	0	0	0	0	0	0	0.006802721	0	0	0	0	0	0	0	0	0	0	0	0.013605442	0.006802721	0	0.006802721	0	0	0	0.006802721	0	0	0	0	0	0
1	0	0.006802721	0	0	0.006802721	0	0	0	0	0	0	0	0	0	0.013605442	0	0	0	0	0	0	0	0	0	0	0	0	0	0	0	0	0	0	0	0
1	0	0	0	0	0	0	0	0	0	0	0	0	0	0	0	0	0	0	0	0	0	0.006802721	0	0	0.006802721	0	0	0	0	0	0	0	0	0	0.006802721
1	0	0.006802721	0	0	0	0	0.006802721	0	0	0	0	0	0	0	0	0	0	0	0	0	0	0	0.006802721	0	0	0	0	0	0	0	0	0	0	0	0
1	0	0	0	0	0	0	0.006802721	0	0	0	0	0	0	0	0	0	0.006802721	0	0	0	0	0	0	0	0	0	0	0	0.006802721	0	0	0	0	0	0
1	0	0	0	0	0	0	0	0	0	0	0	0	0	0	0.006802721	0	0.013605442	0	0	0	0	0	0.020408163	0	0	0	0	0	0	0	0	0	0	0	0
1	0	0	0.006802721	0	0.006802721	0	0.006802721	0	0	0	0	0	0	0	0	0	0	0	0	0	0	0	0	0	0	0.013605442	0	0	0	0	0	0	0	0	0
1	0	0	0	0	0	0	0.006802721	0	0	0	0	0	0	0	0	0	0	0	0	0	0	0	0	0	0	0	0	0	0.020408163	0	0	0	0	0	0
1	0	0	0	0	0	0	0.006802721	0	0	0	0	0	0	0	0	0	0	0	0	0	0	0	0	0	0	0	0	0	0.006802721	0	0	0	0	0	0
1	0	0	0.006802721	0	0	0	0	0	0	0	0	0	0	0	0	0	0	0	0.006802721	0	0	0	0	0.006802721	0.006802721	0	0	0	0	0	0	0	0	0	0
1	0	0	0	0	0	0	0.006802721	0	0	0	0	0	0	0	0.006802721	0	0	0	0	0	0	0.006802721	0	0	0	0	0	0	0.020408163	0	0	0.006802721	0	0	0
1	0	0	0	0	0	0	0	0	0	0	0	0	0	0	0	0	0	0	0	0	0	0	0	0.006802721	0	0	0	0	0	0	0	0	0	0	0
1	0	0	0	0	0	0	0.006802721	0	0	0	0	0	0	0	0	0	0	0	0	0	0	0	0	0	0	0	0	0	0.013605442	0	0	0	0	0	0
1	0	0	0	0	0	0	0	0	0	0	0	0	0	0	0	0	0	0	0	0.006802721	0	0	0	0	0.006802721	0	0	0	0	0	0	0	0	0	0
1	0	0	0	0	0	0	0	0	0.013605442	0.006802721	0	0	0	0	0	0	0	0	0	0	0	0	0.006802721	0	0	0	0	0	0.006802721	0	0	0	0	0	0
1	0	0	0	0	0	0	0	0	0	0	0	0	0	0	0.013605442	0	0	0	0	0	0	0	0	0	0	0	0	0	0	0	0	0	0	0	0
1	0	0	0	0	0	0	0	0	0	0	0	0	0	0.006802721	0	0.006802721	0.006802721	0	0	0	0	0	0	0	0	0	0	0	0	0	0	0	0	0	0.006802721
1	0	0	0	0	0	0	0	0	0	0.006802721	0	0	0	0	0	0	0	0	0	0	0	0	0	0	0	0	0	0	0	0	0	0.006802721	0	0	0
1	0	0	0	0	0	0	0	0	0	0	0	0.006802721	0	0	0	0	0	0	0	0	0	0	0	0	0.006802721	0	0	0	0	0	0	0	0	0	0
1	0	0	0	0	0	0	0	0	0	0	0	0	0	0	0	0	0.006802721	0	0	0	0	0	0.006802721	0	0	0	0	0	0.006802721	0	0	0	0	0	0
1	0	0	0	0	0	0	0	0	0	0	0	0	0	0	0	0	0	0	0	0	0	0	0.006802721	0	0	0	0	0	0	0	0	0	0	0	0
1	0	0	0.006802721	0.006802721	0	0	0	0	0	0	0	0	0	0	0	0	0.013605442	0	0.006802721	0	0	0	0	0	0.006802721	0.013605442	0	0	0	0	0	0	0.006802721	0	0
1	0	0	0	0	0	0	0	0	0	0.006802721	0	0	0	0	0.013605442	0	0	0	0	0	0	0	0.006802721	0	0	0	0	0	0	0	0	0	0	0	0
1	0.006802721	0	0	0	0	0	0	0	0	0	0	0	0	0	0	0	0.006802721	0	0	0	0.006802721	0	0	0	0	0	0	0	0.006802721	0	0	0	0	0	0
1	0	0	0	0	0	0	0.006802721	0	0	0	0	0	0	0	0	0	0	0	0	0	0	0	0	0	0	0	0	0	0.006802721	0	0	0	0	0	0
1	0	0.006802721	0	0	0	0	0	0	0	0	0	0	0	0	0	0	0	0	0	0	0	0	0	0	0	0.013605442	0	0	0	0.006802721	0	0	0	0	0
1	0	0	0	0	0	0	0	0	0	0	0	0	0	0.006802721	0	0	0	0	0	0	0	0	0.013605442	0	0	0	0	0	0	0	0	0	0	0	0.006802721
1	0	0	0	0	0	0	0	0	0	0	0	0	0	0	0.013605442	0	0	0	0	0	0	0	0	0	0	0	0	0	0	0	0	0	0	0	0
1	0	0	0	0	0	0.006802721	0	0	0	0	0	0	0	0	0	0.006802721	0	0	0	0	0	0	0	0	0	0	0	0	0	0	0	0	0	0	0
1	0	0	0	0	0.006802721	0	0	0	0	0	0	0	0.006802721	0	0	0	0	0	0	0	0	0.006802721	0.006802721	0	0	0.006802721	0	0	0	0	0	0	0	0	0
1	0	0	0	0	0	0	0.006802721	0	0	0	0	0	0	0	0	0.006802721	0	0	0	0	0	0	0	0.006802721	0	0	0	0	0	0	0	0	0	0	0.006802721
1	0	0	0	0	0	0.006802721	0	0	0	0	0	0	0	0	0	0	0	0.006802721	0	0	0	0	0	0	0	0	0	0	0.006802721	0	0	0	0	0	0
1	0	0	0	0.006802721	0	0	0.006802721	0	0	0.006802721	0	0	0	0	0	0	0.020408163	0	0	0	0	0	0	0	0	0	0	0	0	0	0	0	0	0	0
1	0	0	0	0	0.006802721	0.006802721	0	0	0	0	0	0	0	0	0	0	0	0	0.006802721	0	0	0	0.006802721	0	0	0	0	0	0	0	0.013605442	0	0	0	0
1	0	0	0	0	0	0	0	0	0	0	0	0	0	0	0	0	0	0	0	0	0	0	0	0	0	0	0	0	0.006802721	0	0	0	0	0	0
1	0	0	0	0	0.006802721	0	0	0	0	0	0	0	0	0	0	0	0.006802721	0	0	0	0	0	0.006802721	0	0	0	0	0	0	0	0	0	0	0	0
1	0	0.006802721	0	0	0	0	0	0	0	0	0	0	0	0	0	0	0	0	0.006802721	0	0	0	0	0	0	0	0	0	0	0	0.006802721	0	0	0	0
1	0	0	0	0	0	0	0	0	0	0	0	0	0	0	0	0	0	0	0	0	0	0	0.020408163	0	0	0	0	0	0	0	0	0	0	0	0
1	0	0	0	0	0	0	0	0.006802721	0	0.006802721	0	0	0	0	0	0	0	0	0.006802721	0	0	0	0	0	0	0	0	0	0	0	0	0.006802721	0	0	0.013605442
1	0	0	0	0	0	0	0.006802721	0	0	0.006802721	0	0	0	0	0	0	0	0	0	0	0	0	0	0	0	0	0	0	0	0	0	0	0	0	0
1	0	0	0	0	0.006802721	0	0	0	0	0	0	0	0	0	0	0	0	0	0.006802721	0	0	0.006802721	0	0	0	0	0	0	0	0	0	0	0	0	0
1	0	0	0	0	0.006802721	0	0	0	0	0	0	0	0	0	0	0	0	0	0	0	0	0	0.006802721	0	0	0	0	0	0	0	0	0	0	0	0
1	0	0	0	0	0	0	0	0	0	0	0	0	0	0	0	0	0	0.006802721	0	0	0	0.006802721	0	0	0.006802721	0	0	0	0.006802721	0	0	0	0	0	0
1	0	0	0	0	0.006802721	0	0	0	0	0	0	0	0	0	0.006802721	0	0	0	0	0	0	0.006802721	0	0	0	0	0	0	0	0	0	0	0.006802721	0	0
1	0	0	0	0	0	0	0	0	0	0	0.006802721	0	0	0	0	0	0	0	0	0	0	0.006802721	0.006802721	0	0	0	0	0	0	0	0	0	0	0	0
1	0	0	0	0.013605442	0.006802721	0	0	0	0	0	0	0	0	0	0	0.006802721	0	0	0	0	0	0	0	0	0	0	0	0	0.006802721	0	0	0.006802721	0	0	0
1	0	0	0	0	0	0	0.006802721	0	0	0	0	0	0	0	0	0	0	0.006802721	0	0	0	0	0	0	0.006802721	0	0	0.006802721	0.006802721	0	0	0	0	0	0
1	0	0	0	0	0	0	0.006802721	0	0	0.006802721	0.006802721	0	0	0	0	0	0.006802721	0	0	0	0	0	0.006802721	0.006802721	0	0	0	0	0	0	0	0.006802721	0	0	0
1	0	0	0	0	0	0	0	0	0.006802721	0	0	0	0	0	0	0	0	0	0	0	0	0	0	0	0.006802721	0	0	0	0	0	0	0	0	0	0
1	0	0	0	0	0	0	0	0	0	0	0	0	0	0	0	0	0	0	0.006802721	0	0	0.013605442	0	0	0.006802721	0	0	0	0	0	0	0	0	0	0
1	0	0	0	0	0	0	0.006802721	0	0	0	0.006802721	0	0	0	0	0	0	0	0	0	0	0.006802721	0	0	0.013605442	0	0	0	0	0	0	0.006802721	0	0	0
1	0	0	0	0	0.006802721	0	0	0	0	0	0	0	0	0	0	0	0	0	0	0	0	0.006802721	0	0	0	0	0	0	0.006802721	0	0	0	0	0	0
1	0	0	0	0	0	0	0	0	0	0	0.006802721	0	0	0	0.006802721	0	0	0	0	0	0	0	0	0	0	0	0	0	0.006802721	0	0	0	0	0	0
1	0	0	0	0	0	0	0	0	0	0	0	0	0	0	0	0	0	0	0	0	0	0	0	0	0	0	0.006802721	0	0.006802721	0	0	0	0	0	0
1	0	0	0	0	0	0	0.006802721	0	0	0	0	0	0	0	0	0	0	0	0	0	0	0	0	0	0	0	0	0	0	0	0	0	0	0	0
1	0	0	0	0	0	0	0.006802721	0	0	0	0	0	0	0	0	0	0	0	0	0	0	0.006802721	0	0	0	0	0	0	0	0	0	0	0	0	0
1	0	0	0	0	0	0	0.006802721	0	0	0	0	0	0	0	0	0	0	0	0.006802721	0	0	0	0	0	0.006802721	0	0	0	0	0	0	0.006802721	0	0	0
1	0	0	0	0	0	0	0	0	0	0	0	0	0	0	0	0	0	0	0	0	0.006802721	0	0	0	0	0	0.006802721	0	0.006802721	0	0	0	0	0	0
1	0	0	0	0	0	0	0.006802721	0	0	0	0	0	0	0	0	0	0	0	0	0	0	0	0.006802721	0	0.006802721	0	0	0	0	0	0	0	0	0	0
1	0	0	0	0	0	0	0.006802721	0	0	0	0	0	0	0	0	0	0	0	0	0	0	0	0	0	0.006802721	0	0	0	0.006802721	0	0	0	0	0	0
1	0	0	0	0	0	0	0	0	0	0.013605442	0	0	0	0	0	0	0	0	0.006802721	0	0	0	0	0	0	0	0	0	0	0	0	0	0	0	0
1	0	0	0	0	0	0	0.013605442	0	0	0	0	0	0	0	0	0	0	0	0	0	0	0	0	0	0	0	0	0	0.006802721	0	0	0.013605442	0	0	0
1	0	0	0	0	0	0	0	0	0	0	0	0	0	0	0.006802721	0	0	0	0	0	0	0	0	0	0	0	0	0	0.006802721	0	0	0	0	0	0
1	0	0	0	0	0	0	0	0	0	0	0	0	0	0	0	0	0	0	0	0	0	0	0.006802721	0	0	0	0	0	0.006802721	0	0	0	0	0	0
1	0	0	0	0	0	0	0	0	0	0	0	0	0	0	0	0	0	0	0	0	0	0	0	0	0	0	0	0	0.006802721	0	0	0	0	0	0
1	0	0	0	0	0	0	0	0	0	0	0	0	0	0	0	0	0	0	0	0	0	0.013605442	0.006802721	0	0	0	0	0	0	0	0	0	0	0	0
1	0	0	0	0	0	0	0	0	0	0.006802721	0	0	0	0	0.006802721	0	0	0	0	0	0	0	0	0.006802721	0	0	0	0	0	0	0	0	0	0	0
1	0	0	0	0	0	0	0	0	0	0	0	0	0	0	0	0	0	0	0.006802721	0	0	0	0	0	0	0	0	0	0	0	0	0.006802721	0	0	0
1	0	0	0	0	0	0	0	0	0	0	0	0	0	0	0	0	0.006802721	0	0	0	0	0	0	0	0	0	0	0	0	0	0	0	0	0	0
1	0	0	0	0	0	0	0	0	0	0.006802721	0	0	0	0	0	0	0	0	0	0	0	0	0	0	0	0	0	0.006802721	0	0	0	0	0	0	0
1	0	0	0	0	0	0	0	0	0	0	0	0	0	0	0	0	0	0	0	0	0	0.006802721	0	0	0	0	0	0	0	0	0	0	0	0	0.006802721
1	0	0	0	0	0	0	0	0	0	0	0	0	0	0	0	0	0	0	0	0	0	0	0	0	0	0	0	0	0	0	0	0.013605442	0	0	0.006802721
1	0	0	0	0	0	0	0	0	0	0	0	0	0	0	0	0	0	0	0	0	0	0	0	0	0	0	0	0	0	0	0	0	0	0	0.006802721
1	0	0	0	0	0	0	0	0	0	0	0	0	0	0	0	0	0	0	0.006802721	0	0	0	0	0	0	0	0	0	0	0	0	0	0	0.006802721	0
1	0	0	0	0	0	0	0	0	0	0	0	0	0	0	0.006802721	0	0	0	0	0	0.013605442	0	0	0	0	0	0	0	0	0	0	0	0	0	0
1	0	0	0	0	0	0	0	0	0	0.006802721	0	0	0	0	0	0	0	0	0	0	0	0	0	0	0.006802721	0	0	0	0	0	0	0	0	0	0
1	0	0	0	0	0	0	0	0	0	0.006802721	0.013605442	0	0	0	0	0	0	0	0.006802721	0	0	0	0	0.013605442	0.006802721	0	0	0	0	0	0	0	0	0	0
1	0	0	0.013605442	0	0	0	0	0	0	0	0	0	0	0	0	0	0	0	0	0	0	0	0	0	0	0.013605442	0	0	0	0	0	0	0	0	0
1	0	0	0.006802721	0	0	0	0.006802721	0	0	0	0	0	0	0	0	0	0	0	0.013605442	0	0	0	0	0	0	0.013605442	0	0	0.006802721	0	0	0	0.006802721	0	0.006802721
1	0	0	0	0.006802721	0	0	0	0	0	0.006802721	0	0	0	0	0	0	0	0	0	0	0	0	0	0	0	0	0	0	0	0	0	0	0	0	0
1	0	0	0	0	0.006802721	0	0	0	0	0	0	0	0	0	0	0	0	0	0	0	0	0	0	0	0	0	0	0	0.006802721	0	0	0	0	0	0
1	0	0	0	0	0	0	0	0	0	0	0	0	0	0	0	0	0	0	0.006802721	0	0	0	0.006802721	0	0	0	0	0	0	0	0	0	0	0	0
1	0	0	0	0.006802721	0	0	0	0	0	0	0	0	0	0	0	0	0	0	0	0	0	0	0	0	0	0	0	0	0.006802721	0	0	0.006802721	0	0	0
1	0	0	0	0	0	0.006802721	0	0	0	0	0	0	0	0	0	0	0	0	0	0	0	0	0	0	0	0	0	0	0	0	0	0	0	0	0
1	0	0.006802721	0	0	0.006802721	0	0.006802721	0	0	0	0	0	0	0	0	0	0.006802721	0	0.013605442	0	0	0	0	0	0.006802721	0	0	0	0	0	0	0.006802721	0	0	0
1	0	0	0	0	0	0	0	0	0	0	0	0	0	0	0	0	0	0	0.013605442	0	0	0.006802721	0	0	0	0	0	0	0	0	0	0	0	0	0
1	0	0	0	0	0	0	0	0	0	0	0	0	0	0	0	0	0	0	0	0	0	0.006802721	0	0	0	0	0	0	0	0	0	0	0	0.006802721	0
1	0	0	0	0	0	0	0.006802721	0	0	0	0	0	0	0	0	0	0	0	0	0	0	0	0	0	0	0	0	0	0	0	0	0	0	0	0
1	0	0.006802721	0	0	0	0	0	0	0	0	0	0	0	0	0	0	0	0	0	0	0	0	0.013605442	0	0	0	0	0	0	0	0	0	0	0	0
1	0	0	0	0	0	0	0	0	0	0	0	0	0	0	0	0	0	0	0	0	0	0.006802721	0.006802721	0	0	0	0	0	0	0	0	0	0	0	0
1	0	0.006802721	0	0	0	0	0	0	0	0	0	0	0	0	0	0	0	0	0	0	0	0	0	0	0.006802721	0	0	0	0.006802721	0	0	0	0	0	0
1	0	0	0	0	0	0	0.006802721	0	0	0	0	0	0	0	0	0	0	0	0	0	0	0	0	0	0	0	0	0	0.006802721	0	0	0	0	0	0
1	0	0	0	0	0	0	0.006802721	0	0	0	0	0.006802721	0	0	0	0	0	0	0	0	0	0	0	0	0	0	0	0	0.020408163	0	0	0	0	0	0
1	0	0	0	0	0	0	0	0	0	0	0	0	0	0	0	0	0	0	0.006802721	0	0	0	0	0	0.006802721	0	0	0	0	0	0	0	0	0	0
1	0	0	0	0	0	0	0.006802721	0	0	0.006802721	0	0	0	0	0	0	0	0	0	0	0	0.006802721	0	0	0	0	0	0	0.006802721	0	0	0	0	0	0
1	0	0	0	0	0	0	0	0	0	0	0	0	0	0	0	0	0	0	0	0	0	0	0.006802721	0	0	0	0	0	0.006802721	0	0	0	0	0	0
1	0	0	0	0	0	0	0	0	0	0	0	0	0	0	0	0	0	0	0	0	0	0	0	0.006802721	0	0	0	0	0	0	0	0	0	0	0
1	0	0	0	0	0	0	0.006802721	0	0	0	0	0	0	0	0	0	0	0	0	0	0	0	0	0	0.006802721	0	0	0	0	0	0	0	0	0	0
1	0	0	0	0	0.006802721	0	0.006802721	0	0	0.006802721	0	0	0	0	0	0	0	0	0.006802721	0	0	0	0	0	0	0	0	0	0	0	0	0	0	0	0
1	0	0.006802721	0	0	0	0	0.006802721	0	0	0	0	0	0	0	0	0	0	0	0	0	0	0	0	0.013605442	0.006802721	0	0.006802721	0	0	0	0	0	0	0	0
1	0	0	0	0	0	0	0	0	0	0	0	0	0	0	0	0	0	0	0	0	0	0	0	0.013605442	0	0	0	0	0.006802721	0	0	0	0	0	0
1	0	0	0	0	0	0	0	0	0	0	0	0	0	0	0	0.006802721	0.006802721	0	0	0	0	0	0	0	0	0	0	0	0	0	0	0	0	0	0
1	0	0.006802721	0	0	0	0	0	0	0	0	0	0	0	0	0	0	0	0	0	0	0	0.006802721	0	0	0	0	0	0	0	0	0	0	0	0	0
1	0	0.006802721	0	0	0	0	0	0	0	0	0	0	0	0	0	0	0	0	0.006802721	0	0	0	0	0	0	0	0	0	0	0	0	0	0	0	0
1	0	0	0.006802721	0	0	0	0	0	0	0	0.006802721	0	0	0	0	0	0.006802721	0	0	0	0	0	0	0	0	0.013605442	0	0	0.006802721	0	0	0.006802721	0	0	0
1	0	0	0	0	0	0	0	0	0.006802721	0	0	0	0	0	0	0	0	0	0	0	0	0.006802721	0	0	0	0	0	0	0.013605442	0	0	0	0	0	0
1	0	0.006802721	0	0	0	0	0.013605442	0	0	0	0	0	0	0	0	0	0.006802721	0	0	0	0	0	0.006802721	0	0	0	0	0	0.006802721	0	0	0	0	0	0
1	0	0.006802721	0	0	0	0	0.006802721	0	0	0.006802721	0	0	0	0	0	0	0	0	0	0	0	0	0	0	0	0	0	0.006802721	0.013605442	0	0	0	0	0	0
1	0	0	0	0	0	0	0	0	0	0	0	0	0	0	0	0	0	0	0.006802721	0	0	0	0	0	0	0	0	0	0	0	0	0	0	0	0
1	0	0	0	0	0	0	0	0	0	0	0	0	0	0	0	0	0	0	0	0.006802721	0	0.027210884	0	0	0	0	0	0	0	0	0	0	0	0	0
1	0	0	0	0	0	0	0.006802721	0	0	0	0.006802721	0	0	0	0	0	0.006802721	0	0	0	0	0.006802721	0.006802721	0	0	0	0.006802721	0.006802721	0	0	0	0	0	0	0.006802721
1	0	0.006802721	0	0	0	0	0	0	0	0.006802721	0	0	0	0	0	0	0	0	0	0	0	0.006802721	0.006802721	0	0	0	0	0	0.006802721	0	0	0	0	0	0
1	0	0	0	0.013605442	0	0	0	0	0.013605442	0	0	0	0	0	0	0	0	0	0	0	0	0	0	0	0	0	0	0	0	0	0	0	0	0	0
1	0	0	0	0	0	0	0.006802721	0	0	0	0	0	0	0	0	0	0	0	0	0	0	0	0	0	0	0	0	0	0	0	0	0	0	0	0
1	0	0	0	0	0	0	0	0	0	0	0	0	0.006802721	0	0	0	0	0	0	0	0	0	0	0	0	0	0	0	0	0	0	0	0	0	0
1	0	0	0	0	0	0	0	0	0	0	0	0	0	0	0	0	0	0	0	0	0	0.006802721	0	0	0.006802721	0	0	0	0.006802721	0	0	0	0.006802721	0	0
1	0	0	0	0	0	0	0	0	0	0.006802721	0	0	0	0	0	0	0	0	0	0	0	0	0	0	0	0	0	0	0.006802721	0	0	0	0	0	0
1	0	0	0	0	0	0	0	0	0	0	0	0	0	0	0.006802721	0	0	0	0.006802721	0	0	0	0	0	0	0	0	0	0	0	0	0.006802721	0	0	0
1	0	0	0	0	0	0	0	0	0	0	0	0	0	0	0	0	0	0	0	0	0	0	0.006802721	0	0	0	0	0	0	0	0	0	0	0	0
1	0	0	0	0	0	0	0.006802721	0	0	0	0	0	0	0	0	0.006802721	0.013605442	0	0	0	0	0	0	0	0	0	0	0	0.006802721	0.006802721	0	0.006802721	0	0	0
1	0	0	0	0	0	0	0	0.006802721	0	0	0	0	0	0	0	0	0.013605442	0	0	0	0	0	0	0	0	0	0	0	0.013605442	0	0	0	0	0	0
1	0	0	0	0	0	0	0	0	0.006802721	0	0	0	0	0	0	0	0	0	0	0	0.006802721	0	0	0	0	0	0	0	0	0	0	0	0	0	0
1	0	0	0	0	0	0	0	0	0	0	0	0	0	0	0	0	0	0	0	0	0	0	0.013605442	0	0	0	0.006802721	0	0	0	0	0	0.006802721	0	0
1	0	0	0	0	0	0	0	0	0	0	0.006802721	0	0	0	0	0	0	0	0	0.006802721	0	0	0	0	0	0	0	0	0	0	0	0	0	0	0
1	0	0	0	0	0	0	0	0	0	0	0	0	0	0	0	0	0	0	0	0	0	0	0	0	0.006802721	0	0	0	0	0	0	0	0	0	0
1	0	0	0	0	0	0	0.006802721	0	0	0.006802721	0	0	0	0	0	0	0.006802721	0	0	0	0	0.006802721	0	0	0	0	0	0	0.013605442	0	0	0	0	0	0
1	0	0	0	0	0	0	0	0	0.020408163	0	0	0	0	0	0	0	0	0	0	0	0	0	0	0	0.006802721	0	0	0	0	0	0	0	0	0	0
1	0	0	0	0	0	0	0.006802721	0	0	0	0	0	0	0	0	0	0	0	0.006802721	0	0	0	0	0	0.006802721	0	0	0	0.020408163	0	0	0.006802721	0	0	0
1	0	0	0	0	0	0	0	0	0	0	0	0	0	0	0	0	0	0	0.006802721	0	0	0	0	0	0.013605442	0	0	0	0	0	0	0	0	0	0
1	0	0	0	0	0.006802721	0	0	0	0	0	0	0	0	0	0	0	0	0	0	0	0	0	0	0	0	0	0	0	0	0	0	0	0	0	0
1	0	0.006802721	0	0	0	0	0.013605442	0	0	0	0	0	0	0	0	0	0.006802721	0	0	0	0	0	0.006802721	0	0	0	0	0	0.006802721	0	0	0	0	0	0
1	0	0.006802721	0	0	0	0	0.006802721	0	0	0.006802721	0	0	0	0	0	0	0	0	0	0	0	0	0	0	0	0	0	0	0.013605442	0	0	0	0	0	0
1	0	0	0	0	0	0	0.006802721	0	0	0	0	0	0	0.006802721	0	0	0	0	0	0	0	0	0	0	0	0	0	0	0	0	0	0	0	0	0
1	0	0	0	0	0	0	0	0	0	0	0	0	0	0	0	0.006802721	0.006802721	0	0.006802721	0	0	0	0	0.006802721	0	0	0	0	0	0	0	0	0	0	0
1	0	0	0	0	0	0	0	0.006802721	0	0	0	0	0	0	0	0	0	0	0	0	0	0	0.006802721	0	0	0	0	0	0.006802721	0	0	0.013605442	0	0	0
1	0	0	0	0	0	0	0.006802721	0	0	0	0	0	0	0	0	0	0	0.006802721	0	0	0	0	0	0	0	0	0	0	0	0	0	0	0	0	0
1	0	0	0	0	0	0	0	0	0	0	0	0	0	0	0	0	0	0.006802721	0	0	0	0.013605442	0	0	0	0	0	0.006802721	0.013605442	0	0	0	0	0	0
1	0	0	0	0	0	0	0	0	0	0	0	0	0.013605442	0	0	0	0	0	0	0	0	0	0	0	0	0	0	0	0	0	0	0.006802721	0	0	0
1	0	0	0	0	0	0	0	0	0	0	0	0	0	0	0	0	0	0	0.006802721	0	0	0.013605442	0	0	0	0	0	0	0	0	0	0	0	0	0
1	0	0	0	0	0	0	0.006802721	0	0.013605442	0	0.006802721	0	0	0	0	0	0	0	0	0	0	0	0	0.013605442	0	0	0	0	0.006802721	0	0	0	0	0	0
1	0	0	0	0.006802721	0	0	0	0	0	0	0	0	0	0	0	0	0	0	0	0	0	0	0.006802721	0	0	0	0.013605442	0	0	0	0	0	0	0	0
1	0	0	0	0	0	0	0	0	0	0	0	0	0	0	0	0.006802721	0	0	0	0	0	0	0	0.013605442	0	0	0	0	0.013605442	0	0	0	0	0	0
1	0	0	0	0	0	0	0	0	0	0	0	0	0	0	0	0	0	0	0	0	0	0.006802721	0	0	0	0	0	0	0.006802721	0	0	0	0	0	0
1	0	0	0	0	0	0	0	0	0	0	0	0	0	0	0	0	0	0	0	0	0	0	0	0	0	0	0	0	0.006802721	0	0	0	0	0	0
1	0.006802721	0	0	0	0	0	0	0	0	0	0	0	0	0	0	0	0	0	0.006802721	0	0	0	0	0	0	0	0	0	0.006802721	0	0	0	0	0	0
1	0	0	0	0	0	0	0	0	0	0	0	0	0	0	0	0	0	0	0	0	0	0.006802721	0.006802721	0	0	0	0	0	0	0	0	0	0	0	0
1	0	0	0	0	0	0	0	0	0	0	0	0	0	0	0	0	0	0	0	0	0	0	0	0	0	0	0	0	0.006802721	0	0	0	0	0	0
1	0	0	0	0	0	0	0	0	0	0	0	0	0	0	0	0	0	0	0.006802721	0	0	0	0.006802721	0	0	0	0.006802721	0	0.006802721	0	0	0	0	0	0
1	0	0	0	0	0	0	0	0	0	0	0	0	0	0	0	0	0	0	0	0	0	0.013605442	0.006802721	0	0.006802721	0	0	0	0	0	0	0	0	0	0
1	0	0	0	0	0	0	0	0	0.006802721	0.013605442	0	0	0	0	0	0.006802721	0	0	0	0	0	0	0	0	0	0	0	0	0	0	0	0	0	0	0
1	0	0	0	0	0	0	0.006802721	0	0	0	0	0	0	0	0	0	0	0	0	0	0	0	0.006802721	0	0	0	0	0	0.006802721	0	0	0	0	0	0
1	0	0	0	0	0	0	0	0	0	0.006802721	0	0	0	0	0	0	0	0	0	0	0	0	0	0	0	0	0	0	0	0	0	0	0	0	0
1	0	0	0	0	0	0	0	0	0.006802721	0.006802721	0	0	0	0	0	0	0	0	0	0	0	0	0	0	0	0	0	0	0	0	0	0	0	0	0
1	0	0	0	0	0	0	0	0	0	0.006802721	0	0	0	0	0	0	0.006802721	0	0	0	0	0	0	0	0	0	0	0	0	0	0	0	0.006802721	0	0
1	0	0	0	0	0	0	0	0	0	0	0	0	0	0	0	0.006802721	0	0	0	0	0	0	0	0	0	0	0	0	0	0	0	0	0	0	0
1	0	0	0	0	0	0	0	0	0	0	0	0	0	0	0	0	0	0	0	0	0	0.020408163	0	0	0	0	0	0	0	0	0	0.006802721	0	0	0.006802721
1	0	0	0	0.013605442	0.006802721	0	0	0	0	0	0	0	0	0	0	0	0	0	0	0	0	0	0.006802721	0	0	0	0	0	0	0	0	0	0	0	0
1	0	0	0	0	0	0	0	0	0	0	0	0	0	0	0	0	0	0	0.006802721	0	0	0	0	0	0	0	0	0	0	0	0	0	0	0	0
1	0	0	0	0	0	0	0	0	0	0	0	0	0	0	0	0	0	0	0	0	0	0	0.006802721	0	0	0	0	0	0	0	0	0	0	0	0
1	0	0	0	0.006802721	0	0	0	0	0	0	0	0	0	0	0	0	0	0	0	0	0	0	0	0	0.006802721	0	0	0	0	0	0	0	0	0	0
1	0	0	0	0	0	0	0.006802721	0	0	0	0	0	0	0	0	0	0	0	0.013605442	0	0	0	0.006802721	0	0	0	0	0	0.006802721	0	0	0.006802721	0	0	0
1	0	0	0	0	0	0	0.006802721	0	0	0	0	0	0	0	0	0	0	0	0	0	0	0	0.006802721	0	0	0	0	0	0.006802721	0	0	0	0	0	0
1	0	0	0	0	0	0	0.006802721	0	0	0	0.013605442	0	0	0	0	0	0	0	0	0	0	0	0	0	0	0	0	0	0	0	0	0	0	0	0
1	0	0	0	0	0	0	0	0	0	0	0	0	0	0	0	0	0.006802721	0	0	0	0	0	0	0	0.013605442	0	0	0	0.006802721	0	0	0	0	0	0
1	0	0	0	0	0	0	0.006802721	0	0.006802721	0.006802721	0	0	0	0	0	0.006802721	0	0	0	0	0	0	0	0	0	0	0.006802721	0	0.006802721	0	0	0	0	0	0
1	0	0.006802721	0	0	0	0	0	0	0	0	0	0	0	0	0	0	0	0	0	0	0	0	0	0	0	0	0	0	0.006802721	0	0	0	0	0	0
1	0	0	0	0	0	0	0	0	0.013605442	0	0.006802721	0	0	0	0	0	0	0	0	0	0	0	0.006802721	0	0.006802721	0	0	0	0	0.006802721	0	0	0	0.006802721	0
1	0	0	0	0	0	0	0	0	0	0	0	0	0	0	0	0	0	0	0	0	0	0	0	0	0	0	0	0	0	0	0	0	0.006802721	0	0
1	0	0	0	0	0	0	0	0	0	0	0	0	0	0	0	0	0	0	0.006802721	0	0	0.013605442	0	0	0.006802721	0	0	0	0	0	0	0	0	0.006802721	0
1	0	0	0	0	0	0	0	0	0	0.006802721	0	0	0	0	0	0	0.006802721	0	0.006802721	0	0	0	0	0	0.006802721	0	0	0	0	0	0	0	0	0	0
1	0	0	0	0	0	0	0	0	0	0	0	0	0	0	0	0	0	0	0	0	0	0	0	0	0	0	0	0	0.006802721	0	0	0	0	0	0
1	0	0	0	0	0	0	0.006802721	0	0	0	0.006802721	0	0	0	0	0	0.006802721	0	0	0	0	0	0	0	0.006802721	0	0	0	0.006802721	0	0	0	0	0	0
1	0	0	0	0.006802721	0	0	0	0	0	0	0	0	0	0	0	0	0	0	0	0	0	0.006802721	0.006802721	0	0	0	0	0	0	0	0	0	0	0	0
1	0	0	0	0	0	0	0	0	0	0	0	0	0	0	0	0	0.006802721	0	0	0	0	0	0	0	0	0	0	0	0	0	0	0	0	0	0
1	0	0	0	0	0	0	0	0	0.006802721	0	0	0	0	0	0	0	0	0	0	0	0	0	0	0	0	0	0	0	0.006802721	0	0	0	0	0	0
1	0	0	0	0	0	0	0	0	0	0	0	0	0	0	0	0	0	0	0.006802721	0	0	0	0	0	0	0	0	0	0	0	0	0	0.006802721	0	0
1	0	0	0	0	0.006802721	0	0.006802721	0	0	0	0	0	0	0	0	0	0	0	0	0	0	0	0	0	0.013605442	0.013605442	0	0	0.006802721	0	0	0	0	0	0
1	0	0	0	0	0	0	0	0	0	0	0	0	0	0	0	0	0	0	0	0	0	0	0.006802721	0	0	0	0	0	0	0	0	0	0	0	0
1	0	0	0	0	0	0	0	0	0.006802721	0.006802721	0	0	0	0	0	0	0.006802721	0	0	0	0	0	0	0	0.013605442	0	0.006802721	0	0	0	0	0	0.006802721	0	0
1	0	0	0.013605442	0	0	0	0.006802721	0	0	0	0	0	0	0	0	0	0	0	0	0	0	0	0	0	0	0.013605442	0	0	0	0	0	0	0	0	0
1	0	0	0	0	0	0	0.006802721	0	0	0	0	0	0	0	0	0	0	0	0	0	0	0	0	0	0.006802721	0	0	0	0	0	0	0	0	0	0
1	0	0	0	0	0	0	0	0	0	0	0	0	0	0	0	0	0	0	0	0	0	0	0	0	0	0	0	0	0	0	0	0.006802721	0	0	0
1	0	0	0	0.013605442	0	0	0.013605442	0	0	0	0	0	0	0	0	0	0	0	0.006802721	0	0	0	0	0	0	0.006802721	0	0	0.020408163	0	0	0.020408163	0	0	0
1	0	0	0	0	0	0	0.006802721	0	0	0	0	0	0	0	0	0	0	0	0	0	0	0	0.006802721	0	0	0	0	0.006802721	0.006802721	0	0	0	0	0	0
1	0	0	0	0	0	0	0.006802721	0	0	0	0	0	0	0	0	0	0	0	0	0	0.006802721	0	0.006802721	0	0	0	0	0	0	0	0	0	0	0	0
1	0	0	0	0	0	0	0	0.006802721	0	0	0	0	0	0.006802721	0	0	0	0	0	0	0	0	0.006802721	0	0	0	0	0	0	0	0	0	0	0	0
1	0	0	0	0	0	0	0	0	0.006802721	0	0	0	0	0	0	0	0	0.006802721	0	0	0	0	0.006802721	0	0	0	0	0	0.006802721	0	0	0	0	0	0
1	0	0	0	0	0	0	0	0	0	0.006802721	0	0	0	0	0.006802721	0	0	0	0	0	0	0.006802721	0	0	0	0	0	0	0.006802721	0	0	0	0	0	0
1	0	0	0	0	0.006802721	0	0	0	0	0.013605442	0	0	0	0	0	0	0	0	0	0	0	0	0	0	0	0	0	0	0	0	0.006802721	0	0	0	0.006802721
1	0	0	0	0	0	0	0.006802721	0	0	0	0	0	0	0	0	0.006802721	0	0.006802721	0	0	0	0	0	0	0	0	0	0.006802721	0	0	0	0	0	0	0
1	0	0	0	0	0	0	0	0	0	0	0	0	0	0	0.006802721	0	0	0	0	0	0	0	0.006802721	0	0.006802721	0	0	0	0	0	0	0	0	0	0
1	0	0	0	0	0	0	0	0	0	0	0	0	0	0	0.006802721	0	0	0	0	0	0	0	0	0	0	0	0	0	0	0	0	0	0	0	0
1	0	0	0	0	0	0	0	0	0	0	0	0	0	0	0	0.006802721	0	0	0	0	0	0	0	0	0	0	0	0	0	0	0	0	0.006802721	0	0
1	0	0	0	0	0	0	0	0	0	0	0	0	0	0.006802721	0	0	0	0	0	0	0	0	0	0	0	0	0	0	0	0	0	0	0	0	0
1	0	0	0	0	0.006802721	0	0	0	0	0	0	0	0	0	0	0	0	0	0	0	0	0	0	0.006802721	0	0.006802721	0	0	0.006802721	0	0	0	0	0.006802721	0.006802721
1	0	0	0	0.006802721	0.006802721	0	0.013605442	0	0	0	0	0	0	0	0	0	0.006802721	0	0	0	0	0	0	0	0	0	0	0.006802721	0.006802721	0	0	0	0	0	0
1	0	0	0	0	0	0	0	0	0	0	0	0	0	0	0	0	0	0	0	0	0	0	0	0	0.006802721	0	0	0	0	0	0	0	0	0	0
1	0	0	0	0	0	0	0	0	0	0	0	0	0	0	0	0	0	0	0	0	0	0	0.006802721	0	0	0	0	0	0	0	0	0	0	0	0
1	0	0	0	0.006802721	0	0	0.006802721	0	0	0	0	0	0	0	0	0	0	0	0	0	0	0	0	0	0	0	0	0	0	0	0	0	0	0	0
1	0	0	0	0	0	0	0	0	0	0	0.006802721	0	0	0.006802721	0	0	0	0	0	0	0	0	0	0	0	0	0	0	0	0	0	0	0	0	0
1	0	0	0	0	0	0	0.006802721	0	0	0.006802721	0	0	0	0	0	0	0	0.006802721	0.006802721	0	0	0.006802721	0	0	0	0	0	0	0	0	0	0	0	0	0
1	0	0	0	0	0	0	0.006802721	0	0	0	0	0	0	0	0	0	0	0	0	0	0	0	0	0	0	0	0.006802721	0	0.006802721	0	0	0	0	0	0
1	0	0	0.006802721	0	0	0	0.006802721	0	0	0	0	0	0	0	0	0	0	0	0.006802721	0	0	0	0	0	0	0.013605442	0.006802721	0	0.006802721	0	0	0	0	0	0
1	0	0	0	0	0	0	0	0	0	0	0	0	0	0	0.006802721	0	0	0.006802721	0.006802721	0	0	0	0.006802721	0	0.006802721	0	0	0.006802721	0.006802721	0	0	0.006802721	0	0	0
1	0	0.013605442	0	0	0	0	0.006802721	0	0	0	0	0	0	0	0	0	0	0	0.006802721	0	0	0	0	0	0	0	0	0	0	0	0	0	0	0	0
1	0	0	0	0	0	0	0	0	0	0	0.006802721	0	0	0	0	0	0	0	0	0	0	0	0	0	0	0	0	0	0	0	0	0	0	0	0
1	0	0	0	0	0	0	0.006802721	0	0	0	0	0	0	0	0	0	0	0.006802721	0	0	0	0	0	0	0	0	0	0	0	0	0	0	0	0	0
1	0	0	0.006802721	0	0	0	0	0	0	0	0	0	0	0	0	0	0	0	0	0	0.006802721	0	0.006802721	0	0	0.006802721	0	0	0	0	0	0	0	0	0
1	0	0	0	0	0	0	0	0	0	0.006802721	0	0	0	0	0	0	0	0	0	0	0	0	0	0	0	0	0	0	0	0	0	0.006802721	0	0	0
1	0	0	0	0	0	0	0	0	0	0.006802721	0	0	0	0	0	0	0	0	0	0	0	0	0	0	0.020408163	0	0	0	0.006802721	0	0	0	0	0	0
1	0	0	0	0	0	0	0	0	0	0	0	0	0	0	0	0	0	0	0	0	0	0	0	0.006802721	0	0	0	0	0	0	0	0.006802721	0	0	0
[truncated: 76,191 more rows]
